# Supplementary material for: Phosphoproteomics identifies determinants of PAK inhibitor sensitivity in leukaemia cells
Source: Cell Commun Signal. 2025 Mar 13;23:135. doi: 10.1186/s12964-025-02107-0 (PMC11907924; doi:10.1186/s12964-025-02107-0)
Supplement: Supplementary file 1 — Supplementary Material 1 [file 12964_2025_2107_MOESM1_ESM.xlsx]

## Sheet: Info
	Tab	Description
	Phosphoproteomics_2h_Qualitativ	Data regarding phosphopeptide idenification for P31/Fuj and MV4-11 cells treated with PAKi for 2h
	Phosphoproteomics_2h_Quanti	Data regarding phosphopeptide quantification for P31/Fuj and MV4-11 cells treated with PAKi for 2h
	KSEA_2h	Estimation of Kinase activities for P31/Fuj and MV4-11 cells treated with PAKi for 2h
	Phosphoproteomics_24h_Qualitati	Data regarding phosphopeptide idenification for P31/Fuj and MV4-11 cells treated with PF-3758309 for 24h
	Phosphoproteomics_24_Quanti	Data regarding phosphopeptide quantification for P31/Fuj and MV4-11 cells treated with PF-3758309 for 24h
	KSEA_24h	Estimation of Kinase activities for P31/Fuj and MV4-11 cells treated with PF-3758309 for 24h
	Proteomics_24h_Qualitative	Data regarding protein idenification for P31/Fuj and MV4-11 cells treated with PAKi for 24h
	Proteomics_24h_Quantitative	Data regarding protein quantification for P31/Fuj and MV4-11 cells treated with PAKi for 24h
	Pride Links	Links between the files submitted to the PRIDE repository

## Sheet: Phosphoproteomics_2h_Qualitativ
db_id	acc_no	protein	peptide	pep_mod	m_z	best_tr	z_pept	xmod_pos	max_ppm	min_ppm	mean_ppm	min_tR	max_tR	prot_scr	max_expectancy	Mean_expt	max_scr	mean_scr	N_peptides	pep_start	pep_end	max_delta_score	Scan	DAT file	Phoshpopeptide	Gene Symbol	Entry
p00000	SAMD1_HUMAN	Atherin OS=Homo sapiens GN=SAMD1 PE=1 SV=1	AAAAAATAPPSPGPAQPGPR	Phospho (ST)	612.631	29.5699	3	x'0000000000030000000000	-2.4574	-2.4574	-2.4574	29.5699	29.5699	24.42	0.0469833	0.0469833	24.42	24.42	1	151	170	8.27	990: Scan 2398 (rt=29.5699) [E:\Pedro Casado\b1370p14\b1370p14_S7_P31_Frax_2h_0nM_3.RAW]	Q:/Pedro's Lab/Cell Signalling Proteomics/Pedro Casado/PF/Phosphoproteomics/2h FRAX/Dat Files/F022115.dat	SAMD1(S161);	SAMD1;	Q6SPF0;
p00001	NUCL_HUMAN	Nucleolin OS=Homo sapiens GN=NCL PE=1 SV=3	AAAAAPASEDEDDEDDEDDEDDDDDEEDDSEEEAMETTPAK	2 Phospho (ST)	1536.16	44.3287	3	x'0000000030000000000000000000000000000030000	-0.0258387	-4.97648	-4.97648	42.3525	44.3287	153.397	4.04938e-08	9.91205e-06	80.21	63.1567	4	177	217	45.11	3287: Scan 5105 (rt=44.3287) [E:\Pedro Casado\b1370p14\b1370p14_S18_MV4_Frax_2h_1000nM_2.RAW]	Q:/Pedro's Lab/Cell Signalling Proteomics/Pedro Casado/PF/Phosphoproteomics/2h FRAX/Dat Files/F022126.dat	NCL(S184);NCL(T214);	NCL;	P19338;
p00002	ARI3A_HUMAN	AT-rich interactive domain-containing protein 3A OS=Homo sapiens GN=ARID3A PE=1 SV=2	AAAAGLGHPASPGGSEDGPPGSEEEDAAR	2 Phospho (ST)	940.71	36.1605	3	x'0000000000030000000000300000000	0.974776	-0.951366	-0.483132	35.8554	37.9369	67.82	2.14755e-06	0.0023828	67.82	56.04	23	67	95	35.1	2381: Scan 4210 (rt=36.1605) [E:\Pedro Casado\b1370p7\b1370p7_S17_MV4_PF_100_B2.RAW]	Q:/Pedro's Lab/Cell Signalling Proteomics/Pedro Casado/PF/Phosphoproteomics/2h PF/Dat Files/F021537.dat	ARID3A(S77);ARID3A(S88);	ARID3A;	Q99856;
p00003	ARI3A_HUMAN	AT-rich interactive domain-containing protein 3A OS=Homo sapiens GN=ARID3A PE=1 SV=2	AAAAGLGHPASPGGSEDGPPGSEEEDAAR	3 Phospho (ST)	967.365	39.0638	3	x'0000000000030003000000300000000	1.44322	-1.14381	-0.233178	37.3172	39.4764	92.2	1.26723e-06	1.26723e-06	68.24	68.24	32	67	95	60.83	2730: Scan 4532 (rt=39.0638) [E:\Pedro Casado\b1370p14\b1370p14_S15_MV4_Frax_2h_1000nM_1.RAW]	Q:/Pedro's Lab/Cell Signalling Proteomics/Pedro Casado/PF/Phosphoproteomics/2h FRAX/Dat Files/F022123.dat	ARID3A(S77);ARID3A(S81);ARID3A(S88);	ARID3A;	Q99856;
p00004	ARI3A_HUMAN	AT-rich interactive domain-containing protein 3A OS=Homo sapiens GN=ARID3A PE=1 SV=2	AAAAGLGHPASPGGSEDGPPGSEEEDAAR	Phospho (ST)	914.057	35.1948	3	x'0000000000000003000000000000000	2.78992	2.78992	2.78992	35.1948	35.1948	82.25	0.000183079	0.000774727	49.89	45.2133	3	67	95	34.91	2347: Scan 4098 (rt=35.1948) [E:\Pedro Casado\b1370p7\b1370p7_S20_MV4_PF_100_B3.RAW]	Q:/Pedro's Lab/Cell Signalling Proteomics/Pedro Casado/PF/Phosphoproteomics/2h PF/Dat Files/F021540.dat	ARID3A(S81);	ARID3A;	Q99856;
p00005	PCY1A_HUMAN	Choline-phosphate cytidylyltransferase A OS=Homo sapiens GN=PCYT1A PE=1 SV=2	AAAYDISEDEED	Phospho (Y)	704.246	41.9396	2	x'00004000000000	0.19979	0.19979	0.19979	41.9396	41.9396	50.2769	0.0455021	0.0455021	19.16	19.16	1	356	367	12.65	1477: Scan 4356 (rt=41.9396) [E:\Pedro Casado\b1370p10\b1370p10_S19_MV4_IPA3_2h_0uM_3.RAW]	Q:/Pedro's Lab/Cell Signalling Proteomics/Pedro Casado/PF/Phosphoproteomics/2h IPA/Dat Files/F021819.dat	PCYT1A(Y359);	PCYT1A;	P49585;
p00006	TPM3_HUMAN	Tropomyosin alpha-3 chain OS=Homo sapiens GN=TPM3 PE=1 SV=1	AADAEAEVASLNR		658.828	35.9454	2	x'000000000000000	3.19464	3.19464	3.19464	35.9454	35.9454	20.76	0.0747119	0.0747119	20.76	20.76	1	78	90	15.31	1254: Scan 3808 (rt=35.9454) [E:\Pedro Casado\b1370p10\b1370p10_S18_MV4_IPA3_2h_20uM_2.RAW]	Q:/Pedro's Lab/Cell Signalling Proteomics/Pedro Casado/PF/Phosphoproteomics/2h IPA/Dat Files/F021818.dat	TPM3(77-90, no_mod);	TPM3;	P06753;
p00007	RBM33_HUMAN	RNA-binding protein 33 OS=Homo sapiens GN=RBM33 PE=1 SV=3	AADEDWDSELEDDLLGEDLLSGK	Phospho (ST)	872.37	94.2033	3	x'0000000030000000000000000	1.1438	1.1438	1.1438	94.2033	94.2033	38.79	0.00182339	0.00182339	38.79	38.79	1	34	56	32.75	5269: Scan 10322 (rt=94.2033) [E:\Pedro Casado\b1370p7\b1370p7_S19_MV4_PF_Con_B3.RAW]	Q:/Pedro's Lab/Cell Signalling Proteomics/Pedro Casado/PF/Phosphoproteomics/2h PF/Dat Files/F021539.dat	RBM33(S41);	RBM33;	Q96EV2;
p00008	RBM33_HUMAN	RNA-binding protein 33 OS=Homo sapiens GN=RBM33 PE=1 SV=3	AADEDWDSELEDDLLGEDLLSGK	Phospho (ST)	1308.05	95.5642	2	x'0000000030000000000000000	1.12697	-0.479709	1.12697	95.0279	95.8176	70.77	1.17254e-06	1.17254e-06	70.77	70.77	6	34	56	65.78	6102: Scan 10393 (rt=95.5642) [E:\Pedro Casado\b1370p14\b1370p14_S24_MV4_Frax_2h_1000nM_4.RAW]	Q:/Pedro's Lab/Cell Signalling Proteomics/Pedro Casado/PF/Phosphoproteomics/2h FRAX/Dat Files/F022132.dat	RBM33(S41);	RBM33;	Q96EV2;
p00009	RBM33_HUMAN	RNA-binding protein 33 OS=Homo sapiens GN=RBM33 PE=1 SV=3	AADEDWDSELEDDLLGEDLLSGKK	Phospho (ST)	915.07	87.0637	3	x'00000000300000000000000000	2.32843	2.32843	2.32843	87.0637	87.0637	89.93	1.71746e-08	1.71746e-08	89.93	89.93	1	34	57	81.92	4699: Scan 9663 (rt=87.0637) [E:\Pedro Casado\b1370p7\b1370p7_S3_P31_PF_1000_B1.RAW]	Q:/Pedro's Lab/Cell Signalling Proteomics/Pedro Casado/PF/Phosphoproteomics/2h PF/Dat Files/F021523.dat	RBM33(S41);	RBM33;	Q96EV2;
p00010	TOM1_HUMAN	Target of Myb protein 1 OS=Homo sapiens GN=TOM1 PE=1 SV=2	AADRLPNLSSPSAEGPPGPPSGPAPR	Phospho (ST)	859.082	49.6991	3	x'0000000000003000000000000000	0.273481	-0.25095	0.121979	49.0647	49.6991	80.57	1.41636e-07	1.48911e-06	80.57	73.4933	13	453	478	58.94	1810: Scan 5152 (rt=49.6991) [E:\Pedro Casado\b1370p10\b1370p10_S9_Fuji_IPA3_2h_20uM_3.RAW]	Q:/Pedro's Lab/Cell Signalling Proteomics/Pedro Casado/PF/Phosphoproteomics/2h IPA/Dat Files/F021809.dat	TOM1(S464);	TOM1;	O60784;
p00011	TOE1_HUMAN	Target of EGR1 protein 1 OS=Homo sapiens GN=TOE1 PE=1 SV=1	AADSDDGAVSAPAASDGGVSK	Phospho (ST)	964.396	28.3415	2	x'00003000000000000000000	0.829879	-3.75809	-3.75809	28.3415	28.6705	50.68	9.19197e-05	9.19197e-05	50.68	50.68	2	2	22	39.18	1422: Scan 3195 (rt=28.3415) [E:\Pedro Casado\b1370p7\b1370p7_S9_P31_PF_1000_B3.RAW]	Q:/Pedro's Lab/Cell Signalling Proteomics/Pedro Casado/PF/Phosphoproteomics/2h PF/Dat Files/F021529.dat	TOE1(S5);	TOE1;	Q96GM8;
p00012	PTMA_HUMAN	Prothymosin alpha OS=Homo sapiens GN=PTMA PE=1 SV=2	AAEDDEDDDVDTK		719.279	16.2969	2	x'000000000000000	-0.018099	-1.25719	-0.630682	16.2117	16.2969	120.99	1.25896e-08	3.05939e-05	85.58	65.63	4	91	103	85.58	695: Scan 1675 (rt=16.2969) [E:\Pedro Casado\b1370p14\b1370p14_S17_MV4_Frax_2h_100nM_2.RAW]	Q:/Pedro's Lab/Cell Signalling Proteomics/Pedro Casado/PF/Phosphoproteomics/2h FRAX/Dat Files/F022125.dat	PTMA(90-103, no_mod);	PTMA;	P06454;
p00013	PTMA_HUMAN	Prothymosin alpha OS=Homo sapiens GN=PTMA PE=1 SV=2	AAEDDEDDDVDTKK		522.554	15.6378	3	x'0000000000000000	0.768228	0.231363	0.435883	14.8065	16.9652	81.7	6.72491e-05	0.0338911	50.94	35.28	7	91	104	46.26	553: Scan 1520 (rt=15.6378) [E:\Pedro Casado\b1370p14\b1370p14_S24_MV4_Frax_2h_1000nM_4.RAW]	Q:/Pedro's Lab/Cell Signalling Proteomics/Pedro Casado/PF/Phosphoproteomics/2h FRAX/Dat Files/F022132.dat	PTMA(90-104, no_mod);	PTMA;	P06454;
p00014	PTMA_HUMAN	Prothymosin alpha OS=Homo sapiens GN=PTMA PE=1 SV=2	AAEDDEDDDVDTKK		783.326	15.6058	2	x'0000000000000000	-0.806577	-2.72396	-0.806577	15.6058	15.652	81.7	5.78051e-08	5.78051e-08	81.7	81.7	2	91	104	76.33	550: Scan 1516 (rt=15.6058) [E:\Pedro Casado\b1370p14\b1370p14_S24_MV4_Frax_2h_1000nM_4.RAW]	Q:/Pedro's Lab/Cell Signalling Proteomics/Pedro Casado/PF/Phosphoproteomics/2h FRAX/Dat Files/F022132.dat	PTMA(90-104, no_mod);	PTMA;	P06454;
p00015	RL1D1_HUMAN	Ribosomal L1 domain-containing protein 1 OS=Homo sapiens GN=RSL1D1 PE=1 SV=3	AAESETPGKSPEKKPK	Phospho (ST)	588.625	16.0049	3	x'000000000030000000	0.654054	0.00737442	0.00737442	13.4002	24.7781	29.26	0.0155929	0.0155929	29.26	29.26	6	418	433	12.85	315: Scan 1588 (rt=16.0049) [E:\Pedro Casado\b1370p10\b1370p10_S2_Fuji_IPA3_2h_2uM_1.RAW]	Q:/Pedro's Lab/Cell Signalling Proteomics/Pedro Casado/PF/Phosphoproteomics/2h IPA/Dat Files/F021802.dat	RSL1D1(S427);	RSL1D1;	O76021;
p00016	MDC1_HUMAN	Mediator of DNA damage checkpoint protein 1 OS=Homo sapiens GN=MDC1 PE=1 SV=3	AAESLTAIPEPASPQLLETPIHASQIQK	Phospho (ST)	1007.52	69.4137	3	x'000000000000030000000000000000	1.92083	1.92083	1.92083	69.4137	69.4137	131.3	0.000122245	0.0404444	47.82	33.72	2	1763	1790	28.2	4178: Scan 7710 (rt=69.4137) [E:\Pedro Casado\b1370p7\b1370p7_S15_MV4_PF_1000_B1.RAW]	Q:/Pedro's Lab/Cell Signalling Proteomics/Pedro Casado/PF/Phosphoproteomics/2h PF/Dat Files/F021535.dat	MDC1(S1775);	MDC1;	Q14676;
p00017	1433E_HUMAN	14-3-3 protein epsilon OS=Homo sapiens GN=YWHAE PE=1 SV=1	AAFDDAIAELDTLSEESYK	Phospho (ST)	1084.47	76.3812	2	x'000000000000003000000	2.72413	-3.55205	0.232126	75.6563	77.7284	170.557	1.50295e-07	0.000110421	79.37	59.8667	53	197	215	25.93	4463: Scan 8486 (rt=76.3812) [E:\Pedro Casado\b1370p7\b1370p7_S18_MV4_PF_1000_B2.RAW]	Q:/Pedro's Lab/Cell Signalling Proteomics/Pedro Casado/PF/Phosphoproteomics/2h PF/Dat Files/F021538.dat	YWHAE(S210);	YWHAE;	P62258;
p00018	1433E_HUMAN	14-3-3 protein epsilon OS=Homo sapiens GN=YWHAE PE=1 SV=1	AAFDDAIAELDTLSEESYK	Phospho (Y)	1084.47	76.3812	2	x'000000000000000000400	2.72413	-0.967732	0.232126	75.6563	77.6913	170.557	0.00961487	0.00961487	31.31	31.31	11	197	215	29.87	4463: Scan 8486 (rt=76.3812) [E:\Pedro Casado\b1370p7\b1370p7_S18_MV4_PF_1000_B2.RAW]	Q:/Pedro's Lab/Cell Signalling Proteomics/Pedro Casado/PF/Phosphoproteomics/2h PF/Dat Files/F021538.dat	YWHAE(Y214);	YWHAE;	P62258;
p00019	TB10B_HUMAN	TBC1 domain family member 10B OS=Homo sapiens GN=TBC1D10B PE=1 SV=3	AAGGAPSPPPPVR	Phospho (ST)	627.307	30.2995	2	x'000000030000000	2.45968	-1.40428	0.815106	28.2947	31.5436	34.81	0.00374969	0.00374969	34.81	34.81	26	672	684	26.81	773: Scan 2368 (rt=30.2995) [E:\Pedro Casado\b1370p14\b1370p14_S8_P31_Frax_2h_100nM_3.RAW]	Q:/Pedro's Lab/Cell Signalling Proteomics/Pedro Casado/PF/Phosphoproteomics/2h FRAX/Dat Files/F022116.dat	TBC1D10B(S678);	TBC1D10B;	Q4KMP7;
p00020	ASPC1_HUMAN	Tether containing UBX domain for GLUT4 OS=Homo sapiens GN=ASPSCR1 PE=1 SV=1	AAGSPSPLPAPDPAPK	Phospho (ST)	776.876	39.4531	2	x'000000300000000000	1.41132	-0.625108	1.41132	38.9887	39.4531	34.76	0.00401034	0.0132034	34.76	31.025	3	497	512	15.56	2800: Scan 4645 (rt=39.4531) [E:\Pedro Casado\b1370p7\b1370p7_S19_MV4_PF_Con_B3.RAW]	Q:/Pedro's Lab/Cell Signalling Proteomics/Pedro Casado/PF/Phosphoproteomics/2h PF/Dat Files/F021539.dat	ASPSCR1(S502);	ASPSCR1;	Q9BZE9;
p00021	ZF106_HUMAN	Zinc finger protein 106 homolog OS=Homo sapiens GN=ZFP106 PE=1 SV=1	AAHVPENSDTEQDVLTVKPVR	Phospho (ST)	795.721	45.6979	3	x'00000000300000000000000	1.41686	1.41686	1.41686	45.6979	45.6979	80.46	0.00556919	0.00709742	34.23	33.28	2	1363	1383	18.62	3508: Scan 5350 (rt=45.6979) [E:\Pedro Casado\b1370p14\b1370p14_S14_MV4_Frax_2h_100nM_1.RAW]	Q:/Pedro's Lab/Cell Signalling Proteomics/Pedro Casado/PF/Phosphoproteomics/2h FRAX/Dat Files/F022122.dat	ZFP106(S1370);	ZFP106;	Q9H2Y7;
p00022	ZC3H4_HUMAN	Zinc finger CCCH domain-containing protein 4 OS=Homo sapiens GN=ZC3H4 PE=1 SV=3	AAKPGPAEAPSPTASPSGDASPPATAPYDPR	Phospho (ST)	1004.47	39.7651	3	x'000000000000000000000300000000000	1.54333	-1.24702	0.945398	39.4261	42.1534	79.3969	4.31826e-05	0.00853946	55.9	39.416	115	1094	1124	11.28	2430: Scan 4684 (rt=39.7651) [E:\Pedro Casado\b1370p7\b1370p7_S6_P31_PF_1000_B2.RAW]	Q:/Pedro's Lab/Cell Signalling Proteomics/Pedro Casado/PF/Phosphoproteomics/2h PF/Dat Files/F021526.dat	ZC3H4(S1114);	ZC3H4;	Q9UPT8;
p00023	ZC3H4_HUMAN	Zinc finger CCCH domain-containing protein 4 OS=Homo sapiens GN=ZC3H4 PE=1 SV=3	AAKPGPAEAPSPTASPSGDASPPATAPYDPR	Phospho (Y)	1004.46	41.2265	3	x'000000000000000000000000000040000	1.04505	-0.250468	-0.150812	39.4261	41.8777	41.4069	0.015185	0.015185	30.4	30.4	7	1094	1124	0.68	3090: Scan 4802 (rt=41.2265) [E:\Pedro Casado\b1370p14\b1370p14_S14_MV4_Frax_2h_100nM_1.RAW]	Q:/Pedro's Lab/Cell Signalling Proteomics/Pedro Casado/PF/Phosphoproteomics/2h FRAX/Dat Files/F022122.dat	ZC3H4(Y1121);	ZC3H4;	Q9UPT8;
p00024	TCOF_HUMAN	Treacle protein OS=Homo sapiens GN=TCOF1 PE=1 SV=3	AALAPAKESPR	Phospho (ST)	397.536	19.6907	3	x'0000000003000	1.14746	-0.340455	-0.0798599	19.0082	23.8722	179.46	4.75339e-05	0.00498981	53.03	38.2567	25	898	908	44.55	997: Scan 2114 (rt=19.6907) [E:\Pedro Casado\b1370p14\b1370p14_S16_MV4_Frax_2h_0nM_2.RAW]	Q:/Pedro's Lab/Cell Signalling Proteomics/Pedro Casado/PF/Phosphoproteomics/2h FRAX/Dat Files/F022124.dat	TCOF1(S906);	TCOF1;	Q13428;
p00025	TCOF_HUMAN	Treacle protein OS=Homo sapiens GN=TCOF1 PE=1 SV=3	AALAPAKESPR	Phospho (ST)	595.801	19.2119	2	x'0000000003000	2.25372	-0.553975	-0.116847	17.9968	20.8585	75.4	3.8637e-05	3.8637e-05	53.93	53.93	27	898	908	51.69	970: Scan 2033 (rt=19.2119) [E:\Pedro Casado\b1370p14\b1370p14_S18_MV4_Frax_2h_1000nM_2.RAW]	Q:/Pedro's Lab/Cell Signalling Proteomics/Pedro Casado/PF/Phosphoproteomics/2h FRAX/Dat Files/F022126.dat	TCOF1(S906);	TCOF1;	Q13428;
p00026	BAHC1_HUMAN	BAH and coiled-coil domain-containing protein 1 OS=Homo sapiens GN=BAHCC1 PE=1 SV=3	AALASCAGGMLGRPGTGVVTSGRCAK	2 Phospho (ST)	889.068	47.6287	3	x'0000030000000000000030000000	3.33536	1.17335	2.25435	46.0751	48.6274	36.67	0.00430556	0.030329	36.67	31.9167	20	297	322	11.18	1737: Scan 4953 (rt=47.6287) [E:\Pedro Casado\b1370p10\b1370p10_S9_Fuji_IPA3_2h_20uM_3.RAW]	Q:/Pedro's Lab/Cell Signalling Proteomics/Pedro Casado/PF/Phosphoproteomics/2h IPA/Dat Files/F021809.dat	BAHCC1(S301);BAHCC1(T316);	BAHCC1;	Q9P281;
p00027	GLYM_HUMAN	Serine hydroxymethyltransferase, mitochondrial OS=Homo sapiens GN=SHMT2 PE=1 SV=3	AALEALGSCLNNK		680.848	49.4799	2	x'000000000000000	2.0137	-1.51653	-0.45746	47.1394	50.1804	65.77	2.14529e-06	2.14529e-06	65.77	65.77	58	83	95	57.89	1497: Scan 5049 (rt=49.4799) [E:\Pedro Casado\b1370p10\b1370p10_S13_MV4_IPA3_2h_0uM_1.RAW]	Q:/Pedro's Lab/Cell Signalling Proteomics/Pedro Casado/PF/Phosphoproteomics/2h IPA/Dat Files/F021813.dat	SHMT2(82-95, no_mod);	SHMT2;	P34897;
p00028	DDX46_HUMAN	Probable ATP-dependent RNA helicase DDX46 OS=Homo sapiens GN=DDX46 PE=1 SV=2	AALGLQDSDDEDAAVDIDEQIESMFNSK	Phospho (ST)	1036.11	98.7261	3	x'000000003000000000000000000000	2.33568	-0.17615	1.07977	97.5008	109.399	67.53	3.31132e-06	3.31132e-06	67.53	67.53	81	797	824	48.55	2691: Scan 9312 (rt=98.7261) [E:\Pedro Casado\b1370p10\b1370p10_S8_Fuji_IPA3_2h_2uM_3.RAW]	Q:/Pedro's Lab/Cell Signalling Proteomics/Pedro Casado/PF/Phosphoproteomics/2h IPA/Dat Files/F021808.dat	DDX46(S804);	DDX46;	Q7L014;
p00029	DDX46_HUMAN	Probable ATP-dependent RNA helicase DDX46 OS=Homo sapiens GN=DDX46 PE=1 SV=2	AALGLQDSDDEDAAVDIDEQIESMFNSK	Phospho (ST)	1553.66	97.8623	2	x'000000003000000000000000000000	0.492384	-0.473706	0.492384	97.8623	99.4697	54.08	0.00241458	0.00241458	38.89	38.89	5	797	824	21.16	4922: Scan 10318 (rt=97.8623) [E:\Pedro Casado\b1370p7\b1370p7_S20_MV4_PF_100_B3.RAW]	Q:/Pedro's Lab/Cell Signalling Proteomics/Pedro Casado/PF/Phosphoproteomics/2h PF/Dat Files/F021540.dat	DDX46(S804);	DDX46;	Q7L014;
p00030	CCD43_HUMAN	Coiled-coil domain-containing protein 43 OS=Homo sapiens GN=CCDC43 PE=1 SV=2	AALLAQYADVTDEEDEADEKDDSGATTMNIGSDK	Phospho (ST)	1223.52	61.7593	3	x'000000000003000000000000000000000000	0.814718	0.814718	0.814718	61.7593	61.7593	36.7769	0.00233805	0.0286368	39.3	32.445	2	129	162	13.71	4631: Scan 7161 (rt=61.7593) [E:\Pedro Casado\b1370p14\b1370p14_S14_MV4_Frax_2h_100nM_1.RAW]	Q:/Pedro's Lab/Cell Signalling Proteomics/Pedro Casado/PF/Phosphoproteomics/2h FRAX/Dat Files/F022122.dat	CCDC43(T139);	CCDC43;	Q96MW1;
p00031	RL14_HUMAN	60S ribosomal protein L14 OS=Homo sapiens GN=RPL14 PE=1 SV=4	AALLKASPK	Phospho (ST)	489.772	23.9655	2	x'00000003000	1.50583	-1.95186	-1.95186	23.535	25.2324	28.59	0.0103767	0.0103767	28.59	28.59	6	133	141	28.59	1122: Scan 2631 (rt=23.9655) [E:\Pedro Casado\b1370p7\b1370p7_S22_MV4_PF_Con_B4.RAW]	Q:/Pedro's Lab/Cell Signalling Proteomics/Pedro Casado/PF/Phosphoproteomics/2h PF/Dat Files/F021542.dat	RPL14(S139);	RPL14;	P50914;
p00032	RS25_HUMAN	40S ribosomal protein S25 OS=Homo sapiens GN=RPS25 PE=1 SV=1	AALQELLSK		486.791	52.6174	2	x'00000000000	0.554775	0.554775	0.554775	52.6174	52.6174	60.77	5.65332e-06	5.65332e-06	60.77	60.77	1	86	94	49.34	3661: Scan 6247 (rt=52.6174) [E:\Pedro Casado\b1370p7\b1370p7_S14_MV4_PF_100_B1.RAW]	Q:/Pedro's Lab/Cell Signalling Proteomics/Pedro Casado/PF/Phosphoproteomics/2h PF/Dat Files/F021534.dat	RPS25(85-94, no_mod);	RPS25;	P62851;
p00033	PERQ2_HUMAN	PERQ amino acid-rich with GYF domain-containing protein 2 OS=Homo sapiens GN=GIGYF2 PE=1 SV=1	AALSSQQQQQLALLLQQFQTLK	Phospho (ST)	855.787	96.8313	3	x'000030000000000000000000	1.60392	-1.11023	0.281944	95.6274	96.8313	100	7.7209e-06	7.7209e-06	58.72	58.72	16	646	667	52.26	5808: Scan 10443 (rt=96.8313) [E:\Pedro Casado\b1370p14\b1370p14_S21_MV4_Frax_2h_1000nM_3.RAW]	Q:/Pedro's Lab/Cell Signalling Proteomics/Pedro Casado/PF/Phosphoproteomics/2h FRAX/Dat Files/F022129.dat	GIGYF2(S649);	GIGYF2;	Q6Y7W6;
p00034	ESCO2_HUMAN	N-acetyltransferase ESCO2 OS=Homo sapiens GN=ESCO2 PE=1 SV=1	AALTPRKR		456.791	82.7664	2	x'0000000000	-0.94782	-0.94782	-0.94782	82.7664	82.7664	42.74	0.0381679	0.0381679	14.79	14.79	1	2	9	11.67	5927: Scan 9440 (rt=82.7664) [E:\Pedro Casado\b1370p14\b1370p14_S17_MV4_Frax_2h_100nM_2.RAW]	Q:/Pedro's Lab/Cell Signalling Proteomics/Pedro Casado/PF/Phosphoproteomics/2h FRAX/Dat Files/F022125.dat	ESCO2(1-9, no_mod);	ESCO2;	Q56NI9;
p00035	ANM8_HUMAN	Protein arginine N-methyltransferase 8 OS=Homo sapiens GN=PRMT8 PE=1 SV=2	AALYVVAIEDRQYK	Phospho (Y)	859.928	75.6697	2	x'0000000000000400	-2.09915	-4.27631	-2.09915	74.4451	75.6894	25.01	0.0310768	0.0310768	25.01	25.01	4	219	232	21.57	2445: Scan 7374 (rt=75.6697) [E:\Pedro Casado\b1370p10\b1370p10_S2_Fuji_IPA3_2h_2uM_1.RAW]	Q:/Pedro's Lab/Cell Signalling Proteomics/Pedro Casado/PF/Phosphoproteomics/2h IPA/Dat Files/F021802.dat	PRMT8(Y231);	PRMT8;	Q9NR22;
p00036	NIPBL_HUMAN	Nipped-B-like protein OS=Homo sapiens GN=NIPBL PE=1 SV=2	AAMYDIISSPSKDSTK	Phospho (ST)	598.607	49.1858	3	x'000000003000000000	1.78882	0.650938	0.650938	48.8539	49.6369	108.237	0.000108529	0.000879586	50.4	46.664	15	342	357	12.81	3738: Scan 5656 (rt=49.1858) [E:\Pedro Casado\b1370p14\b1370p14_S23_MV4_Frax_2h_100nM_4.RAW]	Q:/Pedro's Lab/Cell Signalling Proteomics/Pedro Casado/PF/Phosphoproteomics/2h FRAX/Dat Files/F022131.dat	NIPBL(S349);	NIPBL;	Q6KC79;
p00037	NIPBL_HUMAN	Nipped-B-like protein OS=Homo sapiens GN=NIPBL PE=1 SV=2	AAMYDIISSPSKDSTK	Phospho (ST)	897.402	46.8702	2	x'000000003000000000	0.899711	-3.75225	-3.75225	46.8702	49.7655	68.1869	0.00134936	0.0174881	40.16	34.38	16	342	357	13.88	2860: Scan 5423 (rt=46.8702) [E:\Pedro Casado\b1370p7\b1370p7_S8_P31_PF_100_B3.RAW]	Q:/Pedro's Lab/Cell Signalling Proteomics/Pedro Casado/PF/Phosphoproteomics/2h PF/Dat Files/F021528.dat	NIPBL(S349);	NIPBL;	Q6KC79;
p00038	NIBL1_HUMAN	Niban-like protein 1 OS=Homo sapiens GN=FAM129B PE=1 SV=3	AAPEASSPPASPLQHLLPGK	2 Phospho (ST)	710.001	63.656	3	x'0000000300030000000000	1.73579	0.0291493	0.0291493	63.656	63.9011	24.87	0.0465946	0.0465946	24.87	24.87	3	686	705	4.67	1986: Scan 6372 (rt=63.656) [E:\Pedro Casado\b1370p10\b1370p10_S15_MV4_IPA3_2h_20uM_1.RAW]	Q:/Pedro's Lab/Cell Signalling Proteomics/Pedro Casado/PF/Phosphoproteomics/2h IPA/Dat Files/F021815.dat	FAM129B(S692);FAM129B(S696);	FAM129B;	Q96TA1;
p00039	NIBL1_HUMAN	Niban-like protein 1 OS=Homo sapiens GN=FAM129B PE=1 SV=3	AAPEASSPPASPLQHLLPGK	Phospho (ST)	683.345	64.5863	3	x'0000003000000000000000	1.89349	-1.28675	-1.28675	62.6283	64.5863	25.15	0.0326877	0.0327253	25.15	25.145	4	686	705	12.03	2323: Scan 6636 (rt=64.5863) [E:\Pedro Casado\b1370p10\b1370p10_S24_MV4_IPA3_2h_20uM_4.RAW]	Q:/Pedro's Lab/Cell Signalling Proteomics/Pedro Casado/PF/Phosphoproteomics/2h IPA/Dat Files/F021824.dat	FAM129B(S691);	FAM129B;	Q96TA1;
p00040	UBR4_HUMAN	E3 ubiquitin-protein ligase UBR4 OS=Homo sapiens GN=UBR4 PE=1 SV=1	AAPPPPPPPPPLESSPR	Phospho (ST)	595.298	43.3432	3	x'0000000000000003000	0.904159	-0.0549675	-0.0549675	41.3241	43.3432	26	0.0286355	0.0568653	26	23.635	4	606	622	7.43	3293: Scan 5062 (rt=43.3432) [E:\Pedro Casado\b1370p14\b1370p14_S14_MV4_Frax_2h_100nM_1.RAW]	Q:/Pedro's Lab/Cell Signalling Proteomics/Pedro Casado/PF/Phosphoproteomics/2h FRAX/Dat Files/F022122.dat	UBR4(S620);	UBR4;	Q5T4S7;
p00041	H2AY_HUMAN	Core histone macro-H2A.1 OS=Homo sapiens GN=H2AFY PE=1 SV=4	AASADSTTEGTPADGFTVLSTK	Phospho (ST)	1103.99	56.9817	2	x'000300000000000000000000	0.0829568	0.0829568	0.0829568	56.9817	56.9817	42.96	0.000733446	0.0134869	42.96	33.398	5	168	189	25.72	3503: Scan 6685 (rt=56.9817) [E:\Pedro Casado\b1370p7\b1370p7_S23_MV4_PF_100_B4.RAW]	Q:/Pedro's Lab/Cell Signalling Proteomics/Pedro Casado/PF/Phosphoproteomics/2h PF/Dat Files/F021543.dat	H2AFY(S170);	H2AFY;	O75367;
p00042	TCOF_HUMAN	Treacle protein OS=Homo sapiens GN=TCOF1 PE=1 SV=3	AASAPAKESPR	Phospho (ST)	582.772	13.7279	2	x'0000000003000	-3.92427	-3.92427	-3.92427	13.7279	13.7279	199.64	0.0153795	0.0153795	27.6	27.6	1	438	448	18.73	231: Scan 1280 (rt=13.7279) [E:\Pedro Casado\b1370p14\b1370p14_S13_MV4_Frax_2h_0nM_1.RAW]	Q:/Pedro's Lab/Cell Signalling Proteomics/Pedro Casado/PF/Phosphoproteomics/2h FRAX/Dat Files/F022121.dat	TCOF1(S381);	TCOF1;	Q13428;
p00043	KLC4_HUMAN	Kinesin light chain 4 OS=Homo sapiens GN=KLC4 PE=1 SV=3	AASLNYLNQPSAAPLQVSR	Phospho (ST)	1040.52	57.9626	2	x'000300000000000000000	1.96198	-1.98219	1.38479	57.9626	59.6798	92.3769	3.9802e-09	0.0201779	94.9	59.87	12	588	606	38.37	3386: Scan 6565 (rt=57.9626) [E:\Pedro Casado\b1370p7\b1370p7_S8_P31_PF_100_B3.RAW]	Q:/Pedro's Lab/Cell Signalling Proteomics/Pedro Casado/PF/Phosphoproteomics/2h PF/Dat Files/F021528.dat	KLC4(S590);	KLC4;	Q9NSK0;
p00044	KLC4_HUMAN	Kinesin light chain 4 OS=Homo sapiens GN=KLC4 PE=1 SV=3	AASLNYLNQPSAAPLQVSR	Phospho (Y)	1040.52	57.9626	2	x'000000400000000000000	1.96198	-1.98219	1.38479	57.9626	59.6798	92.3769	2.73467e-05	2.73467e-05	56.53	56.53	7	588	606	31.69	3386: Scan 6565 (rt=57.9626) [E:\Pedro Casado\b1370p7\b1370p7_S8_P31_PF_100_B3.RAW]	Q:/Pedro's Lab/Cell Signalling Proteomics/Pedro Casado/PF/Phosphoproteomics/2h PF/Dat Files/F021528.dat	KLC4(Y593);	KLC4;	Q9NSK0;
p00045	SYNPO_HUMAN	Synaptopodin OS=Homo sapiens GN=SYNPO PE=1 SV=2	AASPAKPSSLDLVPNLPK	Phospho (ST)	629	61.0413	3	x'00030000000000000000	1.16403	0.0812112	0.0812112	60.7653	61.1173	36.01	0.00184199	0.00184199	36.01	36.01	5	831	848	18.64	3898: Scan 7086 (rt=61.0413) [E:\Pedro Casado\b1370p7\b1370p7_S4_P31_PF_Con_B2.RAW]	Q:/Pedro's Lab/Cell Signalling Proteomics/Pedro Casado/PF/Phosphoproteomics/2h PF/Dat Files/F021524.dat	SYNPO(S833);	SYNPO;	Q8N3V7;
p00046	FA40A_HUMAN	Protein FAM40A OS=Homo sapiens GN=FAM40A PE=1 SV=1	AASPPASASDLIEQQQK	Phospho (ST)	910.926	45.8913	2	x'0003000000000000000	2.92718	-1.61169	0.256617	44.5568	46.1937	97.64	3.3146e-09	0.00179138	97.64	64.13	42	333	349	38.45	3494: Scan 5333 (rt=45.8913) [E:\Pedro Casado\b1370p14\b1370p14_S20_MV4_Frax_2h_100nM_3.RAW]	Q:/Pedro's Lab/Cell Signalling Proteomics/Pedro Casado/PF/Phosphoproteomics/2h FRAX/Dat Files/F022128.dat	FAM40A(S335);	FAM40A;	Q5VSL9;
p00047	MAT1_HUMAN	CDK-activating kinase assembly factor MAT1 OS=Homo sapiens GN=MNAT1 PE=1 SV=1	AASPQDLAGGYTSSLACHR	Phospho (ST)	681.299	48.3321	3	x'000300000000000000000	0.649232	0.649232	0.649232	48.3321	48.3321	32.6669	0.00410147	0.00410147	35.19	35.19	1	277	295	20.23	3556: Scan 5766 (rt=48.3321) [E:\Pedro Casado\b1370p7\b1370p7_S19_MV4_PF_Con_B3.RAW]	Q:/Pedro's Lab/Cell Signalling Proteomics/Pedro Casado/PF/Phosphoproteomics/2h PF/Dat Files/F021539.dat	MNAT1(S279);	MNAT1;	P51948;
p00048	SRRM1_HUMAN	Serine/arginine repetitive matrix protein 1 OS=Homo sapiens GN=SRRM1 PE=1 SV=2	AASPSPQSVR	2 Phospho (ST)	580.231	17.9544	2	x'000303000000	-1.46403	-1.46403	-1.46403	17.9544	17.9544	573.503	0.0137616	0.0137616	26.21	26.21	1	736	745	11.79	620: Scan 1873 (rt=17.9544) [E:\Pedro Casado\b1370p7\b1370p7_S18_MV4_PF_1000_B2.RAW]	Q:/Pedro's Lab/Cell Signalling Proteomics/Pedro Casado/PF/Phosphoproteomics/2h PF/Dat Files/F021538.dat	SRRM1(S738);SRRM1(S740);	SRRM1;	Q8IYB3;
p00049	SRRM1_HUMAN	Serine/arginine repetitive matrix protein 1 OS=Homo sapiens GN=SRRM1 PE=1 SV=2	AASPSPQSVR	Phospho (ST)	540.248	19.8333	2	x'000003000000	1.26845	-1.77287	0.415399	17.8	20.6962	722.481	4.68982e-05	0.00071389	52.01	44.665	16	736	745	26.33	802: Scan 2053 (rt=19.8333) [E:\Pedro Casado\b1370p14\b1370p14_S13_MV4_Frax_2h_0nM_1.RAW]	Q:/Pedro's Lab/Cell Signalling Proteomics/Pedro Casado/PF/Phosphoproteomics/2h FRAX/Dat Files/F022121.dat	SRRM1(S740);	SRRM1;	Q8IYB3;
p00050	AKTS1_HUMAN	Proline-rich AKT1 substrate 1 OS=Homo sapiens GN=AKT1S1 PE=1 SV=1	AATAARPPAPPPAPQPPSPTPSPPRPTLAR	2 Phospho (ST)	781.893	45.8014	4	x'00000000000000000000003000030000	2.03583	-0.871127	-0.299126	44.7759	47.5253	98.57	1.35572e-06	0.0120613	69.63	45.3667	83	71	100	23.97	3355: Scan 5453 (rt=45.8014) [E:\Pedro Casado\b1370p7\b1370p7_S19_MV4_PF_Con_B3.RAW]	Q:/Pedro's Lab/Cell Signalling Proteomics/Pedro Casado/PF/Phosphoproteomics/2h PF/Dat Files/F021539.dat	AKT1S1(S92);AKT1S1(T97);	AKT1S1;	Q96B36;
p00051	AKTS1_HUMAN	Proline-rich AKT1 substrate 1 OS=Homo sapiens GN=AKT1S1 PE=1 SV=1	AATAARPPAPPPAPQPPSPTPSPPRPTLAR	2 Phospho (ST)	1042.19	45.4539	3	x'00000000000000000000003000030000	0.926832	-0.129661	-0.129661	45.4539	45.8851	106.09	6.78541e-08	0.000592436	82.53	62.7417	12	71	100	23.67	3152: Scan 5392 (rt=45.4539) [E:\Pedro Casado\b1370p7\b1370p7_S14_MV4_PF_100_B1.RAW]	Q:/Pedro's Lab/Cell Signalling Proteomics/Pedro Casado/PF/Phosphoproteomics/2h PF/Dat Files/F021534.dat	AKT1S1(S92);AKT1S1(T97);	AKT1S1;	Q96B36;
p00052	TIF1B_HUMAN	Transcription intermediary factor 1-beta OS=Homo sapiens GN=TRIM28 PE=1 SV=5	AATDAQDANQCCTSCEDNAPATSYCVECSEPLCETCVEAHQR		1217.23	48.5795	4	x'00000000000000000000000000000000000000000000	-0.157455	-0.157455	-0.157455	48.5795	48.5795	300.65	2.72767e-05	2.72767e-05	57.33	57.33	1	142	183	49.81	1620: Scan 4963 (rt=48.5795) [E:\Pedro Casado\b1370p10\b1370p10_S6_Fuji_IPA3_2h_20uM_2.RAW]	Q:/Pedro's Lab/Cell Signalling Proteomics/Pedro Casado/PF/Phosphoproteomics/2h IPA/Dat Files/F021806.dat	TRIM28(141-183, no_mod);	TRIM28;	Q13263;
p00053	GLE1_HUMAN	Nucleoporin GLE1 OS=Homo sapiens GN=GLE1 PE=1 SV=2	AATIPVSQISTIAGSK	Phospho (ST)	541.951	62.1788	3	x'000000030000000000	1.30574	1.30574	1.30574	62.1788	62.1788	24.37	0.0325379	0.0325379	24.37	24.37	1	425	440	7.36	3764: Scan 7243 (rt=62.1788) [E:\Pedro Casado\b1370p7\b1370p7_S23_MV4_PF_100_B4.RAW]	Q:/Pedro's Lab/Cell Signalling Proteomics/Pedro Casado/PF/Phosphoproteomics/2h PF/Dat Files/F021543.dat	GLE1(S431);	GLE1;	Q53GS7;
p00054	PDS5A_HUMAN	Sister chromatid cohesion protein PDS5 homolog A OS=Homo sapiens GN=PDS5A PE=1 SV=1	AAVGQESPGGLEAGNAK	Phospho (ST)	818.372	30.4955	2	x'0000000300000000000	3.967	-2.83534	-0.547491	29.9751	33.1397	71.36	8.22531e-07	8.22531e-07	71.36	71.36	56	1299	1315	61.89	1681: Scan 3489 (rt=30.4955) [E:\Pedro Casado\b1370p7\b1370p7_S24_MV4_PF_1000_B4.RAW]	Q:/Pedro's Lab/Cell Signalling Proteomics/Pedro Casado/PF/Phosphoproteomics/2h PF/Dat Files/F021544.dat	PDS5A(S1305);	PDS5A;	Q29RF7;
p00055	IWS1_HUMAN	Protein IWS1 homolog OS=Homo sapiens GN=IWS1 PE=1 SV=2	AAVLSDSEDEEKASAK	2 Phospho (ST)	603.912	26.5693	3	x'000003030000000000	1.47342	-0.732566	0.793382	26.5693	28.9878	83.5869	0.0622095	0.0622095	21.33	21.33	4	394	409	19.28	671: Scan 2694 (rt=26.5693) [E:\Pedro Casado\b1370p10\b1370p10_S19_MV4_IPA3_2h_0uM_3.RAW]	Q:/Pedro's Lab/Cell Signalling Proteomics/Pedro Casado/PF/Phosphoproteomics/2h IPA/Dat Files/F021819.dat	IWS1(S398);IWS1(S400);	IWS1;	Q96ST2;
p00056	IWS1_HUMAN	Protein IWS1 homolog OS=Homo sapiens GN=IWS1 PE=1 SV=2	AAVLSDSEDEEKASAK	2 Phospho (ST)	905.365	25.878	2	x'000003030000000000	1.55414	-1.14391	1.49885	25.0583	29.6895	98.2338	4.8599e-08	0.0210183	82.11	52.425	52	394	409	59.37	1172: Scan 2844 (rt=25.878) [E:\Pedro Casado\b1370p7\b1370p7_S7_P31_PF_Con_B3.RAW]	Q:/Pedro's Lab/Cell Signalling Proteomics/Pedro Casado/PF/Phosphoproteomics/2h PF/Dat Files/F021527.dat	IWS1(S398);IWS1(S400);	IWS1;	Q96ST2;
p00057	IWS1_HUMAN	Protein IWS1 homolog OS=Homo sapiens GN=IWS1 PE=1 SV=2	AAVLSDSEDEEKASAKK	2 Phospho (ST)	646.607	24.4767	3	x'0000030300000000000	-4.08922	-4.08922	-4.08922	24.4767	24.4767	76.2938	0.0515497	0.0515497	22.79	22.79	1	394	410	10.3	628: Scan 2560 (rt=24.4767) [E:\Pedro Casado\b1370p10\b1370p10_S23_MV4_IPA3_2h_2uM_4.RAW]	Q:/Pedro's Lab/Cell Signalling Proteomics/Pedro Casado/PF/Phosphoproteomics/2h IPA/Dat Files/F021823.dat	IWS1(S398);IWS1(S400);	IWS1;	Q96ST2;
p00058	ENOA_HUMAN	Alpha-enolase OS=Homo sapiens GN=ENO1 PE=1 SV=2	AAVPSGASTGIYEALELR		902.977	70.3693	2	x'00000000000000000000	0.66632	0.66632	0.66632	70.3693	70.3693	260.96	1.99259e-11	1.99259e-11	116.3	116.3	1	33	50	107.85	5109: Scan 8057 (rt=70.3693) [E:\Pedro Casado\b1370p14\b1370p14_S20_MV4_Frax_2h_100nM_3.RAW]	Q:/Pedro's Lab/Cell Signalling Proteomics/Pedro Casado/PF/Phosphoproteomics/2h FRAX/Dat Files/F022128.dat	ENO3(32-50, no_mod);ENO2(32-50, no_mod);ENO1(32-50, no_mod);	ENO3; ENO2; ENO1;	P13929; P09104; P06733;
p00059	ADDA_HUMAN	Alpha-adducin OS=Homo sapiens GN=ADD1 PE=1 SV=2	AAVVTSPPPTTAPHK	Phospho (ST)	518.596	27.3542	3	x'00000300000000000	-0.249877	-0.249877	-0.249877	27.3542	27.3542	74.26	0.0211481	0.0250365	26.57	25.89	2	7	21	8.63	848: Scan 2917 (rt=27.3542) [E:\Pedro Casado\b1370p10\b1370p10_S24_MV4_IPA3_2h_20uM_4.RAW]	Q:/Pedro's Lab/Cell Signalling Proteomics/Pedro Casado/PF/Phosphoproteomics/2h IPA/Dat Files/F021824.dat	ADD1(T11);	ADD1;	P35611;
p00060	ADDA_HUMAN	Alpha-adducin OS=Homo sapiens GN=ADD1 PE=1 SV=2	AAVVTSPPPTTAPHK	Phospho (ST)	777.391	28.1418	2	x'00000300000000000	0.919649	-0.741903	0.919649	25.424	29.3872	100.94	0.00107975	0.00107975	39.71	39.71	14	7	21	29.44	1828: Scan 3186 (rt=28.1418) [E:\Pedro Casado\b1370p14\b1370p14_S14_MV4_Frax_2h_100nM_1.RAW]	Q:/Pedro's Lab/Cell Signalling Proteomics/Pedro Casado/PF/Phosphoproteomics/2h FRAX/Dat Files/F022122.dat	ADD1(T11);	ADD1;	P35611;
p00061	R113A_HUMAN	RING finger protein 113A OS=Homo sapiens GN=RNF113A PE=1 SV=1	AAYGDLSSEEEEENEPESLGVVYK	2 Phospho (ST)	935.376	63.3419	3	x'00000003300000000000000000	1.72737	-0.669972	0.207627	62.7537	64.7614	45.251	0.000155694	0.000155694	49.25	49.25	10	78	101	10.7	4401: Scan 7440 (rt=63.3419) [E:\Pedro Casado\b1370p7\b1370p7_S19_MV4_PF_Con_B3.RAW]	Q:/Pedro's Lab/Cell Signalling Proteomics/Pedro Casado/PF/Phosphoproteomics/2h PF/Dat Files/F021539.dat	RNF113A(S84);RNF113A(S85);	RNF113A;	O15541;
p00062	R113A_HUMAN	RING finger protein 113A OS=Homo sapiens GN=RNF113A PE=1 SV=1	AAYGDLSSEEEEENEPESLGVVYK	Phospho (ST); Phospho (Y)	935.377	63.1018	3	x'00040003000000000000000000	1.72737	-0.669972	1.03171	62.7537	64.7614	43.601	0.000222439	0.000222439	47.6	47.6	20	78	101	3.07	4161: Scan 7354 (rt=63.1018) [E:\Pedro Casado\b1370p7\b1370p7_S14_MV4_PF_100_B1.RAW]	Q:/Pedro's Lab/Cell Signalling Proteomics/Pedro Casado/PF/Phosphoproteomics/2h PF/Dat Files/F021534.dat	RNF113A(S84);RNF113A(Y80);	RNF113A;	O15541;
p00063	GBB1_HUMAN	Guanine nucleotide-binding protein G(I)/G(S)/G(T) subunit beta-1 OS=Homo sapiens GN=GNB1 PE=1 SV=3	ACADATLSQITNNIDPVGR		1008.5	66.0147	2	x'000000000000000000000	0.323081	0.323081	0.323081	66.0147	66.0147	62.47	7.1063e-06	7.1063e-06	62.47	62.47	1	24	42	62.47	2287: Scan 6674 (rt=66.0147) [E:\Pedro Casado\b1370p10\b1370p10_S16_MV4_IPA3_2h_0uM_2.RAW]	Q:/Pedro's Lab/Cell Signalling Proteomics/Pedro Casado/PF/Phosphoproteomics/2h IPA/Dat Files/F021816.dat	GNB1(23-42, no_mod);	GNB1;	P62873;
p00064	GBF1_HUMAN	Golgi-specific brefeldin A-resistance guanine nucleotide exchange factor 1 OS=Homo sapiens GN=GBF1 PE=1 SV=2	ADAPDAGAQSDSELPSYHQNDVSLDR	Phospho (ST)	946.733	47.4264	3	x'0000000000003000000000000000	1.94312	-1.14445	-0.732066	45.8033	47.5812	86.0469	2.09188e-08	0.0207011	88.57	61.175	65	1289	1314	29.83	1996: Scan 5210 (rt=47.4264) [E:\Pedro Casado\b1370p14\b1370p14_S5_P31_Frax_2h_100nM_2.RAW]	Q:/Pedro's Lab/Cell Signalling Proteomics/Pedro Casado/PF/Phosphoproteomics/2h FRAX/Dat Files/F022113.dat	GBF1(S1300);	GBF1;	Q92538;
p00065	GBF1_HUMAN	Golgi-specific brefeldin A-resistance guanine nucleotide exchange factor 1 OS=Homo sapiens GN=GBF1 PE=1 SV=2	ADAPDAGAQSDSELPSYHQNDVSLDR	Phospho (Y)	946.733	46.8082	3	x'0000000000000000040000000000	0.251306	-0.36198	-0.36198	46.8082	47.4052	51.0469	0.0825741	0.0825741	22.65	22.65	2	1289	1314	13.77	3048: Scan 5430 (rt=46.8082) [E:\Pedro Casado\b1370p7\b1370p7_S16_MV4_PF_Con_B2.RAW]	Q:/Pedro's Lab/Cell Signalling Proteomics/Pedro Casado/PF/Phosphoproteomics/2h PF/Dat Files/F021536.dat	GBF1(Y1305);	GBF1;	Q92538;
p00066	RABL6_HUMAN	Rab-like protein 6 OS=Homo sapiens GN=RABL6 PE=1 SV=2	ADDFPVRDDPSDVTDEDEGPAEPPPPPK	2 Phospho (ST)	1055.43	49.7707	3	x'000000000003003000000000000000	1.55978	-1.09571	1.3701	48.3779	50.2735	57.15	3.1515e-05	3.1515e-05	57.15	57.15	35	586	613	25.66	1960: Scan 5327 (rt=49.7707) [E:\Pedro Casado\b1370p10\b1370p10_S23_MV4_IPA3_2h_2uM_4.RAW]	Q:/Pedro's Lab/Cell Signalling Proteomics/Pedro Casado/PF/Phosphoproteomics/2h IPA/Dat Files/F021823.dat	PARF(S596);PARF(T599);	PARF;	Q3YEC7;
p00067	RABL6_HUMAN	Rab-like protein 6 OS=Homo sapiens GN=RABL6 PE=1 SV=2	ADDFPVRDDPSDVTDEDEGPAEPPPPPKLPLPAFR	2 Phospho (ST)	990.445	73.2044	4	x'0000000000030030000000000000000000000	2.53983	2.53983	2.53983	73.2044	73.2044	98.82	0.00214397	0.00214397	39.91	39.91	1	586	620	14.76	4222: Scan 8125 (rt=73.2044) [E:\Pedro Casado\b1370p7\b1370p7_S21_MV4_PF_1000_B3.RAW]	Q:/Pedro's Lab/Cell Signalling Proteomics/Pedro Casado/PF/Phosphoproteomics/2h PF/Dat Files/F021541.dat	PARF(S596);PARF(T599);	PARF;	Q3YEC7;
p00068	ALDOA_HUMAN	Fructose-bisphosphate aldolase A OS=Homo sapiens GN=ALDOA PE=1 SV=2	ADDGRPFPQVIK		448.242	43.0199	3	x'00000000000000	-0.238503	-0.238503	-0.238503	43.0199	43.0199	118.84	0.0859525	0.0859525	19.17	19.17	1	88	99	5.79	2954: Scan 5091 (rt=43.0199) [E:\Pedro Casado\b1370p7\b1370p7_S14_MV4_PF_100_B1.RAW]	Q:/Pedro's Lab/Cell Signalling Proteomics/Pedro Casado/PF/Phosphoproteomics/2h PF/Dat Files/F021534.dat	ALDOA(87-99, no_mod);	ALDOA;	P04075;
p00069	F10A1_HUMAN	Hsc70-interacting protein OS=Homo sapiens GN=ST13 PE=1 SV=2	ADEPSSEESDLEIDKEGVIEPDTDAPQEMGDENAEITEEMMDQANDKK	2 Phospho (ST)	1371.8	72.4339	4	x'00000330000000000000000000000000000000000000000000	0.684456	-0.847501	-0.847501	72.2379	72.6455	58.69	1.83206e-05	0.00570099	58.69	44.7	15	71	118	27.84	5309: Scan 8222 (rt=72.4339) [E:\Pedro Casado\b1370p14\b1370p14_S24_MV4_Frax_2h_1000nM_4.RAW]	Q:/Pedro's Lab/Cell Signalling Proteomics/Pedro Casado/PF/Phosphoproteomics/2h FRAX/Dat Files/F022132.dat	ST13(S75);ST13(S76);	ST13;	P50502;
p00070	F10A1_HUMAN	Hsc70-interacting protein OS=Homo sapiens GN=ST13 PE=1 SV=2	ADEPSSEESDLEIDKEGVIEPDTDAPQEMGDENAEITEEMMDQANDKK	3 Phospho (ST)	1391.8	74.293	4	x'00000330030000000000000000000000000000000000000000	1.19177	0.32895	0.32895	74.293	74.4883	72.1	7.92325e-07	0.00598382	72.1	42.0775	5	71	118	40.03	2441: Scan 7376 (rt=74.293) [E:\Pedro Casado\b1370p10\b1370p10_S18_MV4_IPA3_2h_20uM_2.RAW]	Q:/Pedro's Lab/Cell Signalling Proteomics/Pedro Casado/PF/Phosphoproteomics/2h IPA/Dat Files/F021818.dat	ST13(S75);ST13(S76);ST13(S79);	ST13;	P50502;
p00071	ST134_HUMAN		ADEPSSEESDLEIDKEGVIEPDTDAPQEMGDENAEITEEVMDQANDKK	2 Oxidation (M); 2 Phospho (ST)	1371.8	72.6455	4	x'00000330000000000000000000000200000000000200000000	-2.55745	-4.08942	-2.55745	72.2379	72.6455	30.66	0.0129711	0.0157736	30.66	29.9367	9	67	114	5.91	5171: Scan 8235 (rt=72.6455) [E:\Pedro Casado\b1370p14\b1370p14_S22_MV4_Frax_2h_0nM_4.RAW]	Q:/Pedro's Lab/Cell Signalling Proteomics/Pedro Casado/PF/Phosphoproteomics/2h FRAX/Dat Files/F022130.dat	ST13P4(M95);ST13P4(M107);ST13P4(S71);ST13P4(S72);	ST13P4;	Q8IZP2;
p00072	ST134_HUMAN		ADEPSSEESDLEIDKEGVIEPDTDAPQEMGDENAEITEEVMDQANDKK	2 Oxidation (M); 3 Phospho (ST)	1391.8	74.293	4	x'00000330030000000000000000000200000000000200000000	-2.86654	-2.86654	-2.86654	74.293	74.293	25.49	0.0362997	0.0362997	25.49	25.49	1	67	114	12.77	2441: Scan 7376 (rt=74.293) [E:\Pedro Casado\b1370p10\b1370p10_S18_MV4_IPA3_2h_20uM_2.RAW]	Q:/Pedro's Lab/Cell Signalling Proteomics/Pedro Casado/PF/Phosphoproteomics/2h IPA/Dat Files/F021818.dat	ST13P4(M95);ST13P4(M107);ST13P4(S71);ST13P4(S72);ST13P4(S75);	ST13P4;	Q8IZP2;
p00073	HS90A_HUMAN	Heat shock protein HSP 90-alpha OS=Homo sapiens GN=HSP90AA1 PE=1 SV=5	ADLINNLGTIAK		621.857	58.6346	2	x'00000000000000	2.93629	-2.68504	0.616897	58.1617	58.8885	193.02	0.000119496	0.000119496	46.51	46.51	8	101	112	40.09	2403: Scan 5464 (rt=58.6346) [E:\Pedro Casado\b1370p14\b1370p14_S7_P31_Frax_2h_0nM_3.RAW]	Q:/Pedro's Lab/Cell Signalling Proteomics/Pedro Casado/PF/Phosphoproteomics/2h FRAX/Dat Files/F022115.dat	HSP90AB2P(95-107, no_mod);HSP90AA2(100-112, no_mod);HSP90AB1(95-107, no_mod);HSP90AA1(100-112, no_mod);	HSP90AB2P; HSP90AA2; HSP90AB1; HSP90AA1;	Q58FF8; Q14568; P08238; P07900;
p00074	EFHD2_HUMAN	EF-hand domain-containing protein D2 OS=Homo sapiens GN=EFHD2 PE=1 SV=1	ADLNQGIGEPQSPSR	Phospho (ST)	824.87	34.2724	2	x'00000000000000300	2.33716	-1.44988	-0.588084	32.6134	35.3146	61	7.82413e-06	0.000415447	61	50.89	121	63	77	28.26	1030: Scan 3544 (rt=34.2724) [E:\Pedro Casado\b1370p10\b1370p10_S6_Fuji_IPA3_2h_20uM_2.RAW]	Q:/Pedro's Lab/Cell Signalling Proteomics/Pedro Casado/PF/Phosphoproteomics/2h IPA/Dat Files/F021806.dat	EFHD2(S76);	EFHD2;	Q96C19;
p00075	EFHD2_HUMAN	EF-hand domain-containing protein D2 OS=Homo sapiens GN=EFHD2 PE=1 SV=1	ADLNQGIGEPQSPSRR	Phospho (ST)	602.284	30.2116	3	x'000000000000003000	0.892546	-2.08446	0.709602	29.6578	32.3135	96.0569	0.000366031	0.00841468	46.5	38.235	30	63	78	18.19	1550: Scan 3432 (rt=30.2116) [E:\Pedro Casado\b1370p7\b1370p7_S12_P31_PF_1000_B4.RAW]	Q:/Pedro's Lab/Cell Signalling Proteomics/Pedro Casado/PF/Phosphoproteomics/2h PF/Dat Files/F021532.dat	EFHD2(S76);	EFHD2;	Q96C19;
p00076	EFHD2_HUMAN	EF-hand domain-containing protein D2 OS=Homo sapiens GN=EFHD2 PE=1 SV=1	ADLNQGIGEPQSPSRR	Phospho (ST)	902.921	30.1029	2	x'000000000000300000	1.14534	-1.77068	0.457915	29.6504	32.8045	113.907	0.00221365	0.012994	38.75	33.595	20	63	78	10.31	1563: Scan 3444 (rt=30.1029) [E:\Pedro Casado\b1370p7\b1370p7_S6_P31_PF_1000_B2.RAW]	Q:/Pedro's Lab/Cell Signalling Proteomics/Pedro Casado/PF/Phosphoproteomics/2h PF/Dat Files/F021526.dat	EFHD2(S74);	EFHD2;	Q96C19;
p00077	PPIG_HUMAN	Peptidyl-prolyl cis-trans isomerase G OS=Homo sapiens GN=PPIG PE=1 SV=2	ADRDQSPFSK	Phospho (ST)	410.844	17.978	3	x'000000300000	0.711666	-1.24034	-0.386334	17.978	25.4894	33.73	0.00327614	0.00327614	32.25	32.25	11	682	691	17.8	664: Scan 1924 (rt=17.978) [E:\Pedro Casado\b1370p7\b1370p7_S21_MV4_PF_1000_B3.RAW]	Q:/Pedro's Lab/Cell Signalling Proteomics/Pedro Casado/PF/Phosphoproteomics/2h PF/Dat Files/F021541.dat	PPIG(S687);	PPIG;	Q13427;
p00078	PPIG_HUMAN	Peptidyl-prolyl cis-trans isomerase G OS=Homo sapiens GN=PPIG PE=1 SV=2	ADRDQSPFSK	Phospho (ST)	615.762	19.9478	2	x'000000300000	2.83121	-1.18666	-0.291987	17.0635	24.9105	73.16	0.000368132	0.00850119	41.5	33.225	40	682	691	27.49	515: Scan 2050 (rt=19.9478) [E:\Pedro Casado\b1370p10\b1370p10_S1_Fuji_IPA3_2h_0uM_1.RAW]	Q:/Pedro's Lab/Cell Signalling Proteomics/Pedro Casado/PF/Phosphoproteomics/2h IPA/Dat Files/F021801.dat	PPIG(S687);	PPIG;	Q13427;
p00079	SC16A_HUMAN	Protein transport protein Sec16A OS=Homo sapiens GN=SEC16A PE=1 SV=3	ADSGPTQPPLSLSPAPETK	Phospho (ST)	986.967	48.1566	2	x'000000000003000000000	2.40932	-1.21151	-0.217555	47.963	49.6983	51.37	9.55589e-05	0.00273389	51.37	41.0033	24	1893	1911	26.42	2953: Scan 5595 (rt=48.1566) [E:\Pedro Casado\b1370p7\b1370p7_S2_P31_PF_100_B1.RAW]	Q:/Pedro's Lab/Cell Signalling Proteomics/Pedro Casado/PF/Phosphoproteomics/2h PF/Dat Files/F021522.dat	SEC16A(S1903);	SEC16A;	O15027;
p00080	SAFB2_HUMAN	Scaffold attachment factor B2 OS=Homo sapiens GN=SAFB2 PE=1 SV=1	ADSLLAVVK	Phospho (ST)	498.262	55.9905	2	x'00030000000	-1.81698	-1.81698	-1.81698	55.9905	55.9905	47.39	0.0882366	0.0882366	20.11	20.11	1	285	293	11.22	3550: Scan 6589 (rt=55.9905) [E:\Pedro Casado\b1370p7\b1370p7_S24_MV4_PF_1000_B4.RAW]	Q:/Pedro's Lab/Cell Signalling Proteomics/Pedro Casado/PF/Phosphoproteomics/2h PF/Dat Files/F021544.dat	SAFB(S288);SAFB2(S287);	SAFB; SAFB2;	Q15424; Q14151;
p00081	CCNL2_HUMAN	Cyclin-L2 OS=Homo sapiens GN=CCNL2 PE=1 SV=1	ADSPVNGLPK	Phospho (ST)	539.253	34.1744	2	x'000300000000	0.689277	-0.648404	-0.648404	33.6155	34.1744	62.38	0.0133621	0.0133621	26.3	26.3	2	367	376	22.6	2407: Scan 3901 (rt=34.1744) [E:\Pedro Casado\b1370p14\b1370p14_S17_MV4_Frax_2h_100nM_2.RAW]	Q:/Pedro's Lab/Cell Signalling Proteomics/Pedro Casado/PF/Phosphoproteomics/2h FRAX/Dat Files/F022125.dat	CCNL2(S369);	CCNL2;	Q96S94;
p00082	CAMP1_HUMAN	Calmodulin-regulated spectrin-associated protein 1 OS=Homo sapiens GN=CAMSAP1 PE=1 SV=2	ADVVPQQADPEFPRASPR	Phospho (ST)	687.326	45.9041	3	x'00000000000000003000	0.997594	0.997594	0.997594	45.9041	45.9041	37.9	0.00230297	0.00230297	37.9	37.9	1	548	565	21.25	1676: Scan 4768 (rt=45.9041) [E:\Pedro Casado\b1370p10\b1370p10_S19_MV4_IPA3_2h_0uM_3.RAW]	Q:/Pedro's Lab/Cell Signalling Proteomics/Pedro Casado/PF/Phosphoproteomics/2h IPA/Dat Files/F021819.dat	CAMSAP1(S563);	CAMSAP1;	Q5T5Y3;
p00083	RS10L_HUMAN	Putative 40S ribosomal protein S10-like OS=Homo sapiens GN=RPS10P5 PE=5 SV=1	AEAGAGSATEFQFR	Phospho (ST)	761.322	49.6366	2	x'0000000003000000	-0.395231	-0.395231	-0.395231	49.6366	49.6366	83.43	4.17626e-08	3.82922e-07	83.43	77.235	2	151	164	60	1825: Scan 5178 (rt=49.6366) [E:\Pedro Casado\b1370p10\b1370p10_S7_Fuji_IPA3_2h_0uM_3.RAW]	Q:/Pedro's Lab/Cell Signalling Proteomics/Pedro Casado/PF/Phosphoproteomics/2h IPA/Dat Files/F021807.dat	RPS10P5(T159);RPS10(T148);	RPS10P5; RPS10;	Q9NQ39; P46783;
p00084	CQ085_HUMAN	Uncharacterized protein C17orf85 OS=Homo sapiens GN=C17orf85 PE=1 SV=2	AEAPAGPALGLPSPEAESGVDR	Phospho (ST)	1086.01	56.9271	2	x'000000000000030000000000	0.433181	0.433181	0.433181	56.9271	56.9271	84.03	6.50378e-08	0.00164114	84.03	60.515	2	13	34	47.03	2144: Scan 5954 (rt=56.9271) [E:\Pedro Casado\b1370p10\b1370p10_S24_MV4_IPA3_2h_20uM_4.RAW]	Q:/Pedro's Lab/Cell Signalling Proteomics/Pedro Casado/PF/Phosphoproteomics/2h IPA/Dat Files/F021824.dat	C17orf85(S25);	C17orf85;	Q53F19;
p00085	AHNK_HUMAN	Neuroblast differentiation-associated protein AHNAK OS=Homo sapiens GN=AHNAK PE=1 SV=2	AEAPLPSPK	Phospho (ST)	495.239	28.9363	2	x'00000003000	0	-1.67938	-1.67938	28.9363	29.6765	267.507	0.00410204	0.00410204	33.87	33.87	3	5104	5112	25.36	1596: Scan 3272 (rt=28.9363) [E:\Pedro Casado\b1370p7\b1370p7_S22_MV4_PF_Con_B4.RAW]	Q:/Pedro's Lab/Cell Signalling Proteomics/Pedro Casado/PF/Phosphoproteomics/2h PF/Dat Files/F021542.dat	AHNAK(S5110);	AHNAK;	Q09666;
p00086	PRKRA_HUMAN	Interferon-inducible double stranded RNA-dependent protein kinase activator A OS=Homo sapiens GN=PRKRA PE=1 SV=1	AEAPPLEREDSGTFSLGK	Phospho (ST)	661.975	50.9742	3	x'00000000000300000000	1.37223	1.37223	1.37223	50.9742	50.9742	24.1	0.0554389	0.0554389	24.1	24.1	1	8	25	8.46	3725: Scan 6072 (rt=50.9742) [E:\Pedro Casado\b1370p7\b1370p7_S19_MV4_PF_Con_B3.RAW]	Q:/Pedro's Lab/Cell Signalling Proteomics/Pedro Casado/PF/Phosphoproteomics/2h PF/Dat Files/F021539.dat	PRKRA(S18);	PRKRA;	O75569;
p00087	DUS4L_HUMAN		AEATGVSWITVHGR		495.261	44.4166	3	x'0000000000000000	1.131	1.131	1.131	44.4166	44.4166	21.57	0.0609548	0.0609548	21.57	21.57	1	175	188	7.62	1839: Scan 4844 (rt=44.4166) [E:\Pedro Casado\b1370p14\b1370p14_S12_P31_Frax_2h_1000nM_4.RAW]	Q:/Pedro's Lab/Cell Signalling Proteomics/Pedro Casado/PF/Phosphoproteomics/2h FRAX/Dat Files/F022120.dat	DUS4L(174-188, no_mod);	DUS4L;	O95620;
p00088	PCNA_HUMAN	Proliferating cell nuclear antigen OS=Homo sapiens GN=PCNA PE=1 SV=1	AEDNADTLALVFEAPNQEK		1038	70.4176	2	x'000000000000000000000	-1.63695	-1.63695	-1.63695	70.4176	70.4176	32.76	0.00775957	0.00775957	32.76	32.76	1	92	110	27.06	4936: Scan 8021 (rt=70.4176) [E:\Pedro Casado\b1370p14\b1370p14_S13_MV4_Frax_2h_0nM_1.RAW]	Q:/Pedro's Lab/Cell Signalling Proteomics/Pedro Casado/PF/Phosphoproteomics/2h FRAX/Dat Files/F022121.dat	PCNA(91-110, no_mod);	PCNA;	P12004;
p00089	CALX_HUMAN	Calnexin OS=Homo sapiens GN=CANX PE=1 SV=2	AEEDEILNRSPR	Phospho (ST)	503.563	32.9163	3	x'00000000003000	1.69401	-0.534601	0.161839	32.7347	36.8607	99.05	0.0001925	0.00341063	46.91	39.225	74	574	585	40.47	1801: Scan 3799 (rt=32.9163) [E:\Pedro Casado\b1370p7\b1370p7_S6_P31_PF_1000_B2.RAW]	Q:/Pedro's Lab/Cell Signalling Proteomics/Pedro Casado/PF/Phosphoproteomics/2h PF/Dat Files/F021526.dat	CANX(S583);	CANX;	P27824;
p00090	CALX_HUMAN	Calnexin OS=Homo sapiens GN=CANX PE=1 SV=2	AEEDEILNRSPR	Phospho (ST)	754.841	34.9958	2	x'00000000003000	2.06942	-0.915322	-0.351537	32.6969	36.845	156.73	0.000311518	0.0139117	44.51	34.755	133	574	585	40.65	1134: Scan 3609 (rt=34.9958) [E:\Pedro Casado\b1370p10\b1370p10_S4_Fuji_IPA3_2h_0uM_2.RAW]	Q:/Pedro's Lab/Cell Signalling Proteomics/Pedro Casado/PF/Phosphoproteomics/2h IPA/Dat Files/F021804.dat	CANX(S583);	CANX;	P27824;
p00091	SCRIB_HUMAN	Protein scribble homolog OS=Homo sapiens GN=SCRIB PE=1 SV=4	AEEEEASTEEEDKEGAVVSAPSVK	2 Phospho (ST)	894.033	39.1845	3	x'00000003300000000000000000	0.637534	0.637534	0.637534	39.1845	39.1845	47.34	0.0319088	0.0319088	25.93	25.93	1	682	705	21.03	2601: Scan 4587 (rt=39.1845) [E:\Pedro Casado\b1370p7\b1370p7_S18_MV4_PF_1000_B2.RAW]	Q:/Pedro's Lab/Cell Signalling Proteomics/Pedro Casado/PF/Phosphoproteomics/2h PF/Dat Files/F021538.dat	SCRIB(S688);SCRIB(T689);	SCRIB;	Q14160;
p00092	CCNL1_HUMAN	Cyclin-L1 OS=Homo sapiens GN=CCNL1 PE=1 SV=1	AEEKSPISINVK	Phospho (ST)	465.57	38.1279	3	x'00000300000000	1.21835	-1.49388	1.19683	35.9165	38.7562	35.25	0.00298538	0.00298538	35.25	35.25	19	348	359	15.28	1324: Scan 3922 (rt=38.1279) [E:\Pedro Casado\b1370p10\b1370p10_S1_Fuji_IPA3_2h_0uM_1.RAW]	Q:/Pedro's Lab/Cell Signalling Proteomics/Pedro Casado/PF/Phosphoproteomics/2h IPA/Dat Files/F021801.dat	CCNL1(S352);	CCNL1;	Q9UK58;
p00093	CCNL1_HUMAN	Cyclin-L1 OS=Homo sapiens GN=CCNL1 PE=1 SV=1	AEEKSPISINVK	Phospho (ST)	697.851	36.3035	2	x'00000300000000	2.35634	-1.79094	0.0746223	35.7411	39.1184	53.32	5.02833e-05	0.0118936	53.32	39.95	50	348	359	26.74	2160: Scan 4211 (rt=36.3035) [E:\Pedro Casado\b1370p7\b1370p7_S3_P31_PF_1000_B1.RAW]	Q:/Pedro's Lab/Cell Signalling Proteomics/Pedro Casado/PF/Phosphoproteomics/2h PF/Dat Files/F021523.dat	CCNL1(S352);	CCNL1;	Q9UK58;
p00094	SF3A1_HUMAN	Splicing factor 3A subunit 1 OS=Homo sapiens GN=SF3A1 PE=1 SV=1	AEEPPSQLDQDTQVQDMDEGSDDEEEGQKVPPPPETPMPPPLPPTPDQVIVR	Phospho (ST)	1446.16	70.3112	4	x'000000000000000000000000000000000000300000000000000000	1.00612	0.244958	0.217279	70.3112	70.619	120.71	2.20153e-05	0.0109599	58.89	42.13	11	339	390	14.26	5185: Scan 7997 (rt=70.3112) [E:\Pedro Casado\b1370p14\b1370p14_S24_MV4_Frax_2h_1000nM_4.RAW]	Q:/Pedro's Lab/Cell Signalling Proteomics/Pedro Casado/PF/Phosphoproteomics/2h FRAX/Dat Files/F022132.dat	SF3A1(T374);	SF3A1;	Q15459;
p00095	FIP1_HUMAN	Pre-mRNA 3'-end-processing factor FIP1 OS=Homo sapiens GN=FIP1L1 PE=1 SV=1	AEFTSPPSLFK	Phospho (ST)	652.304	67.5848	2	x'0000000030000	4.30065	-1.74883	2.76525	66.2948	67.8928	85.12	0.001675	0.0303013	37.13	27.6833	14	255	265	17.58	2307: Scan 6690 (rt=67.5848) [E:\Pedro Casado\b1370p10\b1370p10_S2_Fuji_IPA3_2h_2uM_1.RAW]	Q:/Pedro's Lab/Cell Signalling Proteomics/Pedro Casado/PF/Phosphoproteomics/2h IPA/Dat Files/F021802.dat	FIP1L1(S262);	FIP1L1;	Q6UN15;
p00096	BCLF1_HUMAN	Bcl-2-associated transcription factor 1 OS=Homo sapiens GN=BCLAF1 PE=1 SV=2	AEGEPQEESPLK	Phospho (ST)	697.299	25.7258	2	x'00000000030000	2.05733	-1.6193	0.621148	23.5427	27.5278	309.861	0.000461984	0.000461984	42.33	42.33	26	169	180	38.52	733: Scan 2685 (rt=25.7258) [E:\Pedro Casado\b1370p10\b1370p10_S17_MV4_IPA3_2h_2uM_2.RAW]	Q:/Pedro's Lab/Cell Signalling Proteomics/Pedro Casado/PF/Phosphoproteomics/2h IPA/Dat Files/F021817.dat	BCLAF1(S177);	BCLAF1;	Q9NYF8;
p00097	BCLF1_HUMAN	Bcl-2-associated transcription factor 1 OS=Homo sapiens GN=BCLAF1 PE=1 SV=2	AEGEWEDQEALDYFSDKESGK	Phospho (ST)	838.34	61.6442	3	x'00000000000000030000000	2.3125	-0.768712	0.56887	59.2393	61.8399	502.421	2.18489e-05	0.000320952	56.96	49.695	51	371	391	14.53	4448: Scan 7133 (rt=61.6442) [E:\Pedro Casado\b1370p14\b1370p14_S15_MV4_Frax_2h_1000nM_1.RAW]	Q:/Pedro's Lab/Cell Signalling Proteomics/Pedro Casado/PF/Phosphoproteomics/2h FRAX/Dat Files/F022123.dat	BCLAF1(S385);	BCLAF1;	Q9NYF8;
p00098	BCLF1_HUMAN	Bcl-2-associated transcription factor 1 OS=Homo sapiens GN=BCLAF1 PE=1 SV=2	AEGEWEDQEALDYFSDKESGK	Phospho (Y)	838.34	61.6442	3	x'00000000000004000000000	2.3125	-0.768712	0.56887	59.2393	61.7771	502.421	0.00320944	0.00320944	35.29	35.29	19	371	391	29.96	4448: Scan 7133 (rt=61.6442) [E:\Pedro Casado\b1370p14\b1370p14_S15_MV4_Frax_2h_1000nM_1.RAW]	Q:/Pedro's Lab/Cell Signalling Proteomics/Pedro Casado/PF/Phosphoproteomics/2h FRAX/Dat Files/F022123.dat	BCLAF1(Y383);	BCLAF1;	Q9NYF8;
p00099	ZC3HF_HUMAN	Zinc finger CCCH domain-containing protein 15 OS=Homo sapiens GN=ZC3H15 PE=1 SV=1	AENGERSDLEEDNER	Phospho (ST)	614.91	19.3008	3	x'00000003000000000	1.75706	-1.175	-0.735188	19.3008	20.2913	42.68	0.000358775	0.000358775	42.68	42.68	11	375	389	37.18	340: Scan 1927 (rt=19.3008) [E:\Pedro Casado\b1370p10\b1370p10_S4_Fuji_IPA3_2h_0uM_2.RAW]	Q:/Pedro's Lab/Cell Signalling Proteomics/Pedro Casado/PF/Phosphoproteomics/2h IPA/Dat Files/F021804.dat	ZC3H15(S381);	ZC3H15;	Q8WU90;
p00100	ZC3HF_HUMAN	Zinc finger CCCH domain-containing protein 15 OS=Homo sapiens GN=ZC3H15 PE=1 SV=1	AENGERSDLEEDNER	Phospho (ST)	921.861	20.1438	2	x'00000003000000000	0.647225	-1.11201	-0.264972	19.0692	20.2758	50.8	5.78076e-05	5.78076e-05	50.8	50.8	8	375	389	49.78	367: Scan 2072 (rt=20.1438) [E:\Pedro Casado\b1370p14\b1370p14_S4_P31_Frax_2h_0nM_2.RAW]	Q:/Pedro's Lab/Cell Signalling Proteomics/Pedro Casado/PF/Phosphoproteomics/2h FRAX/Dat Files/F022112.dat	ZC3H15(S381);	ZC3H15;	Q8WU90;
p00101	BSN_HUMAN	Protein bassoon OS=Homo sapiens GN=BSN PE=1 SV=4	AEPQAQPQLQGR		441.566	40.9041	3	x'00000000000000	1.44438	1.35358	1.35358	40.9041	42.6718	25.8	0.0247245	0.0247245	25.8	25.8	2	3739	3750	8.31	2467: Scan 4747 (rt=40.9041) [E:\Pedro Casado\b1370p7\b1370p7_S9_P31_PF_1000_B3.RAW]	Q:/Pedro's Lab/Cell Signalling Proteomics/Pedro Casado/PF/Phosphoproteomics/2h PF/Dat Files/F021529.dat	BSN(3738-3750, no_mod);	BSN;	Q9UPA5;
p00102	SYNE1_HUMAN	Nesprin-1 OS=Homo sapiens GN=SYNE1 PE=1 SV=3	AEPRTEDLK	Phospho (ST)	569.761	53.5227	2	x'00000300000	-0.347251	-0.347251	-0.347251	53.5227	53.5227	22.44	0.0353502	0.0353502	22.44	22.44	1	3012	3020	5.23	4037: Scan 6165 (rt=53.5227) [E:\Pedro Casado\b1370p14\b1370p14_S21_MV4_Frax_2h_1000nM_3.RAW]	Q:/Pedro's Lab/Cell Signalling Proteomics/Pedro Casado/PF/Phosphoproteomics/2h FRAX/Dat Files/F022129.dat	SYNE1(T3016);	SYNE1;	Q8NF91;
p00103	DDX21_HUMAN	Nucleolar RNA helicase 2 OS=Homo sapiens GN=DDX21 PE=1 SV=5	AEPSEVDMNSPK	Phospho (ST)	692.279	26.8925	2	x'00000000003000	-0.572858	-0.572858	-0.572858	26.8925	26.8925	116.04	0.0254286	0.0254286	24.58	24.58	1	62	73	24.58	1358: Scan 3028 (rt=26.8925) [E:\Pedro Casado\b1370p7\b1370p7_S4_P31_PF_Con_B2.RAW]	Q:/Pedro's Lab/Cell Signalling Proteomics/Pedro Casado/PF/Phosphoproteomics/2h PF/Dat Files/F021524.dat	DDX21(S71);	DDX21;	Q9NR30;
p00104	PARP1_HUMAN	Poly [ADP-ribose] polymerase 1 OS=Homo sapiens GN=PARP1 PE=1 SV=4	AEPVEVVAPRGKSGAALSK	2 Phospho (ST)	507.248	31.681	4	x'000000000000030000300	-3.62723	-3.62723	-3.62723	31.681	31.681	23.22	0.0669386	0.0669386	23.22	23.22	1	487	505	8.6	1707: Scan 3621 (rt=31.681) [E:\Pedro Casado\b1370p7\b1370p7_S10_P31_PF_Con_B4.RAW]	Q:/Pedro's Lab/Cell Signalling Proteomics/Pedro Casado/PF/Phosphoproteomics/2h PF/Dat Files/F021530.dat	PARP1(S499);PARP1(S504);	PARP1;	P09874;
p00105	ACINU_HUMAN	Apoptotic chromatin condensation inducer in the nucleus OS=Homo sapiens GN=ACIN1 PE=1 SV=2	AESPAEKVPEESVLPLVQK	Phospho (ST)	710.697	58.7072	3	x'000300000000000000000	1.45979	-1.8797	0.557991	57.5618	60.1669	161.78	1.10048e-05	0.0146122	60.21	43.09	58	488	506	34.24	3880: Scan 6763 (rt=58.7072) [E:\Pedro Casado\b1370p7\b1370p7_S17_MV4_PF_100_B2.RAW]	Q:/Pedro's Lab/Cell Signalling Proteomics/Pedro Casado/PF/Phosphoproteomics/2h PF/Dat Files/F021537.dat	ACIN1(S490);	ACIN1;	Q9UKV3;
p00106	ACINU_HUMAN	Apoptotic chromatin condensation inducer in the nucleus OS=Homo sapiens GN=ACIN1 PE=1 SV=2	AESPAEKVPEESVLPLVQK	Phospho (ST)	1065.54	59.4482	2	x'000300000000000000000	2.43017	2.43017	2.43017	59.4482	59.4482	94.02	0.00600002	0.00600002	32.73	32.73	1	488	506	22.37	2030: Scan 6039 (rt=59.4482) [E:\Pedro Casado\b1370p10\b1370p10_S20_MV4_IPA3_2h_2uM_3.RAW]	Q:/Pedro's Lab/Cell Signalling Proteomics/Pedro Casado/PF/Phosphoproteomics/2h IPA/Dat Files/F021820.dat	ACIN1(S490);	ACIN1;	Q9UKV3;
p00107	PDS5B_HUMAN	Sister chromatid cohesion protein PDS5 homolog B OS=Homo sapiens GN=PDS5B PE=1 SV=1	AESPESSAIESTQSTPQK	2 Phospho (ST)	1018.91	30.8434	2	x'00030000000000030000	2.08713	0.613517	0.613517	30.4923	30.8434	133.21	1.88406e-05	1.88406e-05	56.17	56.17	3	1356	1373	51.9	1711: Scan 3538 (rt=30.8434) [E:\Pedro Casado\b1370p7\b1370p7_S4_P31_PF_Con_B2.RAW]	Q:/Pedro's Lab/Cell Signalling Proteomics/Pedro Casado/PF/Phosphoproteomics/2h PF/Dat Files/F021524.dat	PDS5B(S1358);PDS5B(T1370);	PDS5B;	Q9NTI5;
p00108	PDS5B_HUMAN	Sister chromatid cohesion protein PDS5 homolog B OS=Homo sapiens GN=PDS5B PE=1 SV=1	AESPESSAIESTQSTPQK	Phospho (ST)	652.953	31.3546	3	x'00000030000000000000	0.0393694	-0.098679	-0.098679	30.7068	31.3546	140.29	0.0722963	0.0722963	21.6	21.6	2	1356	1373	3.94	1671: Scan 3574 (rt=31.3546) [E:\Pedro Casado\b1370p7\b1370p7_S9_P31_PF_1000_B3.RAW]	Q:/Pedro's Lab/Cell Signalling Proteomics/Pedro Casado/PF/Phosphoproteomics/2h PF/Dat Files/F021529.dat	PDS5B(S1361);	PDS5B;	Q9NTI5;
p00109	PDS5B_HUMAN	Sister chromatid cohesion protein PDS5 homolog B OS=Homo sapiens GN=PDS5B PE=1 SV=1	AESPESSAIESTQSTPQK	Phospho (ST)	978.927	32.3231	2	x'00000003000000000000	2.27677	-2.07942	0.814485	30.6899	33.267	83.09	5.44908e-08	0.00502604	83.09	56.94	232	1356	1373	23.57	1037: Scan 3408 (rt=32.3231) [E:\Pedro Casado\b1370p10\b1370p10_S20_MV4_IPA3_2h_2uM_3.RAW]	Q:/Pedro's Lab/Cell Signalling Proteomics/Pedro Casado/PF/Phosphoproteomics/2h IPA/Dat Files/F021820.dat	PDS5B(S1362);	PDS5B;	Q9NTI5;
p00110	CK084_HUMAN	Uncharacterized protein C11orf84 OS=Homo sapiens GN=C11orf84 PE=1 SV=3	AESPSPAPPPGLR	Phospho (ST)	678.323	35.9751	2	x'000003000000000	2.48333	-0.248039	0.962625	33.7021	36.6077	49.66	9.84105e-05	0.00203078	49.66	41.635	25	306	318	27.65	1302: Scan 3734 (rt=35.9751) [E:\Pedro Casado\b1370p10\b1370p10_S2_Fuji_IPA3_2h_2uM_1.RAW]	Q:/Pedro's Lab/Cell Signalling Proteomics/Pedro Casado/PF/Phosphoproteomics/2h IPA/Dat Files/F021802.dat	C11orf84(S310);	C11orf84;	Q9BUA3;
p00111	RHG17_HUMAN	Rho GTPase-activating protein 17 OS=Homo sapiens GN=ARHGAP17 PE=1 SV=1	AESSSGGGTVPSSAGILEQGPSPGDGSPPKPK	Phospho (ST)	1005.8	47.2708	3	x'0000000000000000000000000003000000	0.551687	0.551687	0.551687	47.2708	47.2708	112.55	0.000322967	0.0231827	47.65	36.88	2	549	580	21.54	3450: Scan 5478 (rt=47.2708) [E:\Pedro Casado\b1370p14\b1370p14_S13_MV4_Frax_2h_0nM_1.RAW]	Q:/Pedro's Lab/Cell Signalling Proteomics/Pedro Casado/PF/Phosphoproteomics/2h FRAX/Dat Files/F022121.dat	ARHGAP17(S575);	ARHGAP17;	Q68EM7;
p00112	DNLI1_HUMAN	DNA ligase 1 OS=Homo sapiens GN=LIG1 PE=1 SV=1	AETPTESVSEPEVATK	Phospho (ST)	877.891	35.9474	2	x'000300000000000000	2.30589	-2.44959	0.401422	33.8604	36.4026	165.59	2.82628e-06	0.013827	66.71	44.12	195	193	208	26.23	2435: Scan 4151 (rt=35.9474) [E:\Pedro Casado\b1370p14\b1370p14_S15_MV4_Frax_2h_1000nM_1.RAW]	Q:/Pedro's Lab/Cell Signalling Proteomics/Pedro Casado/PF/Phosphoproteomics/2h FRAX/Dat Files/F022123.dat	LIG1(T195);	LIG1;	P18858;
p00113	TMEM2_HUMAN		AETQRGDPSVISVNGTDFTFR	3 Phospho (ST)	846.34	33.9824	3	x'00030000030000000003000	-3.85765	-3.85765	-3.85765	33.9824	33.9824	21.18	0.0880201	0.0880201	21.18	21.18	1	1221	1241	4.04	2246: Scan 3950 (rt=33.9824) [E:\Pedro Casado\b1370p7\b1370p7_S20_MV4_PF_100_B3.RAW]	Q:/Pedro's Lab/Cell Signalling Proteomics/Pedro Casado/PF/Phosphoproteomics/2h PF/Dat Files/F021540.dat	TMEM2(T1223);TMEM2(S1229);TMEM2(T1239);	TMEM2;	Q9UHN6;
p00114	MYEF2_HUMAN	Myelin expression factor 2 OS=Homo sapiens GN=MYEF2 PE=1 SV=3	AEVPGATGGDSPHLQPAEPPGEPR	Phospho (ST)	816.039	42.4353	3	x'00000000000300000000000000	1.61384	-0.631468	-0.533313	40.8569	42.6618	48.35	0.000252226	0.000252226	48.35	48.35	25	7	30	28.66	1442: Scan 3485 (rt=42.4353) [E:\Pedro Casado\b1370p14\b1370p14_S10_P31_Frax_2h_0nM_4.RAW]	Q:/Pedro's Lab/Cell Signalling Proteomics/Pedro Casado/PF/Phosphoproteomics/2h FRAX/Dat Files/F022118.dat	MYEF2(S17);	MYEF2;	Q9P2K5;
p00115	SCRIB_HUMAN	Protein scribble homolog OS=Homo sapiens GN=SCRIB PE=1 SV=4	AFAAVPTSHPPEDAPAQPPTPGPAASPEQLSFR	Phospho (ST)	855.409	58.3364	4	x'00000000000000000000000000300000000	1.24736	0.0652504	0.369557	58.3364	59.8643	160.747	0.000147285	0.0127112	51.06	37.41	8	1323	1355	18.08	3698: Scan 6719 (rt=58.3364) [E:\Pedro Casado\b1370p7\b1370p7_S13_MV4_PF_Con_B1.RAW]	Q:/Pedro's Lab/Cell Signalling Proteomics/Pedro Casado/PF/Phosphoproteomics/2h PF/Dat Files/F021533.dat	SCRIB(S1348);	SCRIB;	Q14160;
p00116	SYYC_HUMAN	Tyrosine--tRNA ligase, cytoplasmic OS=Homo sapiens GN=YARS PE=1 SV=4	AFCEPGNVENNGVLSFIK		997.986	72.709	2	x'00000000000000000000	1.159	-4.18717	0.176032	71.4127	73.0935	57.37	2.17129e-05	2.17129e-05	57.37	57.37	9	248	265	51.97	2175: Scan 7095 (rt=72.709) [E:\Pedro Casado\b1370p10\b1370p10_S6_Fuji_IPA3_2h_20uM_2.RAW]	Q:/Pedro's Lab/Cell Signalling Proteomics/Pedro Casado/PF/Phosphoproteomics/2h IPA/Dat Files/F021806.dat	YARS(247-265, no_mod);	YARS;	P54577;
p00117	FLNA_HUMAN	Filamin-A OS=Homo sapiens GN=FLNA PE=1 SV=4	AFGPGLQGGSAGSPAR	Phospho (ST)	755.347	38.1216	2	x'000000000030000000	2.59896	-1.07313	0.265796	37.7692	39.7883	83.25	0.000348471	0.000764621	44.6	41.95	7	1072	1087	39.25	2373: Scan 4466 (rt=38.1216) [E:\Pedro Casado\b1370p7\b1370p7_S4_P31_PF_Con_B2.RAW]	Q:/Pedro's Lab/Cell Signalling Proteomics/Pedro Casado/PF/Phosphoproteomics/2h PF/Dat Files/F021524.dat	FLNA(S1081);	FLNA;	P21333;
p00118	PRC2C_HUMAN	Protein PRRC2C OS=Homo sapiens GN=PRRC2C PE=1 SV=4	AFGSGIDIKPGTPPIAGR	Phospho (ST)	611.98	55.8913	3	x'00000000000030000000	0.375358	-1.47415	-1.47415	54.1655	56.0943	73.95	0.000978975	0.000978975	39.96	39.96	10	2662	2679	28.67	4046: Scan 6454 (rt=55.8913) [E:\Pedro Casado\b1370p14\b1370p14_S19_MV4_Frax_2h_0nM_3.RAW]	Q:/Pedro's Lab/Cell Signalling Proteomics/Pedro Casado/PF/Phosphoproteomics/2h FRAX/Dat Files/F022127.dat	PRRC2C(T2673);	PRRC2C;	Q9Y520;
p00119	IF4B_HUMAN	Eukaryotic translation initiation factor 4B OS=Homo sapiens GN=EIF4B PE=1 SV=2	AFGSGYR	Phospho (ST)	419.169	28.399	2	x'000030000	0.478285	-0.573942	0.478285	28.399	31.9695	31.4069	0.0010519	0.0010519	33.93	33.93	2	280	286	24.94	662: Scan 2920 (rt=28.399) [E:\Pedro Casado\b1370p10\b1370p10_S13_MV4_IPA3_2h_0uM_1.RAW]	Q:/Pedro's Lab/Cell Signalling Proteomics/Pedro Casado/PF/Phosphoproteomics/2h IPA/Dat Files/F021813.dat	EIF4B(S283);	EIF4B;	P23588;
p00120	RLA0_HUMAN	60S acidic ribosomal protein P0 OS=Homo sapiens GN=RPLP0 PE=1 SV=1	AFLADPSAFVAAAPVAAATTAAPAAAAAPAKVEAKEESEESDEDMGFGLFD	2 Phospho (ST)	1719.44	97.2649	3	x'00000000000000000000000000000000000000300300000000000	0.0345276	-0.547398	0.0345276	97.0346	97.2649	118.28	4.30797e-07	0.0173211	76.21	38.2683	10	267	317	41.14	6151: Scan 10566 (rt=97.2649) [E:\Pedro Casado\b1370p14\b1370p14_S24_MV4_Frax_2h_1000nM_4.RAW]	Q:/Pedro's Lab/Cell Signalling Proteomics/Pedro Casado/PF/Phosphoproteomics/2h FRAX/Dat Files/F022132.dat	RPLP0(S304);RPLP0(S307);	RPLP0;	P05388;
p00121	MACF1_HUMAN	Microtubule-actin cross-linking factor 1, isoforms 1/2/3/5 OS=Homo sapiens GN=MACF1 PE=1 SV=4	AFLAELEQNSPK	Phospho (ST)	713.835	58.3001	2	x'00000000003000	0.785604	-0.21043	0.785604	56.0272	58.3001	31.02	0.0105556	0.0105556	31.02	31.02	3	4512	4523	28.6	4385: Scan 6691 (rt=58.3001) [E:\Pedro Casado\b1370p14\b1370p14_S23_MV4_Frax_2h_100nM_4.RAW]	Q:/Pedro's Lab/Cell Signalling Proteomics/Pedro Casado/PF/Phosphoproteomics/2h FRAX/Dat Files/F022131.dat	MACF1(S4521);	MACF1;	Q9UPN3;
p00122	CTGE5_HUMAN	Cutaneous T-cell lymphoma-associated antigen 5 OS=Homo sapiens GN=CTAGE5 PE=1 SV=4	AFLSPPTLLEGPLR	Phospho (ST)	795.918	86.366	2	x'0000300000000000	3.991	-2.51287	-1.33034	86.2644	88.6348	63.36	3.64441e-06	0.0152633	63.36	43.745	33	533	546	39.23	4410: Scan 9351 (rt=86.366) [E:\Pedro Casado\b1370p7\b1370p7_S1_P31_PF_Con_B1.RAW]	Q:/Pedro's Lab/Cell Signalling Proteomics/Pedro Casado/PF/Phosphoproteomics/2h PF/Dat Files/F021521.dat	CTAGE5(S536);	CTAGE5;	O15320;
p00123	COIL_HUMAN	Coilin OS=Homo sapiens GN=COIL PE=1 SV=1	AFQLEEGEETEPDCK	Phospho (ST)	931.365	43.4162	2	x'00000000003000000	2.19539	-3.24339	0.28215	42.2306	44.6905	75.15	2.29119e-07	9.47447e-06	75.15	65.66	47	113	127	74.73	3015: Scan 5120 (rt=43.4162) [E:\Pedro Casado\b1370p7\b1370p7_S17_MV4_PF_100_B2.RAW]	Q:/Pedro's Lab/Cell Signalling Proteomics/Pedro Casado/PF/Phosphoproteomics/2h PF/Dat Files/F021537.dat	COIL(T122);	COIL;	P38432;
p00124	ZN439_HUMAN	Zinc finger protein 439 OS=Homo sapiens GN=ZNF439 PE=2 SV=1	AFRSASQLR	Phospho (ST)	558.274	31.7708	2	x'00000030000	3.7334	3.7334	3.7334	31.7708	31.7708	22.09	0.0414071	0.0570988	22.09	20.865	2	446	454	17.61	2177: Scan 3601 (rt=31.7708) [E:\Pedro Casado\b1370p14\b1370p14_S17_MV4_Frax_2h_100nM_2.RAW]	Q:/Pedro's Lab/Cell Signalling Proteomics/Pedro Casado/PF/Phosphoproteomics/2h FRAX/Dat Files/F022125.dat	ZNF700(S431);ZNF439(S451);	ZNF700; ZNF439;	Q9H0M5; Q8NDP4;
p00125	GRP2_HUMAN	RAS guanyl-releasing protein 2 OS=Homo sapiens GN=RASGRP2 PE=1 SV=1	AFSFSLPRPGR	Phospho (ST)	438.884	63.826	3	x'0000030000000	1.25835	-1.93891	-0.385954	63.0999	64.0784	31.38	0.00611335	0.0132016	31.38	28.775	11	574	584	14.47	4496: Scan 7308 (rt=63.826) [E:\Pedro Casado\b1370p14\b1370p14_S19_MV4_Frax_2h_0nM_3.RAW]	Q:/Pedro's Lab/Cell Signalling Proteomics/Pedro Casado/PF/Phosphoproteomics/2h FRAX/Dat Files/F022127.dat	RASGRP2(S578);	RASGRP2;	Q7LDG7;
p00126	GRP2_HUMAN	RAS guanyl-releasing protein 2 OS=Homo sapiens GN=RASGRP2 PE=1 SV=1	AFSFSLPRPGR	Phospho (ST)	657.822	63.5655	2	x'0000030000000	3.87399	-4.42365	-0.150474	62.1665	64.5155	66.46	0.00326201	0.0139374	33.95	29.1933	62	574	584	19.01	1803: Scan 6278 (rt=63.5655) [E:\Pedro Casado\b1370p10\b1370p10_S13_MV4_IPA3_2h_0uM_1.RAW]	Q:/Pedro's Lab/Cell Signalling Proteomics/Pedro Casado/PF/Phosphoproteomics/2h IPA/Dat Files/F021813.dat	RASGRP2(S578);	RASGRP2;	Q7LDG7;
p00127	LFA3_HUMAN	Lymphocyte function-associated antigen 3 OS=Homo sapiens GN=CD58 PE=1 SV=1	AFSSFK	Phospho (ST)	383.663	40.3098	2	x'00030000	-0.335812	-0.335812	-0.335812	40.3098	40.3098	23.32	0.021417	0.021417	23.32	23.32	2	73	78	14.18	2538: Scan 4727 (rt=40.3098) [E:\Pedro Casado\b1370p7\b1370p7_S3_P31_PF_1000_B1.RAW]	Q:/Pedro's Lab/Cell Signalling Proteomics/Pedro Casado/PF/Phosphoproteomics/2h PF/Dat Files/F021523.dat	CD58(S75);ZNF44(S534);	CD58; ZNF44;	P19256; P15621;
p00128	KRI1_HUMAN	Protein KRI1 homolog OS=Homo sapiens GN=KRI1 PE=1 SV=2	AFVEDSEDEDGAGEGGSSLLQK	Phospho (ST)	773.988	50.1588	3	x'000000300000000000000000	0.812007	-1.27084	-0.623992	49.9958	51.7302	83.37	6.09775e-08	6.09775e-08	83.1	83.1	14	172	193	72.95	3330: Scan 5935 (rt=50.1588) [E:\Pedro Casado\b1370p7\b1370p7_S22_MV4_PF_Con_B4.RAW]	Q:/Pedro's Lab/Cell Signalling Proteomics/Pedro Casado/PF/Phosphoproteomics/2h PF/Dat Files/F021542.dat	KRI1(S177);	KRI1;	Q8N9T8;
p00129	KRI1_HUMAN	Protein KRI1 homolog OS=Homo sapiens GN=KRI1 PE=1 SV=2	AFVEDSEDEDGAGEGGSSLLQK	Phospho (ST)	1160.48	51.8761	2	x'000000300000000000000000	3.49253	-0.992264	0.991399	50.1592	52.0198	103.42	5.96034e-10	0.0245475	103.42	52.55	49	172	193	72.34	1546: Scan 5258 (rt=51.8761) [E:\Pedro Casado\b1370p10\b1370p10_S13_MV4_IPA3_2h_0uM_1.RAW]	Q:/Pedro's Lab/Cell Signalling Proteomics/Pedro Casado/PF/Phosphoproteomics/2h IPA/Dat Files/F021813.dat	KRI1(S177);	KRI1;	Q8N9T8;
p00130	AAGAB_HUMAN	Alpha- and gamma-adaptin-binding protein p34 OS=Homo sapiens GN=AAGAB PE=1 SV=1	AFWMAIGGDRDEIEGLSSDEEH	2 Phospho (ST)	875.341	78.0826	3	x'000000000000000003300000	0.966069	0.966069	0.966069	78.0826	78.0826	52.95	4.76571e-05	4.76571e-05	52.95	52.95	1	294	315	47.92	2504: Scan 7639 (rt=78.0826) [E:\Pedro Casado\b1370p10\b1370p10_S8_Fuji_IPA3_2h_2uM_3.RAW]	Q:/Pedro's Lab/Cell Signalling Proteomics/Pedro Casado/PF/Phosphoproteomics/2h IPA/Dat Files/F021808.dat	AAGAB(S310);AAGAB(S311);	AAGAB;	Q6PD74;
p00131	ADA2C_HUMAN	Alpha-2C adrenergic receptor OS=Homo sapiens GN=ADRA2C PE=2 SV=2	AGAEGGAGGADGQGAGPGAAESGALTASR	Phospho (ST)	613.521	42.7241	4	x'0000000000000000000000000030000	3.57829	0.85182	2.28852	42.7241	45.8781	39.31	0.00215098	0.0186043	39.31	32.0033	24	309	337	15.23	2574: Scan 4947 (rt=42.7241) [E:\Pedro Casado\b1370p7\b1370p7_S8_P31_PF_100_B3.RAW]	Q:/Pedro's Lab/Cell Signalling Proteomics/Pedro Casado/PF/Phosphoproteomics/2h PF/Dat Files/F021528.dat	ADRA2C(T334);	ADRA2C;	P18825;
p00132	ZN217_HUMAN	Zinc finger protein 217 OS=Homo sapiens GN=ZNF217 PE=1 SV=1	AGAESPTMSVDGR	Phospho (ST)	679.276	31.3592	2	x'000000030000000	0.827105	-1.6203	-1.6203	30.9702	31.7138	53.56	2.29089e-05	0.000550932	53.56	45.195	11	403	415	20.19	2047: Scan 3547 (rt=31.3592) [E:\Pedro Casado\b1370p14\b1370p14_S19_MV4_Frax_2h_0nM_3.RAW]	Q:/Pedro's Lab/Cell Signalling Proteomics/Pedro Casado/PF/Phosphoproteomics/2h FRAX/Dat Files/F022127.dat	ZNF217(T409);	ZNF217;	O75362;
p00133	SLTM_HUMAN	SAFB-like transcription modulator OS=Homo sapiens GN=SLTM PE=1 SV=2	AGAGMITQHSSNASPINR	Phospho (ST)	631.287	30.2435	3	x'00000000000300000000	0.683822	-1.56915	-1.56915	30.2435	30.5104	63.71	0.0140286	0.029872	29.96	27.26	4	989	1006	4.6	1426: Scan 3355 (rt=30.2435) [E:\Pedro Casado\b1370p7\b1370p7_S1_P31_PF_Con_B1.RAW]	Q:/Pedro's Lab/Cell Signalling Proteomics/Pedro Casado/PF/Phosphoproteomics/2h PF/Dat Files/F021521.dat	SLTM(S999);	SLTM;	Q9NWH9;
p00134	TFE2_HUMAN	Transcription factor E2-alpha OS=Homo sapiens GN=TCF3 PE=1 SV=1	AGAPGALSPSYDGGLHGLQSK	Phospho (ST)	688.325	48.0087	3	x'00000000300000000000000	1.97385	-1.12515	-0.397682	48.0087	50.4477	71.4369	6.48892e-07	4.41919e-05	73.96	63.305	109	372	392	21.31	3176: Scan 5633 (rt=48.0087) [E:\Pedro Casado\b1370p7\b1370p7_S13_MV4_PF_Con_B1.RAW]	Q:/Pedro's Lab/Cell Signalling Proteomics/Pedro Casado/PF/Phosphoproteomics/2h PF/Dat Files/F021533.dat	TCF3(S379);	TCF3;	P15923;
p00135	TFE2_HUMAN	Transcription factor E2-alpha OS=Homo sapiens GN=TCF3 PE=1 SV=1	AGAPGALSPSYDGGLHGLQSK	Phospho (ST)	1031.98	49.7069	2	x'00000000003000000000000	0.570333	-0.399621	-0.399621	49.7069	50.0986	69.8469	9.35777e-07	1.79878e-06	72.37	70.1	4	372	392	43.44	1958: Scan 5321 (rt=49.7069) [E:\Pedro Casado\b1370p10\b1370p10_S23_MV4_IPA3_2h_2uM_4.RAW]	Q:/Pedro's Lab/Cell Signalling Proteomics/Pedro Casado/PF/Phosphoproteomics/2h IPA/Dat Files/F021823.dat	TCF3(S381);	TCF3;	P15923;
p00136	TFE2_HUMAN	Transcription factor E2-alpha OS=Homo sapiens GN=TCF3 PE=1 SV=1	AGAPGALSPSYDGGLHGLQSK	Phospho (Y)	688.325	49.47	3	x'00000000000400000000000	1.97385	-1.0524	-0.368583	48.0087	50.4477	61.3369	3.57415e-05	3.57415e-05	56.55	56.55	46	372	392	44.72	1677: Scan 5125 (rt=49.47) [E:\Pedro Casado\b1370p10\b1370p10_S14_MV4_IPA3_2h_2uM_1.RAW]	Q:/Pedro's Lab/Cell Signalling Proteomics/Pedro Casado/PF/Phosphoproteomics/2h IPA/Dat Files/F021814.dat	TCF3(Y382);	TCF3;	P15923;
p00137	TFE2_HUMAN	Transcription factor E2-alpha OS=Homo sapiens GN=TCF3 PE=1 SV=1	AGAPGALSPSYDGGLHGLQSK	Phospho (Y)	1031.98	49.7069	2	x'00000000000400000000000	-0.399621	-0.399621	-0.399621	49.7069	49.7069	69.8469	0.0587723	0.0587723	24.39	24.39	1	372	392	9.94	1958: Scan 5321 (rt=49.7069) [E:\Pedro Casado\b1370p10\b1370p10_S23_MV4_IPA3_2h_2uM_4.RAW]	Q:/Pedro's Lab/Cell Signalling Proteomics/Pedro Casado/PF/Phosphoproteomics/2h IPA/Dat Files/F021823.dat	TCF3(Y382);	TCF3;	P15923;
p00138	HMCN2_HUMAN	Hemicentin-2 OS=Homo sapiens GN=HMCN2 PE=2 SV=2	AGAQLGARGSGYR	Phospho (ST); Phospho (Y)	712.301	76.841	2	x'000000000030400	3.52597	3.52597	3.52597	76.841	76.841	25.37	0.0188761	0.0188761	25.37	25.37	1	3893	3905	22.29	4194: Scan 8346 (rt=76.841) [E:\Pedro Casado\b1370p7\b1370p7_S16_MV4_PF_Con_B2.RAW]	Q:/Pedro's Lab/Cell Signalling Proteomics/Pedro Casado/PF/Phosphoproteomics/2h PF/Dat Files/F021536.dat	HMCN2(S3902);HMCN2(Y3904);	HMCN2;	Q8NDA2;
p00139	HDGF_HUMAN	Hepatoma-derived growth factor OS=Homo sapiens GN=HDGF PE=1 SV=1	AGDLLEDSPK	Phospho (ST)	562.748	36.4215	2	x'000000003000	2.4522	-0.4851	0.832235	34.1364	37.4142	291.44	9.87083e-07	6.39189e-05	67.34	56.875	186	158	167	58.46	1258: Scan 3815 (rt=36.4215) [E:\Pedro Casado\b1370p10\b1370p10_S9_Fuji_IPA3_2h_20uM_3.RAW]	Q:/Pedro's Lab/Cell Signalling Proteomics/Pedro Casado/PF/Phosphoproteomics/2h IPA/Dat Files/F021809.dat	HDGF(S165);	HDGF;	P51858;
p00140	HDGF_HUMAN	Hepatoma-derived growth factor OS=Homo sapiens GN=HDGF PE=1 SV=1	AGDLLEDSPKRPK	Phospho (ST)	377.19	31.7466	4	x'000000003000000	-0.0412034	-0.918439	-0.0412034	29.1707	35.3415	292.46	0.0109992	0.0109992	30.02	30.02	6	158	170	10.35	2171: Scan 3633 (rt=31.7466) [E:\Pedro Casado\b1370p14\b1370p14_S14_MV4_Frax_2h_100nM_1.RAW]	Q:/Pedro's Lab/Cell Signalling Proteomics/Pedro Casado/PF/Phosphoproteomics/2h FRAX/Dat Files/F022122.dat	HDGF(S165);	HDGF;	P51858;
p00141	HDGF_HUMAN	Hepatoma-derived growth factor OS=Homo sapiens GN=HDGF PE=1 SV=1	AGDLLEDSPKRPK	Phospho (ST)	502.584	29.5515	3	x'000000003000000	2.07612	-1.17363	0.315007	26.8721	36.2548	331.1	0.000101327	0.00106228	50.05	42.98	152	158	170	24.79	1503: Scan 3350 (rt=29.5515) [E:\Pedro Casado\b1370p7\b1370p7_S11_P31_PF_100_B4.RAW]	Q:/Pedro's Lab/Cell Signalling Proteomics/Pedro Casado/PF/Phosphoproteomics/2h PF/Dat Files/F021531.dat	HDGF(S165);	HDGF;	P51858;
p00142	HDGF_HUMAN	Hepatoma-derived growth factor OS=Homo sapiens GN=HDGF PE=1 SV=1	AGDLLEDSPKRPK	Phospho (ST)	753.372	29.2387	2	x'000000003000000	2.05352	-3.70168	0.04652	27.2676	35.8031	312.2	1.37852e-06	0.000268226	69	56.055	72	158	170	61.81	711: Scan 3021 (rt=29.2387) [E:\Pedro Casado\b1370p10\b1370p10_S13_MV4_IPA3_2h_0uM_1.RAW]	Q:/Pedro's Lab/Cell Signalling Proteomics/Pedro Casado/PF/Phosphoproteomics/2h IPA/Dat Files/F021813.dat	HDGF(S165);	HDGF;	P51858;
p00143	BAZ2A_HUMAN	Bromodomain adjacent to zinc finger domain protein 2A OS=Homo sapiens GN=BAZ2A PE=1 SV=4	AGDPGEMPQSPTGLGQPK	Phospho (ST)	923.907	40.7475	2	x'00000000003000000000	0.443711	0.443711	0.443711	40.7475	40.7475	30.95	0.00992355	0.00992355	30.95	30.95	2	1388	1405	28.86	3033: Scan 4714 (rt=40.7475) [E:\Pedro Casado\b1370p14\b1370p14_S17_MV4_Frax_2h_100nM_2.RAW]	Q:/Pedro's Lab/Cell Signalling Proteomics/Pedro Casado/PF/Phosphoproteomics/2h FRAX/Dat Files/F022125.dat	BAZ2A(S1397);	BAZ2A;	Q9UIF9;
p00144	AATF_HUMAN	Protein AATF OS=Homo sapiens GN=AATF PE=1 SV=1	AGDRNSEDDGVVMTFSSVK	Phospho (ST)	698.632	54.9394	3	x'000000300000000000000	2.45977	-2.41391	-2.41391	54.5167	55.8457	31.26	0.00938953	0.00938953	31.26	31.26	3	198	216	25.42	3505: Scan 6472 (rt=54.9394) [E:\Pedro Casado\b1370p7\b1370p7_S24_MV4_PF_1000_B4.RAW]	Q:/Pedro's Lab/Cell Signalling Proteomics/Pedro Casado/PF/Phosphoproteomics/2h PF/Dat Files/F021544.dat	AATF(S203);	AATF;	Q9NY61;
p00145	PDLI2_HUMAN	PDZ and LIM domain protein 2 OS=Homo sapiens GN=PDLIM2 PE=1 SV=1	AGDSAVLVLPPSPGPR	Phospho (ST)	806.91	56.4562	2	x'000000000000300000	2.41841	1.11552	1.11552	53.8895	56.4562	41.55	0.00071034	0.00071034	41.55	41.55	4	186	201	41.55	4273: Scan 6559 (rt=56.4562) [E:\Pedro Casado\b1370p14\b1370p14_S17_MV4_Frax_2h_100nM_2.RAW]	Q:/Pedro's Lab/Cell Signalling Proteomics/Pedro Casado/PF/Phosphoproteomics/2h FRAX/Dat Files/F022125.dat	PDLIM2(S197);	PDLIM2;	Q96JY6;
p00146	NSUN2_HUMAN	tRNA (cytosine(34)-C(5))-methyltransferase OS=Homo sapiens GN=NSUN2 PE=1 SV=2	AGEPNSPDAEEANSPDVTAGCDPAGVHPPR	2 Phospho (ST)	1058.75	43.2402	3	x'00000000000000300030000000000000	1.80194	-0.939733	-0.750652	41.1764	43.4161	89.38	1.68404e-08	0.000161225	89.38	63.9067	54	738	767	37.66	3098: Scan 4996 (rt=43.2402) [E:\Pedro Casado\b1370p14\b1370p14_S13_MV4_Frax_2h_0nM_1.RAW]	Q:/Pedro's Lab/Cell Signalling Proteomics/Pedro Casado/PF/Phosphoproteomics/2h FRAX/Dat Files/F022121.dat	NSUN2(S751);NSUN2(T755);	NSUN2;	Q08J23;
p00147	NSUN2_HUMAN	tRNA (cytosine(34)-C(5))-methyltransferase OS=Homo sapiens GN=NSUN2 PE=1 SV=2	AGEPNSPDAEEANSPDVTAGCDPAGVHPPR	Phospho (ST)	1032.1	42.8705	3	x'00000030000000000000000000000000	0.433844	-2.28173	-0.0510785	41.0592	43.3178	99.51	2.17731e-09	0.00129534	99.51	64.1633	43	738	767	43.58	3172: Scan 4897 (rt=42.8705) [E:\Pedro Casado\b1370p14\b1370p14_S23_MV4_Frax_2h_100nM_4.RAW]	Q:/Pedro's Lab/Cell Signalling Proteomics/Pedro Casado/PF/Phosphoproteomics/2h FRAX/Dat Files/F022131.dat	NSUN2(S743);	NSUN2;	Q08J23;
p00148	UBP7_HUMAN	Ubiquitin carboxyl-terminal hydrolase 7 OS=Homo sapiens GN=USP7 PE=1 SV=2	AGEQQLSEPEDMEMEAGDTDDPPR	Phospho (ST)	909.688	50.5627	3	x'00000003000000000000000000	1.69293	0.262286	1.64891	50.0123	52.1242	56.15	2.64501e-05	2.64501e-05	56.15	56.15	12	12	35	50.11	3429: Scan 5864 (rt=50.5627) [E:\Pedro Casado\b1370p7\b1370p7_S15_MV4_PF_1000_B1.RAW]	Q:/Pedro's Lab/Cell Signalling Proteomics/Pedro Casado/PF/Phosphoproteomics/2h PF/Dat Files/F021535.dat	USP7(S18);	USP7;	Q93009;
p00149	EF2_HUMAN	Elongation factor 2 OS=Homo sapiens GN=EEF2 PE=1 SV=4	AGETRFTDTR	Phospho (ST)	411.847	25.9168	3	x'000000030000	1.10749	-0.791064	-0.645021	20.4003	26.8767	25.63	0.0192836	0.0192836	25.63	25.63	18	51	60	9.25	1609: Scan 2858 (rt=25.9168) [E:\Pedro Casado\b1370p14\b1370p14_S21_MV4_Frax_2h_1000nM_3.RAW]	Q:/Pedro's Lab/Cell Signalling Proteomics/Pedro Casado/PF/Phosphoproteomics/2h FRAX/Dat Files/F022129.dat	EEF2(T57);	EEF2;	P13639;
p00150	EF2_HUMAN	Elongation factor 2 OS=Homo sapiens GN=EEF2 PE=1 SV=4	AGETRFTDTR	Phospho (ST)	617.269	20.8746	2	x'000000030000	2.94599	-0.299387	1.69652	19.9828	26.9493	29.81	0.00799211	0.0410629	29.81	24.8267	27	51	60	10.79	428: Scan 2170 (rt=20.8746) [E:\Pedro Casado\b1370p14\b1370p14_S5_P31_Frax_2h_100nM_2.RAW]	Q:/Pedro's Lab/Cell Signalling Proteomics/Pedro Casado/PF/Phosphoproteomics/2h FRAX/Dat Files/F022113.dat	EEF2(T57);	EEF2;	P13639;
p00151	ACTB_HUMAN	Actin, cytoplasmic 1 OS=Homo sapiens GN=ACTB PE=1 SV=1	AGFAGDDAPR		488.729	25.0856	2	x'000000000000	1.02313	-0.904207	0.387517	22.2669	28.847	234.12	7.67141e-07	7.67141e-07	69.04	69.04	21	19	28	68.5	646: Scan 2669 (rt=25.0856) [E:\Pedro Casado\b1370p14\b1370p14_S6_P31_Frax_2h_1000nM_2.RAW]	Q:/Pedro's Lab/Cell Signalling Proteomics/Pedro Casado/PF/Phosphoproteomics/2h FRAX/Dat Files/F022114.dat	POTEE(718-728, no_mod);ACTA1(20-30, no_mod);ACTC1(20-30, no_mod);ACTG2(19-29, no_mod);ACTG1(18-28, no_mod);ACTA2(20-30, no_mod);ACTB(18-28, no_mod);POTEJ(681-691, no_mod);POTEI(718-728, no_mod);POTEF(718-728, no_mod);	POTEE; ACTA1; ACTC1; ACTG2; ACTG1; ACTA2; ACTB; POTEJ; POTEI; POTEF;	Q6S8J3; P68133; P68032; P63267; P63261; P62736; P60709; P0CG39; P0CG38; A5A3E0;
p00152	MAP1S_HUMAN	Microtubule-associated protein 1S OS=Homo sapiens GN=MAP1S PE=1 SV=2	AGGLGAEETPPTSVSESLPTLSDSDPVPLAPGAADSDEDTEGFGVPR	Phospho (ST)	1169.54	79.6531	4	x'0000000000000000000000000000000000000000300000000	1.60309	1.60309	1.60309	79.6531	79.6531	118.95	0.0281232	0.0281232	28.05	28.05	1	774	820	6.77	2252: Scan 7656 (rt=79.6531) [E:\Pedro Casado\b1370p10\b1370p10_S3_Fuji_IPA3_2h_20uM_1.RAW]	Q:/Pedro's Lab/Cell Signalling Proteomics/Pedro Casado/PF/Phosphoproteomics/2h IPA/Dat Files/F021803.dat	MAP1S(T813);	MAP1S;	Q66K74;
p00153	LMNB1_HUMAN	Lamin-B1 OS=Homo sapiens GN=LMNB1 PE=1 SV=2	AGGPTTPLSPTR	Phospho (ST)	617.796	31.8621	2	x'00000000030000	0.727965	-0.471799	0.727965	31.8621	32.5923	31.74	0.00659836	0.00659836	31.74	31.74	2	15	26	11.87	889: Scan 2528 (rt=31.8621) [E:\Pedro Casado\b1370p14\b1370p14_S8_P31_Frax_2h_100nM_3.RAW]	Q:/Pedro's Lab/Cell Signalling Proteomics/Pedro Casado/PF/Phosphoproteomics/2h FRAX/Dat Files/F022116.dat	LMNB1(S23);	LMNB1;	P20700;
p00154	H1X_HUMAN	Histone H1x OS=Homo sapiens GN=H1FX PE=1 SV=1	AGGSAALSPSK	Phospho (ST)	513.238	18.405	2	x'0000000030000	4.21001	-1.51007	1.51592	16.3182	18.5482	73.19	3.78989e-07	0.000358779	73.19	56.805	45	24	34	32.77	213: Scan 1788 (rt=18.405) [E:\Pedro Casado\b1370p10\b1370p10_S13_MV4_IPA3_2h_0uM_1.RAW]	Q:/Pedro's Lab/Cell Signalling Proteomics/Pedro Casado/PF/Phosphoproteomics/2h IPA/Dat Files/F021813.dat	H1FX(S31);	H1FX;	Q92522;
p00155	SASH1_HUMAN	SAM and SH3 domain-containing protein 1 OS=Homo sapiens GN=SASH1 PE=1 SV=3	AGGSVESLR	Phospho (ST)	478.216	22.8073	2	x'00003000000	0.511307	-0.20117	-0.20117	22.8073	23.5446	36.04	0.00214042	0.00214042	36.04	36.04	2	504	512	26.11	1107: Scan 2534 (rt=22.8073) [E:\Pedro Casado\b1370p7\b1370p7_S16_MV4_PF_Con_B2.RAW]	Q:/Pedro's Lab/Cell Signalling Proteomics/Pedro Casado/PF/Phosphoproteomics/2h PF/Dat Files/F021536.dat	SASH1(S507);	SASH1;	O94885;
p00156	PVRL1_HUMAN	Poliovirus receptor-related protein 1 OS=Homo sapiens GN=PVRL1 PE=1 SV=3	AGIPQHHPPMAQNLQYPDDSDDEKK	Phospho (ST)	728.574	38.8151	4	x'000000000000000000003000000	1.33905	0.0883081	0.102053	38.8151	40.5121	37.8369	0.00155096	0.00155096	40.36	40.36	4	403	427	19.52	2355: Scan 4566 (rt=38.8151) [E:\Pedro Casado\b1370p7\b1370p7_S6_P31_PF_1000_B2.RAW]	Q:/Pedro's Lab/Cell Signalling Proteomics/Pedro Casado/PF/Phosphoproteomics/2h PF/Dat Files/F021526.dat	PVRL1(S422);	PVRL1;	Q15223;
p00157	DKC1_HUMAN	H/ACA ribonucleoprotein complex subunit 4 OS=Homo sapiens GN=DKC1 PE=1 SV=3	AGLESGAEPGDGDSDTTK	Phospho (ST)	893.856	25.0562	2	x'00000000000000003000	2.84986	-1.14857	0.699447	23.0681	28.7319	57.47	1.45039e-05	0.00828596	57.47	38.65	323	481	498	40.57	671: Scan 2635 (rt=25.0562) [E:\Pedro Casado\b1370p10\b1370p10_S23_MV4_IPA3_2h_2uM_4.RAW]	Q:/Pedro's Lab/Cell Signalling Proteomics/Pedro Casado/PF/Phosphoproteomics/2h IPA/Dat Files/F021823.dat	DKC1(T496);	DKC1;	O60832;
p00158	DKC1_HUMAN	H/ACA ribonucleoprotein complex subunit 4 OS=Homo sapiens GN=DKC1 PE=1 SV=3	AGLESGAEPGDGDSDTTKK	Phospho (ST)	638.939	22.6175	3	x'000000000000003000000	3.01913	-0.66465	1.85914	20.8655	26.9166	105.28	7.01729e-05	8.58703e-05	52.49	51.7467	74	481	499	43.3	528: Scan 2313 (rt=22.6175) [E:\Pedro Casado\b1370p10\b1370p10_S4_Fuji_IPA3_2h_0uM_2.RAW]	Q:/Pedro's Lab/Cell Signalling Proteomics/Pedro Casado/PF/Phosphoproteomics/2h IPA/Dat Files/F021804.dat	DKC1(S494);	DKC1;	O60832;
p00159	DKC1_HUMAN	H/ACA ribonucleoprotein complex subunit 4 OS=Homo sapiens GN=DKC1 PE=1 SV=3	AGLESGAEPGDGDSDTTKK	Phospho (ST)	957.903	23.1708	2	x'000000000000000030000	2.29596	-2.17684	0.770199	20.634	26.881	88.06	0.000415041	0.0111537	44.84	34.1733	40	481	499	22.49	537: Scan 2235 (rt=23.1708) [E:\Pedro Casado\b1370p14\b1370p14_S11_P31_Frax_2h_100nM_4.RAW]	Q:/Pedro's Lab/Cell Signalling Proteomics/Pedro Casado/PF/Phosphoproteomics/2h FRAX/Dat Files/F022119.dat	DKC1(T496);	DKC1;	O60832;
p00160	CCD86_HUMAN	Coiled-coil domain-containing protein 86 OS=Homo sapiens GN=CCDC86 PE=1 SV=1	AGLGSPERPPK	Phospho (ST)	396.864	24.008	3	x'0000030000000	2.1725	-1.33887	-0.353663	24.008	27.5533	224.14	0.00238318	0.00238318	35.34	35.34	9	54	64	26.34	562: Scan 2528 (rt=24.008) [E:\Pedro Casado\b1370p14\b1370p14_S6_P31_Frax_2h_1000nM_2.RAW]	Q:/Pedro's Lab/Cell Signalling Proteomics/Pedro Casado/PF/Phosphoproteomics/2h FRAX/Dat Files/F022114.dat	CCDC86(S58);	CCDC86;	Q9H6F5;
p00161	CCD86_HUMAN	Coiled-coil domain-containing protein 86 OS=Homo sapiens GN=CCDC86 PE=1 SV=1	AGLGSPERPPK	Phospho (ST)	594.793	24.2945	2	x'0000030000000	2.34596	-1.07278	-0.0117888	21.7286	27.7909	100.89	8.59969e-05	8.59969e-05	50.1	50.1	43	54	64	48.65	692: Scan 2613 (rt=24.2945) [E:\Pedro Casado\b1370p14\b1370p14_S4_P31_Frax_2h_0nM_2.RAW]	Q:/Pedro's Lab/Cell Signalling Proteomics/Pedro Casado/PF/Phosphoproteomics/2h FRAX/Dat Files/F022112.dat	CCDC86(S58);	CCDC86;	Q9H6F5;
p00162	CCD86_HUMAN	Coiled-coil domain-containing protein 86 OS=Homo sapiens GN=CCDC86 PE=1 SV=1	AGLGSPERPPKTSPGSPR	2 Phospho (ST)	650.966	30.0119	3	x'00000000000030003000	2.56067	-1.00878	-1.00878	27.1795	30.0119	70.52	0.00308835	0.00370637	36.82	36.06	12	54	71	19.41	1974: Scan 3354 (rt=30.0119) [E:\Pedro Casado\b1370p14\b1370p14_S18_MV4_Frax_2h_1000nM_2.RAW]	Q:/Pedro's Lab/Cell Signalling Proteomics/Pedro Casado/PF/Phosphoproteomics/2h FRAX/Dat Files/F022126.dat	CCDC86(T65);CCDC86(S69);	CCDC86;	Q9H6F5;
p00163	H2A1A_HUMAN	Histone H2A type 1-A OS=Homo sapiens GN=HIST1H2AA PE=1 SV=3	AGLQFPVGR		472.77	48.778	2	x'00000000000	1.22095	-1.87383	-0.22045	48.5947	51.5779	71.24	1.64351e-05	1.64351e-05	57.71	57.71	19	22	30	44.41	3065: Scan 5671 (rt=48.778) [E:\Pedro Casado\b1370p7\b1370p7_S10_P31_PF_Con_B4.RAW]	Q:/Pedro's Lab/Cell Signalling Proteomics/Pedro Casado/PF/Phosphoproteomics/2h PF/Dat Files/F021530.dat	H2AFJ(21-30, no_mod);HIST1H2AJ(21-30, no_mod);HIST1H2AA(21-30, no_mod);HIST1H2AH(21-30, no_mod);HIST1H2AC(21-30, no_mod);HIST2H2AB(21-30, no_mod);HIST3H2A(21-30, no_mod);H2AFV(23-32, no_mod);HIST2H2AA3(21-30, no_mod);HIST2H2AC(21-30, no_mod);HIST1H2AD(21-30, no_mod);H2AFX(21-30, no_mod);HIST1H2AG(21-30, no_mod);H2AFZ(23-32, no_mod);HIST1H2AB(21-30, no_mod);	H2AFJ; HIST1H2AJ; HIST1H2AA; HIST1H2AH; HIST1H2AC; HIST2H2AB; HIST3H2A; H2AFV; HIST2H2AA3; HIST2H2AC; HIST1H2AD; H2AFX; HIST1H2AG; H2AFZ; HIST1H2AB;	Q9BTM1; Q99878; Q96QV6; Q96KK5; Q93077; Q8IUE6; Q7L7L0; Q71UI9; Q6FI13; Q16777; P20671; P16104; P0C0S8; P0C0S5; P04908;
p00164	PAR15_HUMAN		AGLVTPPPK	Phospho (ST)	480.252	45.248	2	x'00000300000	-0.363072	-0.363072	-0.363072	45.248	45.248	20.1	0.0591229	0.0591229	20.1	20.1	1	608	616	1.03	3308: Scan 5383 (rt=45.248) [E:\Pedro Casado\b1370p7\b1370p7_S19_MV4_PF_Con_B3.RAW]	Q:/Pedro's Lab/Cell Signalling Proteomics/Pedro Casado/PF/Phosphoproteomics/2h PF/Dat Files/F021539.dat	PARP15(T612);	PARP15;	Q460N3;
p00165	SRRM2_HUMAN	Serine/arginine repetitive matrix protein 2 OS=Homo sapiens GN=SRRM2 PE=1 SV=2	AGMSSNQSISSPVLDAVPR	2 Phospho (ST)	692.634	61.545	3	x'000030000003000000000	-0.0385565	-0.0385565	-0.0385565	61.545	61.545	1068.5	0.0670146	0.0670146	22.69	22.69	4	1394	1412	6.1	3786: Scan 7152 (rt=61.545) [E:\Pedro Casado\b1370p7\b1370p7_S24_MV4_PF_1000_B4.RAW]	Q:/Pedro's Lab/Cell Signalling Proteomics/Pedro Casado/PF/Phosphoproteomics/2h PF/Dat Files/F021544.dat	SRRM2(S1397);SRRM2(S1404);	SRRM2;	Q9UQ35;
p00166	SRRM2_HUMAN	Serine/arginine repetitive matrix protein 2 OS=Homo sapiens GN=SRRM2 PE=1 SV=2	AGMSSNQSISSPVLDAVPR	2 Phospho (ST)	1038.45	62.9695	2	x'000033000000000000000	3.51152	-2.85029	2.45122	61.3362	63.2781	934.321	0.000506177	0.0180402	44.34	35.009	89	1394	1412	23.65	4669: Scan 7204 (rt=62.9695) [E:\Pedro Casado\b1370p14\b1370p14_S23_MV4_Frax_2h_100nM_4.RAW]	Q:/Pedro's Lab/Cell Signalling Proteomics/Pedro Casado/PF/Phosphoproteomics/2h FRAX/Dat Files/F022131.dat	SRRM2(S1397);SRRM2(S1398);	SRRM2;	Q9UQ35;
p00167	SRRM2_HUMAN	Serine/arginine repetitive matrix protein 2 OS=Homo sapiens GN=SRRM2 PE=1 SV=2	AGMSSNQSISSPVLDAVPR	Oxidation (M); Phospho (ST)	671.312	56.8854	3	x'000200000030000000000	1.87228	-0.231239	1.87228	56.8854	57.2952	940.622	0.0248938	0.0423049	27.06	25.16	4	1394	1412	7.74	2407: Scan 6021 (rt=56.8854) [E:\Pedro Casado\b1370p14\b1370p14_S9_P31_Frax_2h_1000nM_3.RAW]	Q:/Pedro's Lab/Cell Signalling Proteomics/Pedro Casado/PF/Phosphoproteomics/2h FRAX/Dat Files/F022117.dat	SRRM2(M1396);SRRM2(S1403);	SRRM2;	Q9UQ35;
p00168	SRRM2_HUMAN	Serine/arginine repetitive matrix protein 2 OS=Homo sapiens GN=SRRM2 PE=1 SV=2	AGMSSNQSISSPVLDAVPR	Oxidation (M); Phospho (ST)	1006.46	56.9854	2	x'000200000030000000000	2.23331	-3.1374	-0.452035	55.3906	57.2889	1045.97	6.77493e-06	0.00738855	62.59	45.314	81	1394	1412	21.9	2167: Scan 5989 (rt=56.9854) [E:\Pedro Casado\b1370p10\b1370p10_S23_MV4_IPA3_2h_2uM_4.RAW]	Q:/Pedro's Lab/Cell Signalling Proteomics/Pedro Casado/PF/Phosphoproteomics/2h IPA/Dat Files/F021823.dat	SRRM2(M1396);SRRM2(S1403);	SRRM2;	Q9UQ35;
p00169	SRRM2_HUMAN	Serine/arginine repetitive matrix protein 2 OS=Homo sapiens GN=SRRM2 PE=1 SV=2	AGMSSNQSISSPVLDAVPR	Phospho (ST)	665.979	60.1038	3	x'000030000000000000000	1.19454	-1.61762	-0.324325	58.8028	60.5472	838.252	0.000120941	0.00501021	50.62	38.994	84	1394	1412	14.08	2153: Scan 6155 (rt=60.1038) [E:\Pedro Casado\b1370p10\b1370p10_S16_MV4_IPA3_2h_0uM_2.RAW]	Q:/Pedro's Lab/Cell Signalling Proteomics/Pedro Casado/PF/Phosphoproteomics/2h IPA/Dat Files/F021816.dat	SRRM2(S1397);	SRRM2;	Q9UQ35;
p00170	SRRM2_HUMAN	Serine/arginine repetitive matrix protein 2 OS=Homo sapiens GN=SRRM2 PE=1 SV=2	AGMSSNQSISSPVLDAVPR	Phospho (ST)	998.466	58.5552	2	x'000000000030000000000	2.65124	-2.552	1.18752	58.383	60.7613	902.241	7.21586e-07	0.0114982	72.94	48.218	285	1394	1412	31.77	3625: Scan 6832 (rt=58.5552) [E:\Pedro Casado\b1370p7\b1370p7_S6_P31_PF_1000_B2.RAW]	Q:/Pedro's Lab/Cell Signalling Proteomics/Pedro Casado/PF/Phosphoproteomics/2h PF/Dat Files/F021526.dat	SRRM2(S1403);	SRRM2;	Q9UQ35;
p00171	SRRM2_HUMAN	Serine/arginine repetitive matrix protein 2 OS=Homo sapiens GN=SRRM2 PE=1 SV=2	AGMSSNQSISSPVLDAVPRTPSR	2 Phospho (ST)	839.711	53.8571	3	x'0000000000030000000030000	1.01665	-2.39338	-1.4276	53.8571	55.2721	889.931	0.000580396	0.000580396	44.68	44.68	9	1394	1416	28.53	3561: Scan 6376 (rt=53.8571) [E:\Pedro Casado\b1370p7\b1370p7_S3_P31_PF_1000_B1.RAW]	Q:/Pedro's Lab/Cell Signalling Proteomics/Pedro Casado/PF/Phosphoproteomics/2h PF/Dat Files/F021523.dat	SRRM2(S1404);SRRM2(T1413);	SRRM2;	Q9UQ35;
p00172	LPPR3_HUMAN	Lipid phosphate phosphatase-related protein type 3 OS=Homo sapiens GN=LPPR3 PE=2 SV=1	AGPPPLVHIPEEGAQTGAGLSPK	Phospho (ST)	768.388	56.4193	3	x'0000000000000000000003000	1.53466	1.53466	1.53466	56.4193	56.4193	39	0.00146665	0.00146665	39	39	1	488	510	24.49	3616: Scan 6525 (rt=56.4193) [E:\Pedro Casado\b1370p7\b1370p7_S21_MV4_PF_1000_B3.RAW]	Q:/Pedro's Lab/Cell Signalling Proteomics/Pedro Casado/PF/Phosphoproteomics/2h PF/Dat Files/F021541.dat	LPPR3(S508);	LPPR3;	Q6T4P5;
p00173	ZN740_HUMAN	Zinc finger protein 740 OS=Homo sapiens GN=ZNF740 PE=1 SV=1	AGSPDVLR	Phospho (ST)	447.709	27.1053	2	x'0003000000	2.19498	-1.63309	1.12044	25.5064	28.8685	62.23	3.79991e-06	3.79991e-06	62.23	62.23	44	42	49	52.13	746: Scan 2820 (rt=27.1053) [E:\Pedro Casado\b1370p10\b1370p10_S5_Fuji_IPA3_2h_2uM_2.RAW]	Q:/Pedro's Lab/Cell Signalling Proteomics/Pedro Casado/PF/Phosphoproteomics/2h IPA/Dat Files/F021805.dat	ZNF740(S44);	ZNF740;	Q8NDX6;
p00174	PDLI2_HUMAN	PDZ and LIM domain protein 2 OS=Homo sapiens GN=PDLIM2 PE=1 SV=1	AGSPFSPPPSSSSLTGEAAISR	Phospho (ST)	1092.01	54.9928	2	x'000300000000000000000000	1.06508	1.06508	1.06508	54.9928	54.9928	47.94	0.000271573	0.00657535	47.94	39.56	2	132	153	16.76	1636: Scan 5542 (rt=54.9928) [E:\Pedro Casado\b1370p10\b1370p10_S13_MV4_IPA3_2h_0uM_1.RAW]	Q:/Pedro's Lab/Cell Signalling Proteomics/Pedro Casado/PF/Phosphoproteomics/2h IPA/Dat Files/F021813.dat	PDLIM2(S134);	PDLIM2;	Q96JY6;
p00175	HMHA1_HUMAN	Minor histocompatibility protein HA-1 OS=Homo sapiens GN=HMHA1 PE=1 SV=2	AGSPSPQPSGELPR	Phospho (ST)	730.334	33.6348	2	x'0000030000000000	1.78384	-4.02977	0.700647	31.3297	34.209	163.737	2.77219e-06	0.000467823	65.55	52.915	139	21	34	30.13	1182: Scan 3620 (rt=33.6348) [E:\Pedro Casado\b1370p10\b1370p10_S22_MV4_IPA3_2h_0uM_4.RAW]	Q:/Pedro's Lab/Cell Signalling Proteomics/Pedro Casado/PF/Phosphoproteomics/2h IPA/Dat Files/F021822.dat	HMHA1(S25);	HMHA1;	Q92619;
p00176	CC166_HUMAN	Coiled-coil domain-containing protein 166 OS=Homo sapiens GN=CCDC166 PE=4 SV=1	AGSRALSLVQSLEGSGISSGSSPR	3 Phospho (ST)	636.531	30.7076	4	x'00030003000000000000003000	2.70682	2.70682	2.70682	30.7076	30.7076	22.97	0.0787272	0.0787272	22.97	22.97	1	366	389	11.33	1863: Scan 3564 (rt=30.7076) [E:\Pedro Casado\b1370p7\b1370p7_S21_MV4_PF_1000_B3.RAW]	Q:/Pedro's Lab/Cell Signalling Proteomics/Pedro Casado/PF/Phosphoproteomics/2h PF/Dat Files/F021541.dat	CCDC166(S368);CCDC166(S372);CCDC166(S387);	CCDC166;	P0CW27;
p00177	STX12_HUMAN	Syntaxin-12 OS=Homo sapiens GN=STX12 PE=1 SV=1	AGSRLSAEER	Phospho (ST)	578.262	16.335	2	x'000000300000	1.00129	-0.505843	1.00129	15.6076	17.9895	37.03	0.00126818	0.00126818	37.03	37.03	10	137	146	19.86	502: Scan 1657 (rt=16.335) [E:\Pedro Casado\b1370p7\b1370p7_S17_MV4_PF_100_B2.RAW]	Q:/Pedro's Lab/Cell Signalling Proteomics/Pedro Casado/PF/Phosphoproteomics/2h PF/Dat Files/F021537.dat	STX12(S142);	STX12;	Q86Y82;
p00178	SOGA2_HUMAN	Protein SOGA2 OS=Homo sapiens GN=SOGA2 PE=1 SV=5	AGSRSRSAEPRPELGPGQETGTNSR	Phospho (ST)	670.064	57.0906	4	x'000003000000000000000000000	-3.67682	-3.67682	-3.67682	57.0906	57.0906	27.36	0.0320476	0.0320476	27.36	27.36	1	1785	1809	7.98	1991: Scan 5800 (rt=57.0906) [E:\Pedro Casado\b1370p10\b1370p10_S5_Fuji_IPA3_2h_2uM_2.RAW]	Q:/Pedro's Lab/Cell Signalling Proteomics/Pedro Casado/PF/Phosphoproteomics/2h IPA/Dat Files/F021805.dat	CCDC165(S1789);	CCDC165;	Q9Y4B5;
p00179	DCP1B_HUMAN	mRNA-decapping enzyme 1B OS=Homo sapiens GN=DCP1B PE=1 SV=2	AHQGTGAGISPVILNSGEGK	Phospho (ST)	658.321	45.6916	3	x'0000000000300000000000	2.76326	-0.416341	-0.416341	45.6916	47.6722	47.09	0.000256996	0.0264855	47.09	35.53	8	138	157	23.12	3140: Scan 5331 (rt=45.6916) [E:\Pedro Casado\b1370p7\b1370p7_S15_MV4_PF_1000_B1.RAW]	Q:/Pedro's Lab/Cell Signalling Proteomics/Pedro Casado/PF/Phosphoproteomics/2h PF/Dat Files/F021535.dat	DCP1B(S147);	DCP1B;	Q8IZD4;
p00180	TBCD4_HUMAN	TBC1 domain family member 4 OS=Homo sapiens GN=TBC1D4 PE=1 SV=2	AHTFSHPPSSTK	Phospho (ST)	459.539	18.6258	3	x'00030000000000	0.0610646	0.0610646	0.0610646	18.6258	18.6258	56.03	0.00890222	0.00890222	29.85	29.85	2	640	651	19.14	232: Scan 1690 (rt=18.6258) [E:\Pedro Casado\b1370p14\b1370p14_S11_P31_Frax_2h_100nM_4.RAW]	Q:/Pedro's Lab/Cell Signalling Proteomics/Pedro Casado/PF/Phosphoproteomics/2h FRAX/Dat Files/F022119.dat	TBC1D4(T642);	TBC1D4;	O60343;
p00181	TRA2A_HUMAN	Transformer-2 protein homolog alpha OS=Homo sapiens GN=TRA2A PE=1 SV=1	AHTPTPGIYMGRPTHSGGGGGGGGGGGGGGGGR	Phospho (ST)	718.568	37.0638	4	x'00000300000000000000000000000000000	1.94478	-2.37542	-0.257121	31.9254	37.0638	57.0769	1.87498e-05	4.50994e-05	59.6	56.695	14	200	232	28.05	2617: Scan 4220 (rt=37.0638) [E:\Pedro Casado\b1370p14\b1370p14_S18_MV4_Frax_2h_1000nM_2.RAW]	Q:/Pedro's Lab/Cell Signalling Proteomics/Pedro Casado/PF/Phosphoproteomics/2h FRAX/Dat Files/F022126.dat	TRA2A(T204);	TRA2A;	Q13595;
p00182	TRA2A_HUMAN	Transformer-2 protein homolog alpha OS=Homo sapiens GN=TRA2A PE=1 SV=1	AHTPTPGIYMGRPTHSGGGGGGGGGGGGGGGGR	Phospho (Y)	718.567	32.9666	4	x'00000000040000000000000000000000000	0.676598	-2.37542	-2.37542	31.9254	37.0638	64.1138	0.00148555	0.00148555	40.56	40.56	4	200	232	4.41	1752: Scan 3750 (rt=32.9666) [E:\Pedro Casado\b1370p7\b1370p7_S11_P31_PF_100_B4.RAW]	Q:/Pedro's Lab/Cell Signalling Proteomics/Pedro Casado/PF/Phosphoproteomics/2h PF/Dat Files/F021531.dat	TRA2A(Y208);	TRA2A;	Q13595;
p00183	STMN1_HUMAN	Stathmin OS=Homo sapiens GN=STMN1 PE=1 SV=3	AIEENNNFSK		583.279	23.4343	2	x	4.59492	-0.557301	0.81663	21.4644	28.3195	286.2	1.08517e-06	0.000167534	68.99	56.765	155	86	95	0	566: Scan 2418 (rt=23.4343) [E:\Pedro Casado\b1370p10\b1370p10_S24_MV4_IPA3_2h_20uM_4.RAW]	Q:/Pedro's Lab/Cell Signalling Proteomics/Pedro Casado/PF/Phosphoproteomics/2h IPA/Dat Files/F021824.dat	STMN1(85-95, no_mod);	STMN1;	P16949;
p00184	AKAP6_HUMAN	A-kinase anchor protein 6 OS=Homo sapiens GN=AKAP6 PE=1 SV=3	AIEGPQTNSASTSSLEPCNQR	2 Phospho (ST)	602.496	28.163	4	x'00000000030300000000000	-2.12265	-2.12265	-2.12265	28.163	28.163	21.28	0.0744732	0.0797935	21.28	20.99	2	540	560	0.92	900: Scan 3033 (rt=28.163) [E:\Pedro Casado\b1370p10\b1370p10_S22_MV4_IPA3_2h_0uM_4.RAW]	Q:/Pedro's Lab/Cell Signalling Proteomics/Pedro Casado/PF/Phosphoproteomics/2h IPA/Dat Files/F021822.dat	AKAP6(S548);AKAP6(S550);	AKAP6;	Q13023;
p00185	PGM1_HUMAN	Phosphoglucomutase-1 OS=Homo sapiens GN=PGM1 PE=1 SV=3	AIGGIILTASHNPGGPNGDFGIK	Phospho (ST)	762.715	66.3718	3	x'0000000000300000000000000	2.04278	-2.13206	1.01876	64.1865	66.7306	76.59	2.98221e-07	4.03506e-07	76.59	75.43	105	108	130	62.52	2268: Scan 6578 (rt=66.3718) [E:\Pedro Casado\b1370p10\b1370p10_S2_Fuji_IPA3_2h_2uM_1.RAW]	Q:/Pedro's Lab/Cell Signalling Proteomics/Pedro Casado/PF/Phosphoproteomics/2h IPA/Dat Files/F021802.dat	PGM1(S117);	PGM1;	P36871;
p00186	PGM1_HUMAN	Phosphoglucomutase-1 OS=Homo sapiens GN=PGM1 PE=1 SV=3	AIGGIILTASHNPGGPNGDFGIK	Phospho (ST)	1143.57	66.3722	2	x'0000000030000000000000000	0.133035	0.133035	0.133035	66.3722	66.3722	56.59	3.00414e-05	5.31879e-05	56.59	54.565	2	108	130	52.54	2625: Scan 6201 (rt=66.3722) [E:\Pedro Casado\b1370p14\b1370p14_S7_P31_Frax_2h_0nM_3.RAW]	Q:/Pedro's Lab/Cell Signalling Proteomics/Pedro Casado/PF/Phosphoproteomics/2h FRAX/Dat Files/F022115.dat	PGM1(T115);	PGM1;	P36871;
p00187	XRCC1_HUMAN	DNA repair protein XRCC1 OS=Homo sapiens GN=XRCC1 PE=1 SV=2	AIGSTSKPQESPK	Phospho (ST)	705.338	16.8967	2	x'000000000003000	-0.176764	-0.176764	-0.176764	16.8967	16.8967	61.99	0.0178705	0.0178705	28.36	28.36	1	231	243	25.11	755: Scan 1754 (rt=16.8967) [E:\Pedro Casado\b1370p14\b1370p14_S17_MV4_Frax_2h_100nM_2.RAW]	Q:/Pedro's Lab/Cell Signalling Proteomics/Pedro Casado/PF/Phosphoproteomics/2h FRAX/Dat Files/F022125.dat	XRCC1(S241);	XRCC1;	P18887;
p00188	TB10A_HUMAN	TBC1 domain family member 10A OS=Homo sapiens GN=TBC1D10A PE=1 SV=1	AILDAEPGPRPALQPSPSIR	Phospho (ST)	722.376	54.39	3	x'0000000000000000300000	-0.149716	-0.149716	-0.149716	54.39	54.39	26.79	0.0197894	0.0197894	26.79	26.79	2	392	411	24.4	4089: Scan 6258 (rt=54.39) [E:\Pedro Casado\b1370p14\b1370p14_S21_MV4_Frax_2h_1000nM_3.RAW]	Q:/Pedro's Lab/Cell Signalling Proteomics/Pedro Casado/PF/Phosphoproteomics/2h FRAX/Dat Files/F022129.dat	TBC1D10A(S407);	TBC1D10A;	Q9BXI6;
p00189	TBB5_HUMAN	Tubulin beta chain OS=Homo sapiens GN=TUBB PE=1 SV=2	AILVDLEPGTMDSVR		808.422	64.7139	2	x'00000000000000000	0.0761691	0.0761691	0.0761691	64.7139	64.7139	139	0.00621257	0.00621257	31.89	31.89	1	63	77	31.89	4231: Scan 7513 (rt=64.7139) [E:\Pedro Casado\b1370p7\b1370p7_S14_MV4_PF_100_B1.RAW]	Q:/Pedro's Lab/Cell Signalling Proteomics/Pedro Casado/PF/Phosphoproteomics/2h PF/Dat Files/F021534.dat	TUBB2B(62-77, no_mod);TUBB2A(62-77, no_mod);TUBB3(62-77, no_mod);TUBB(62-77, no_mod);	TUBB2B; TUBB2A; TUBB3; TUBB;	Q9BVA1; Q13885; Q13509; P07437;
p00190	MCM2_HUMAN	DNA replication licensing factor MCM2 OS=Homo sapiens GN=MCM2 PE=1 SV=4	AIPELDAYEAEGLALDDEDVEELTASQR	Phospho (ST)	1048.14	83.4564	3	x'000000000000000000000000003000	1.29051	1.29051	1.29051	83.4564	83.4564	204.731	0.0487439	0.0487439	26.27	26.27	1	83	110	9.16	2441: Scan 8082 (rt=83.4564) [E:\Pedro Casado\b1370p10\b1370p10_S7_Fuji_IPA3_2h_0uM_3.RAW]	Q:/Pedro's Lab/Cell Signalling Proteomics/Pedro Casado/PF/Phosphoproteomics/2h IPA/Dat Files/F021807.dat	MCM2(S108);	MCM2;	P49736;
p00191	MDC1_HUMAN	Mediator of DNA damage checkpoint protein 1 OS=Homo sapiens GN=MDC1 PE=1 SV=3	AIPGDQHPESPVHTEPMGIQGR	Phospho (ST)	811.706	38.8283	3	x'000000000000003000000000	1.71292	-0.433372	0.479422	38.7141	42.3524	162.45	0.00471027	0.011227	35.65	32.77	25	784	805	23.78	2296: Scan 4493 (rt=38.8283) [E:\Pedro Casado\b1370p7\b1370p7_S9_P31_PF_1000_B3.RAW]	Q:/Pedro's Lab/Cell Signalling Proteomics/Pedro Casado/PF/Phosphoproteomics/2h PF/Dat Files/F021529.dat	MDC1(T797);	MDC1;	Q14676;
p00192	EMAL3_HUMAN	Echinoderm microtubule-associated protein-like 3 OS=Homo sapiens GN=EML3 PE=1 SV=1	AISSANLLVR	Phospho (ST)	562.298	53.5216	2	x'000030000000	3.06436	-3.34944	0.32069	51.5205	53.7352	59.19	1.15683e-05	0.000165829	59.19	51.98	67	174	183	34.3	4073: Scan 6158 (rt=53.5216) [E:\Pedro Casado\b1370p14\b1370p14_S23_MV4_Frax_2h_100nM_4.RAW]	Q:/Pedro's Lab/Cell Signalling Proteomics/Pedro Casado/PF/Phosphoproteomics/2h FRAX/Dat Files/F022131.dat	EML3(S177);	EML3;	Q32P44;
p00193	ARFG2_HUMAN	ADP-ribosylation factor GTPase-activating protein 2 OS=Homo sapiens GN=ARFGAP2 PE=1 SV=1	AISSDMFFGR	Phospho (ST)	605.752	64.5114	2	x'000030000000	2.19514	-2.96407	-0.797858	64.1119	66.3807	47.5	0.00011381	0.00177145	47.5	40.105	52	430	439	32.71	3782: Scan 7281 (rt=64.5114) [E:\Pedro Casado\b1370p7\b1370p7_S10_P31_PF_Con_B4.RAW]	Q:/Pedro's Lab/Cell Signalling Proteomics/Pedro Casado/PF/Phosphoproteomics/2h PF/Dat Files/F021530.dat	ARFGAP2(S433);	ARFGAP2;	Q8N6H7;
p00194	RBM26_HUMAN	RNA-binding protein 26 OS=Homo sapiens GN=RBM26 PE=1 SV=3	AISSTEAVLNNR		637.839	37.3738	2	x'00000000000000	1.40539	-0.604556	-0.604556	37.1032	37.3738	39.83	0.000878733	0.000878733	39.83	39.83	2	586	597	39.83	1469: Scan 3929 (rt=37.3738) [E:\Pedro Casado\b1370p14\b1370p14_S11_P31_Frax_2h_100nM_4.RAW]	Q:/Pedro's Lab/Cell Signalling Proteomics/Pedro Casado/PF/Phosphoproteomics/2h FRAX/Dat Files/F022119.dat	RBM27(653-665, no_mod);RBM26(585-597, no_mod);	RBM27; RBM26;	Q9P2N5; Q5T8P6;
p00195	CDK12_HUMAN	Cyclin-dependent kinase 12 OS=Homo sapiens GN=CDK12 PE=1 SV=2	AITPPQQPYK	Phospho (ST)	611.798	36.5653	2	x'000300000000	1.08057	0.736751	0.736751	36.5653	36.6585	52.3069	0.0209131	0.0209131	26.09	26.09	2	690	699	26.09	2608: Scan 4135 (rt=36.5653) [E:\Pedro Casado\b1370p14\b1370p14_S24_MV4_Frax_2h_1000nM_4.RAW]	Q:/Pedro's Lab/Cell Signalling Proteomics/Pedro Casado/PF/Phosphoproteomics/2h FRAX/Dat Files/F022132.dat	CDK12(T692);	CDK12;	Q9NYV4;
p00196	NIPBL_HUMAN	Nipped-B-like protein OS=Homo sapiens GN=NIPBL PE=1 SV=2	AITSLLGGGSPK	Phospho (ST)	590.803	55.1264	2	x'00000000003000	1.46322	-4.38629	0.0389966	53.0096	55.456	108.237	9.57268e-06	0.0300658	60.36	41.37	23	2649	2660	37.98	4175: Scan 6336 (rt=55.1264) [E:\Pedro Casado\b1370p14\b1370p14_S23_MV4_Frax_2h_100nM_4.RAW]	Q:/Pedro's Lab/Cell Signalling Proteomics/Pedro Casado/PF/Phosphoproteomics/2h FRAX/Dat Files/F022131.dat	NIPBL(S2658);	NIPBL;	Q6KC79;
p00197	LRC66_HUMAN	Leucine-rich repeat-containing protein 66 OS=Homo sapiens GN=LRRC66 PE=2 SV=1	AKAGSGLR	Phospho (ST)	420.21	23.6929	2	x'0000030000	-2.76836	-2.76836	-2.76836	23.6929	23.6929	29.16	0.0160167	0.0160167	29.16	29.16	1	339	346	8.45	494: Scan 2429 (rt=23.6929) [E:\Pedro Casado\b1370p10\b1370p10_S15_MV4_IPA3_2h_20uM_1.RAW]	Q:/Pedro's Lab/Cell Signalling Proteomics/Pedro Casado/PF/Phosphoproteomics/2h IPA/Dat Files/F021815.dat	LRRC66(S343);	LRRC66;	Q68CR7;
p00198	H15_HUMAN	Histone H1.5 OS=Homo sapiens GN=HIST1H1B PE=1 SV=3	AKKPAGATPK	Phospho (ST)	524.782	13.8518	2	x'000000003000	3.78788	0.351297	0.0668226	11.9766	14.1216	142.81	0.000298139	0.00497847	44.55	35.218	75	131	140	40.2	322: Scan 1305 (rt=13.8518) [E:\Pedro Casado\b1370p14\b1370p14_S22_MV4_Frax_2h_0nM_4.RAW]	Q:/Pedro's Lab/Cell Signalling Proteomics/Pedro Casado/PF/Phosphoproteomics/2h FRAX/Dat Files/F022130.dat	HIST1H1B(T138);	HIST1H1B;	P16401;
p00199	NPM_HUMAN	Nucleophosmin OS=Homo sapiens GN=NPM1 PE=1 SV=2	AKMQASIEK	Phospho (ST)	543.258	38.3336	2	x'00000030000	2.0461	2.0461	2.0461	38.3336	38.3336	160.92	0.0830481	0.0830481	18.66	18.66	1	249	257	7.2	1267: Scan 3237 (rt=38.3336) [E:\Pedro Casado\b1370p14\b1370p14_S8_P31_Frax_2h_100nM_3.RAW]	Q:/Pedro's Lab/Cell Signalling Proteomics/Pedro Casado/PF/Phosphoproteomics/2h FRAX/Dat Files/F022116.dat	NPM1(S254);	NPM1;	P06748;
p00200	ACLY_HUMAN	ATP-citrate synthase OS=Homo sapiens GN=ACLY PE=1 SV=3	AKPAMPQDSVPSPR	Phospho (ST)	780.865	31.6412	2	x'0000000000003000	2.31003	-2.755	-1.66505	31.3402	35.1879	47.5	0.000204502	0.034117	47.5	34.89	17	470	483	25.22	1553: Scan 3534 (rt=31.6412) [E:\Pedro Casado\b1370p7\b1370p7_S1_P31_PF_Con_B1.RAW]	Q:/Pedro's Lab/Cell Signalling Proteomics/Pedro Casado/PF/Phosphoproteomics/2h PF/Dat Files/F021521.dat	ACLY(S481);	ACLY;	P53396;
p00201	SMCA2_HUMAN	Probable global transcription activator SNF2L2 OS=Homo sapiens GN=SMARCA2 PE=1 SV=2	AKPVVSDFDSDEEQDER	2 Phospho (ST)	709.272	40.1453	3	x'0000003000300000000	1.77664	-0.228258	-0.101186	39.3572	41.8682	73.64	0.00101681	0.00101681	38.09	38.09	5	1563	1579	31.78	2423: Scan 4662 (rt=40.1453) [E:\Pedro Casado\b1370p7\b1370p7_S23_MV4_PF_100_B4.RAW]	Q:/Pedro's Lab/Cell Signalling Proteomics/Pedro Casado/PF/Phosphoproteomics/2h PF/Dat Files/F021543.dat	SMARCA2(S1568);SMARCA2(S1572);	SMARCA2;	P51531;
p00202	SMCA2_HUMAN	Probable global transcription activator SNF2L2 OS=Homo sapiens GN=SMARCA2 PE=1 SV=2	AKPVVSDFDSDEEQDER	2 Phospho (ST)	1063.4	40.192	2	x'0000003000300000000	3.32314	-1.28907	-0.347799	39.7267	41.9398	73.64	2.63833e-07	2.63833e-07	73.64	73.64	9	1563	1579	73.64	2427: Scan 4668 (rt=40.192) [E:\Pedro Casado\b1370p7\b1370p7_S23_MV4_PF_100_B4.RAW]	Q:/Pedro's Lab/Cell Signalling Proteomics/Pedro Casado/PF/Phosphoproteomics/2h PF/Dat Files/F021543.dat	SMARCA2(S1568);SMARCA2(S1572);	SMARCA2;	P51531;
p00203	HNRPU_HUMAN	Heterogeneous nuclear ribonucleoprotein U OS=Homo sapiens GN=HNRNPU PE=1 SV=6	AKSPQPPVEEEDEHFDDTVVCLDTYNCDLHFK	Phospho (ST)	979.421	69.5993	4	x'0003000000000000000000000000000000	1.9294	-1.54562	-0.349802	66.7282	120.905	97.8069	1.06615e-06	0.00737444	72.37	42.8573	246	269	300	41.59	4888: Scan 7935 (rt=69.5993) [E:\Pedro Casado\b1370p14\b1370p14_S13_MV4_Frax_2h_0nM_1.RAW]	Q:/Pedro's Lab/Cell Signalling Proteomics/Pedro Casado/PF/Phosphoproteomics/2h FRAX/Dat Files/F022121.dat	HNRNPU(S271);	HNRNPU;	Q00839;
p00204	BIN2_HUMAN	Bridging integrator 2 OS=Homo sapiens GN=BIN2 PE=1 SV=3	AKSQEEVLPSSTTPSPGGALSPSGQPSSSATEVVLR	Phospho (ST)	1206.92	57.6386	3	x'00000000000000030000000000000000000000	0.608666	-0.303504	-0.303504	57.4734	59.0692	194.6	2.86841e-07	0.00755076	77.17	52.5587	27	355	390	23.54	3391: Scan 6537 (rt=57.6386) [E:\Pedro Casado\b1370p7\b1370p7_S11_P31_PF_100_B4.RAW]	Q:/Pedro's Lab/Cell Signalling Proteomics/Pedro Casado/PF/Phosphoproteomics/2h PF/Dat Files/F021531.dat	BIN2(S369);	BIN2;	Q9UBW5;
p00205	ENKUR_HUMAN	Enkurin OS=Homo sapiens GN=ENKUR PE=2 SV=1	AKTAMKTMGPAK	Phospho (ST)	438.884	63.7538	3	x'00030000000000	4.33151	1.75088	4.33151	63.2771	63.7538	30.9	0.00662457	0.00662457	30.9	30.9	3	42	53	14.57	2431: Scan 6655 (rt=63.7538) [E:\Pedro Casado\b1370p14\b1370p14_S12_P31_Frax_2h_1000nM_4.RAW]	Q:/Pedro's Lab/Cell Signalling Proteomics/Pedro Casado/PF/Phosphoproteomics/2h FRAX/Dat Files/F022120.dat	ENKUR(T44);	ENKUR;	Q8TC29;
p00206	LAP2B_HUMAN	Lamina-associated polypeptide 2, isoforms beta/gamma OS=Homo sapiens GN=TMPO PE=1 SV=2	AKTPVTLK	Phospho (ST)	469.26	22.5305	2	x'0003000000	0.52429	-0.671647	0.513612	19.8104	25.1416	143.91	0.00255362	0.0205133	33.6	27.71	22	206	213	18.42	1194: Scan 2418 (rt=22.5305) [E:\Pedro Casado\b1370p14\b1370p14_S22_MV4_Frax_2h_0nM_4.RAW]	Q:/Pedro's Lab/Cell Signalling Proteomics/Pedro Casado/PF/Phosphoproteomics/2h FRAX/Dat Files/F022130.dat	TMPO(T208);	TMPO;	P42167;
p00207	H15_HUMAN	Histone H1.5 OS=Homo sapiens GN=HIST1H1B PE=1 SV=3	ALAAGGYDVEK		547.28	33.4781	2	x'0000000000000	-0.0292894	-2.07955	-0.267266	33.4781	34.6769	99.16	0.0439313	0.0439313	21.6	21.6	3	68	78	16.47	914: Scan 2555 (rt=33.4781) [E:\Pedro Casado\b1370p14\b1370p14_S10_P31_Frax_2h_0nM_4.RAW]	Q:/Pedro's Lab/Cell Signalling Proteomics/Pedro Casado/PF/Phosphoproteomics/2h FRAX/Dat Files/F022118.dat	HIST1H1B(67-78, no_mod);	HIST1H1B;	P16401;
p00208	ESF1_HUMAN	ESF1 homolog OS=Homo sapiens GN=ESF1 PE=1 SV=1	ALAEEASEEELPSDVDLNDPYFAEEVK	2 Phospho (ST)	1057.11	76.2615	3	x'00000003000003000000000000000	0.582015	-1.02768	-1.02768	74.6734	76.2615	27.9469	0.0145832	0.0145832	30.47	30.47	3	651	677	13.94	5472: Scan 8684 (rt=76.2615) [E:\Pedro Casado\b1370p14\b1370p14_S14_MV4_Frax_2h_100nM_1.RAW]	Q:/Pedro's Lab/Cell Signalling Proteomics/Pedro Casado/PF/Phosphoproteomics/2h FRAX/Dat Files/F022122.dat	ESF1(S657);ESF1(S663);	ESF1;	Q9H501;
p00209	WIPF1_HUMAN	WAS/WASL-interacting protein family member 1 OS=Homo sapiens GN=WIPF1 PE=1 SV=3	ALDDKPPPPPPPVGNRPSIHR	Phospho (ST)	585.052	36.2549	4	x'00000000000000000030000	0.106584	-2.06791	-0.578295	36.2549	37.9712	52.52	0.00940195	0.00940195	30.76	30.76	3	259	279	22.64	2126: Scan 4230 (rt=36.2549) [E:\Pedro Casado\b1370p7\b1370p7_S5_P31_PF_100_B2.RAW]	Q:/Pedro's Lab/Cell Signalling Proteomics/Pedro Casado/PF/Phosphoproteomics/2h PF/Dat Files/F021525.dat	WIPF1(S276);	WIPF1;	O43516;
p00210	RRMJ3_HUMAN	pre-rRNA processing protein FTSJ3 OS=Homo sapiens GN=FTSJ3 PE=1 SV=2	ALDISLSSGEEDEGDEEDSTAGTTK	2 Phospho (ST)	906.014	54.2203	3	x'000000033000000000000000000	-0.639774	-0.639774	-0.639774	54.2203	54.2203	30.65	0.00925568	0.00925568	30.65	30.65	1	329	353	11.28	3475: Scan 6395 (rt=54.2203) [E:\Pedro Casado\b1370p7\b1370p7_S24_MV4_PF_1000_B4.RAW]	Q:/Pedro's Lab/Cell Signalling Proteomics/Pedro Casado/PF/Phosphoproteomics/2h PF/Dat Files/F021544.dat	FTSJ3(S335);FTSJ3(S336);	FTSJ3;	Q8IY81;
p00211	ACPH_HUMAN	Acylamino-acid-releasing enzyme OS=Homo sapiens GN=APEH PE=1 SV=4	ALDVSASDDEIAR	Phospho (ST)	721.314	42.8526	2	x'000003000000000	0.837143	-0.134665	-0.134665	42.706	43.0833	52.88	9.60901e-05	0.00164999	52.88	45.265	5	181	193	25.2	2879: Scan 5072 (rt=42.8526) [E:\Pedro Casado\b1370p7\b1370p7_S21_MV4_PF_1000_B3.RAW]	Q:/Pedro's Lab/Cell Signalling Proteomics/Pedro Casado/PF/Phosphoproteomics/2h PF/Dat Files/F021541.dat	APEH(S185);	APEH;	P13798;
p00212	STMN2_HUMAN	Stathmin-2 OS=Homo sapiens GN=STMN2 PE=1 SV=3	ALEENNNFSK		583.279	23.4343	2	x'000000000000	4.59492	-0.557301	0.81663	21.4644	28.3195	68.99	1.08517e-06	0.000167534	68.99	56.765	155	120	129	68.99	566: Scan 2418 (rt=23.4343) [E:\Pedro Casado\b1370p10\b1370p10_S24_MV4_IPA3_2h_20uM_4.RAW]	Q:/Pedro's Lab/Cell Signalling Proteomics/Pedro Casado/PF/Phosphoproteomics/2h IPA/Dat Files/F021824.dat	STMN2(119-129, no_mod);	STMN2;	Q93045;
p00213	FKBP4_HUMAN	Peptidyl-prolyl cis-trans isomerase FKBP4 OS=Homo sapiens GN=FKBP4 PE=1 SV=3	ALELDSNNEK		566.778	28.1313	2	x'000000000000	1.17274	-1.72597	0.271311	25.1598	31.2799	35.45	0.0023806	0.0023806	35.45	35.45	31	345	354	23.88	968: Scan 3082 (rt=28.1313) [E:\Pedro Casado\b1370p14\b1370p14_S4_P31_Frax_2h_0nM_2.RAW]	Q:/Pedro's Lab/Cell Signalling Proteomics/Pedro Casado/PF/Phosphoproteomics/2h FRAX/Dat Files/F022112.dat	FKBP4(344-354, no_mod);	FKBP4;	Q02790;
p00214	EIF3B_HUMAN	Eukaryotic translation initiation factor 3 subunit B OS=Homo sapiens GN=EIF3B PE=1 SV=3	ALENGDADEPSFSDPEDFVDDVSEEELLGDVLK	Phospho (ST)	1225.86	100.095	3	x'00000000000300000000000000000000000	1.56264	-0.31514	1.07278	98.7788	101.071	105.38	5.27317e-10	0.000595594	105.38	83.6133	99	142	174	65.3	2478: Scan 9520 (rt=100.095) [E:\Pedro Casado\b1370p14\b1370p14_S2_P31_Frax_2h_100nM_1.RAW]	Q:/Pedro's Lab/Cell Signalling Proteomics/Pedro Casado/PF/Phosphoproteomics/2h FRAX/Dat Files/F022110.dat	EIF3B(S152);	EIF3B;	P55884;
p00215	PGK1_HUMAN	Phosphoglycerate kinase 1 OS=Homo sapiens GN=PGK1 PE=1 SV=3	ALESPERPFLAILGGAK	Phospho (ST)	616.993	82.2431	3	x'0000300000000000000	2.11964	-0.266782	0.366351	79.8282	82.8258	109.21	3.74558e-05	3.74558e-05	53.66	53.66	42	200	216	44.53	2179: Scan 7896 (rt=82.2431) [E:\Pedro Casado\b1370p10\b1370p10_S13_MV4_IPA3_2h_0uM_1.RAW]	Q:/Pedro's Lab/Cell Signalling Proteomics/Pedro Casado/PF/Phosphoproteomics/2h IPA/Dat Files/F021813.dat	PGK1(S203);	PGK1;	P00558;
p00216	PGK1_HUMAN	Phosphoglycerate kinase 1 OS=Homo sapiens GN=PGK1 PE=1 SV=3	ALESPERPFLAILGGAK	Phospho (ST)	924.986	79.9812	2	x'0000300000000000000	3.28091	-1.55686	0.921559	79.8015	82.8659	108.56	1.23999e-08	1.23999e-08	88.36	88.36	69	200	216	80.47	4143: Scan 8685 (rt=79.9812) [E:\Pedro Casado\b1370p7\b1370p7_S2_P31_PF_100_B1.RAW]	Q:/Pedro's Lab/Cell Signalling Proteomics/Pedro Casado/PF/Phosphoproteomics/2h PF/Dat Files/F021522.dat	PGK1(S203);	PGK1;	P00558;
p00217	MBB1A_HUMAN	Myb-binding protein 1A OS=Homo sapiens GN=MYBBP1A PE=1 SV=2	ALGGEDSENEEELGDEAMMALDQSLASLFAEQK	Phospho (ST)	1203.18	109.461	3	x'00000003000000000000000000000000000	-3.74988	-3.74988	-3.74988	109.461	109.461	52.71	9.93903e-05	0.0304805	52.71	38.775	2	769	801	27.87	6061: Scan 11660 (rt=109.461) [E:\Pedro Casado\b1370p14\b1370p14_S19_MV4_Frax_2h_0nM_3.RAW]	Q:/Pedro's Lab/Cell Signalling Proteomics/Pedro Casado/PF/Phosphoproteomics/2h FRAX/Dat Files/F022127.dat	MYBBP1A(S775);	MYBBP1A;	Q9BQG0;
p00218	CB015_HUMAN	Uncharacterized protein C2orf15 OS=Homo sapiens GN=C2orf15 PE=2 SV=1	ALGSVVYVKESDGLEMTDVE	Oxidation (M); 3 Phospho (ST)	799.648	30.3676	3	x'0000300000030000230000	1.06222	0.110605	1.06222	30.3676	34.965	30.3969	0.00433929	0.00433929	32.92	32.92	4	106	125	6.15	1506: Scan 3416 (rt=30.3676) [E:\Pedro Casado\b1370p7\b1370p7_S2_P31_PF_100_B1.RAW]	Q:/Pedro's Lab/Cell Signalling Proteomics/Pedro Casado/PF/Phosphoproteomics/2h PF/Dat Files/F021522.dat	C2orf15(M121);C2orf15(S109);C2orf15(S116);C2orf15(T122);	C2orf15;	Q8WU43;
p00219	SRF_HUMAN	Serum response factor OS=Homo sapiens GN=SRF PE=1 SV=1	ALIQTCLNSPDSPPRSDPTTDQR	Phospho (ST)	883.737	45.8001	3	x'0000000000003000000000000	2.21169	-0.813009	-0.518468	45.5747	47.4042	34.25	0.00700937	0.0441162	34.25	28.93	9	213	235	10.64	3019: Scan 5429 (rt=45.8001) [E:\Pedro Casado\b1370p7\b1370p7_S3_P31_PF_1000_B1.RAW]	Q:/Pedro's Lab/Cell Signalling Proteomics/Pedro Casado/PF/Phosphoproteomics/2h PF/Dat Files/F021523.dat	SRF(S224);	SRF;	P11831;
p00220	CAP1_HUMAN	Adenylyl cyclase-associated protein 1 OS=Homo sapiens GN=CAP1 PE=1 SV=5	ALLVTASQCQQPAENK		879.448	35.771	2	x'000000000000000000	1.54023	-2.01153	1.54023	35.5608	38.2737	99.43	5.79858e-07	5.79858e-07	72.41	72.41	8	85	100	44.37	1992: Scan 4096 (rt=35.771) [E:\Pedro Casado\b1370p7\b1370p7_S11_P31_PF_100_B4.RAW]	Q:/Pedro's Lab/Cell Signalling Proteomics/Pedro Casado/PF/Phosphoproteomics/2h PF/Dat Files/F021531.dat	CAP1(84-100, no_mod);	CAP1;	Q01518;
p00221	ZKSC1_HUMAN	Zinc finger protein with KRAB and SCAN domains 1 OS=Homo sapiens GN=ZKSCAN1 PE=1 SV=3	ALPAAHIPAPPHEGSPR	Phospho (ST)	599.966	42.7442	3	x'0000000000000003000	1.06184	0.494192	0.494192	42.582	42.7442	39.93	0.00138718	0.00138718	39.93	39.93	2	194	210	32.23	1845: Scan 4595 (rt=42.7442) [E:\Pedro Casado\b1370p14\b1370p14_S9_P31_Frax_2h_1000nM_3.RAW]	Q:/Pedro's Lab/Cell Signalling Proteomics/Pedro Casado/PF/Phosphoproteomics/2h FRAX/Dat Files/F022117.dat	ZKSCAN1(S208);	ZKSCAN1;	P17029;
p00222	UBA1_HUMAN	Ubiquitin-like modifier-activating enzyme 1 OS=Homo sapiens GN=UBA1 PE=1 SV=3	ALPAVQQNNLDEDLIR		904.979	59.6062	2	x'000000000000000000	3.73517	-1.41985	-0.479551	57.9514	60.2134	95.72	2.59879e-09	2.59879e-09	95.72	95.72	22	369	384	86.77	4462: Scan 6901 (rt=59.6062) [E:\Pedro Casado\b1370p14\b1370p14_S17_MV4_Frax_2h_100nM_2.RAW]	Q:/Pedro's Lab/Cell Signalling Proteomics/Pedro Casado/PF/Phosphoproteomics/2h FRAX/Dat Files/F022125.dat	UBA1(368-384, no_mod);	UBA1;	P22314;
p00223	GSTP1_HUMAN	Glutathione S-transferase P OS=Homo sapiens GN=GSTP1 PE=1 SV=2	ALPGQLKPFETLLSQNQGGK		709.392	70.82	3	x'0000000000000000000000	1.95515	-2.16691	-0.515257	70.2199	74.7794	26.39	0.0109067	0.0109067	26.39	26.39	6	122	141	20.76	2414: Scan 6150 (rt=70.82) [E:\Pedro Casado\b1370p14\b1370p14_S10_P31_Frax_2h_0nM_4.RAW]	Q:/Pedro's Lab/Cell Signalling Proteomics/Pedro Casado/PF/Phosphoproteomics/2h FRAX/Dat Files/F022118.dat	GSTP1(121-141, no_mod);	GSTP1;	P09211;
p00224	SRRM2_HUMAN	Serine/arginine repetitive matrix protein 2 OS=Homo sapiens GN=SRRM2 PE=1 SV=2	ALPQTPRPR	Phospho (ST)	558.29	23.0426	2	x'00000300000	0.869397	-0.207256	-0.207256	23.0426	23.2088	857.451	0.0453095	0.0453095	21.92	21.92	3	1488	1496	9.05	196: Scan 1431 (rt=23.0426) [E:\Pedro Casado\b1370p14\b1370p14_S10_P31_Frax_2h_0nM_4.RAW]	Q:/Pedro's Lab/Cell Signalling Proteomics/Pedro Casado/PF/Phosphoproteomics/2h FRAX/Dat Files/F022118.dat	SRRM2(T1492);	SRRM2;	Q9UQ35;
p00225	TRAD1_HUMAN	TRAF-type zinc finger domain-containing protein 1 OS=Homo sapiens GN=TRAFD1 PE=1 SV=1	ALPSLNTGSSSPR	Phospho (ST)	683.823	41.4599	2	x'000000000300000	2.0291	-0.914598	0.491348	39.5542	42.1203	61.75	6.85053e-06	0.00506675	61.75	46.928	182	317	329	22.45	1439: Scan 4513 (rt=41.4599) [E:\Pedro Casado\b1370p10\b1370p10_S21_MV4_IPA3_2h_20uM_3.RAW]	Q:/Pedro's Lab/Cell Signalling Proteomics/Pedro Casado/PF/Phosphoproteomics/2h IPA/Dat Files/F021821.dat	TRAFD1(S325);	TRAFD1;	O14545;
p00226	ZC3H4_HUMAN	Zinc finger CCCH domain-containing protein 4 OS=Homo sapiens GN=ZC3H4 PE=1 SV=3	ALPTSKPEGSLHSSPVGPSSSK	Phospho (ST)	744.03	33.6382	3	x'000000000000030000000000	1.82453	-1.41898	-0.840262	30.8046	34.4001	60.7469	0.00938357	0.0117581	31.89	30.97	16	895	916	10.47	2332: Scan 3778 (rt=33.6382) [E:\Pedro Casado\b1370p14\b1370p14_S24_MV4_Frax_2h_1000nM_4.RAW]	Q:/Pedro's Lab/Cell Signalling Proteomics/Pedro Casado/PF/Phosphoproteomics/2h FRAX/Dat Files/F022132.dat	ZC3H4(S907);	ZC3H4;	Q9UPT8;
p00227	CD97_HUMAN	CD97 antigen OS=Homo sapiens GN=CD97 PE=1 SV=4	ALRASESGI	Phospho (ST)	492.233	35.1798	2	x'00000300000	3.54928	-1.51967	2.5925	32.9262	35.2616	39.77	0.000991124	0.000991124	39.77	39.77	18	827	835	24.64	1213: Scan 3727 (rt=35.1798) [E:\Pedro Casado\b1370p10\b1370p10_S18_MV4_IPA3_2h_20uM_2.RAW]	Q:/Pedro's Lab/Cell Signalling Proteomics/Pedro Casado/PF/Phosphoproteomics/2h IPA/Dat Files/F021818.dat	CD97(S831);	CD97;	P48960;
p00228	PHF2_HUMAN	Lysine-specific demethylase PHF2 OS=Homo sapiens GN=PHF2 PE=1 SV=4	ALRPPTSPGVFGALQNFK	Phospho (ST)	660.676	74.103	3	x'00000030000000000000	2.7443	-0.772612	0.409802	72.4115	74.7392	46.21	0.000238135	0.000307343	46.21	45.215	17	649	666	31.98	2531: Scan 7477 (rt=74.103) [E:\Pedro Casado\b1370p10\b1370p10_S23_MV4_IPA3_2h_2uM_4.RAW]	Q:/Pedro's Lab/Cell Signalling Proteomics/Pedro Casado/PF/Phosphoproteomics/2h IPA/Dat Files/F021823.dat	PHF2(T654);	PHF2;	O75151;
p00229	SASH3_HUMAN	SAM and SH3 domain-containing protein 3 OS=Homo sapiens GN=SASH3 PE=1 SV=2	ALSEEMADTLEEGSASPTSPDYSLDSPGPEK	Phospho (ST)	1097.47	68.6915	3	x'000300000000000000000000000000000	1.61307	-0.758199	-0.758199	67.2208	69.0017	99.9469	3.53161e-07	0.0267047	77	40.966	18	95	125	34.97	2318: Scan 6879 (rt=68.6915) [E:\Pedro Casado\b1370p10\b1370p10_S9_Fuji_IPA3_2h_20uM_3.RAW]	Q:/Pedro's Lab/Cell Signalling Proteomics/Pedro Casado/PF/Phosphoproteomics/2h IPA/Dat Files/F021809.dat	SASH3(S97);	SASH3;	O75995;
p00230	RASL3_HUMAN	RAS protein activator like-3 OS=Homo sapiens GN=RASAL3 PE=1 SV=2	ALSHQEPMVSTQPAPR	Oxidation (M); Phospho (ST)	922.921	29.8204	2	x'000000002003000000	0.415982	-1.51479	-1.51479	29.8204	29.887	60.71	1.10393e-05	0.00834783	60.71	41.7533	5	49	64	23.83	1536: Scan 3376 (rt=29.8204) [E:\Pedro Casado\b1370p7\b1370p7_S9_P31_PF_1000_B3.RAW]	Q:/Pedro's Lab/Cell Signalling Proteomics/Pedro Casado/PF/Phosphoproteomics/2h PF/Dat Files/F021529.dat	RASAL3(M56);RASAL3(T59);	RASAL3;	Q86YV0;
p00231	RASL3_HUMAN	RAS protein activator like-3 OS=Homo sapiens GN=RASAL3 PE=1 SV=2	ALSHQEPMVSTQPAPR	Phospho (ST)	610.286	35.9888	3	x'000300000000000000	1.21455	-1.18173	0.0656515	33.9838	36.1515	37.75	0.00233354	0.00233354	37.75	37.75	16	49	64	26.02	1089: Scan 3688 (rt=35.9888) [E:\Pedro Casado\b1370p10\b1370p10_S3_Fuji_IPA3_2h_20uM_1.RAW]	Q:/Pedro's Lab/Cell Signalling Proteomics/Pedro Casado/PF/Phosphoproteomics/2h IPA/Dat Files/F021803.dat	RASAL3(S51);	RASAL3;	Q86YV0;
p00232	RASL3_HUMAN	RAS protein activator like-3 OS=Homo sapiens GN=RASAL3 PE=1 SV=2	ALSHQEPMVSTQPAPR	Phospho (ST)	914.925	35.2019	2	x'000300000000000000	0.637913	-0.926781	0.0251664	35.2019	36.3896	44.47	0.000500182	0.0364826	44.47	33.665	7	49	64	21.61	2252: Scan 4091 (rt=35.2019) [E:\Pedro Casado\b1370p7\b1370p7_S16_MV4_PF_Con_B2.RAW]	Q:/Pedro's Lab/Cell Signalling Proteomics/Pedro Casado/PF/Phosphoproteomics/2h PF/Dat Files/F021536.dat	RASAL3(S51);	RASAL3;	Q86YV0;
p00233	DOCK8_HUMAN	Dedicator of cytokinesis protein 8 OS=Homo sapiens GN=DOCK8 PE=1 SV=3	ALSLEENGVGSNFK	Phospho (ST)	772.851	53.7877	2	x'0003000000000000	1.09024	-3.93668	-3.7553	52.4567	54.2451	77.91	1.69898e-07	1.69898e-07	77.91	77.91	22	449	462	71.7	1967: Scan 5517 (rt=53.7877) [E:\Pedro Casado\b1370p10\b1370p10_S19_MV4_IPA3_2h_0uM_3.RAW]	Q:/Pedro's Lab/Cell Signalling Proteomics/Pedro Casado/PF/Phosphoproteomics/2h IPA/Dat Files/F021819.dat	DOCK8(S451);	DOCK8;	Q8NF50;
p00234	SCRIB_HUMAN	Protein scribble homolog OS=Homo sapiens GN=SCRIB PE=1 SV=4	ALSPAELR	Phospho (ST)	468.732	39.1171	2	x'0003000000	1.53937	0.769684	1.53937	38.3875	39.1416	238.507	0.000491323	0.000491323	42.09	42.09	3	1484	1491	36.8	2766: Scan 4601 (rt=39.1171) [E:\Pedro Casado\b1370p7\b1370p7_S19_MV4_PF_Con_B3.RAW]	Q:/Pedro's Lab/Cell Signalling Proteomics/Pedro Casado/PF/Phosphoproteomics/2h PF/Dat Files/F021539.dat	SCRIB(S1486);	SCRIB;	Q14160;
p00235	TGIF1_HUMAN	Homeobox protein TGIF1 OS=Homo sapiens GN=TGIF1 PE=1 SV=3	ALSPELGTKAGPR	2 Phospho (ST)	486.225	14.545	3	x'000300003000000	-1.34785	-1.34785	-1.34785	14.545	14.545	24.97	0.029613	0.029613	24.97	24.97	1	93	105	11.96	124: Scan 1402 (rt=14.545) [E:\Pedro Casado\b1370p10\b1370p10_S4_Fuji_IPA3_2h_0uM_2.RAW]	Q:/Pedro's Lab/Cell Signalling Proteomics/Pedro Casado/PF/Phosphoproteomics/2h IPA/Dat Files/F021804.dat	TGIF1(S95);TGIF1(T100);	TGIF1;	Q15583;
p00236	TNC18_HUMAN	Trinucleotide repeat-containing gene 18 protein OS=Homo sapiens GN=TNRC18 PE=1 SV=3	ALSPGLEESGLGLLAR	Phospho (ST)	831.929	74.3301	2	x'000300000000000000	1.88646	-1.14632	1.88646	73.9403	74.3301	76.4	2.11905e-07	0.00232344	76.4	54.695	9	1855	1870	43.41	4416: Scan 8431 (rt=74.3301) [E:\Pedro Casado\b1370p7\b1370p7_S3_P31_PF_1000_B1.RAW]	Q:/Pedro's Lab/Cell Signalling Proteomics/Pedro Casado/PF/Phosphoproteomics/2h PF/Dat Files/F021523.dat	TNRC18(S1857);	TNRC18;	O15417;
p00237	MLL2_HUMAN	Histone-lysine N-methyltransferase MLL2 OS=Homo sapiens GN=MLL2 PE=1 SV=2	ALSPVIPLIPR	Phospho (ST)	628.364	77.0565	2	x'0003000000000	3.87737	-0.0757147	1.30309	75.2811	77.2671	53.35	1.87264e-05	0.00825541	53.35	39.21	14	4736	4746	51.4	5372: Scan 8702 (rt=77.0565) [E:\Pedro Casado\b1370p14\b1370p14_S20_MV4_Frax_2h_100nM_3.RAW]	Q:/Pedro's Lab/Cell Signalling Proteomics/Pedro Casado/PF/Phosphoproteomics/2h FRAX/Dat Files/F022128.dat	MLL2(S4738);	MLL2;	O14686;
p00238	EP400_HUMAN	E1A-binding protein p400 OS=Homo sapiens GN=EP400 PE=1 SV=4	ALSPVTSR	Phospho (ST)	455.723	25.8364	2	x'0003000000	2.16068	-1.51193	-1.51193	25.8364	25.9931	27.54	0.0164745	0.0164745	27.54	27.54	2	734	741	17.59	710: Scan 2766 (rt=25.8364) [E:\Pedro Casado\b1370p14\b1370p14_S6_P31_Frax_2h_1000nM_2.RAW]	Q:/Pedro's Lab/Cell Signalling Proteomics/Pedro Casado/PF/Phosphoproteomics/2h FRAX/Dat Files/F022114.dat	EP400(S736);	EP400;	Q96L91;
p00239	PERQ2_HUMAN	PERQ amino acid-rich with GYF domain-containing protein 2 OS=Homo sapiens GN=GIGYF2 PE=1 SV=1	ALSSGGSITSPPLSPALPK	2 Phospho (ST)	970.463	59.6177	2	x'000000000300003000000	0.186703	-0.112434	-0.112434	59.5258	59.6177	30.33	0.0124659	0.0317419	30.33	27.27	3	17	35	13.67	3748: Scan 6844 (rt=59.6177) [E:\Pedro Casado\b1370p7\b1370p7_S13_MV4_PF_Con_B1.RAW]	Q:/Pedro's Lab/Cell Signalling Proteomics/Pedro Casado/PF/Phosphoproteomics/2h PF/Dat Files/F021533.dat	GIGYF2(T25);GIGYF2(S30);	GIGYF2;	Q6Y7W6;
p00240	PERQ2_HUMAN	PERQ amino acid-rich with GYF domain-containing protein 2 OS=Homo sapiens GN=GIGYF2 PE=1 SV=1	ALSSGGSITSPPLSPALPK	Phospho (ST)	930.479	59.1025	2	x'000300000000000000000	1.4449	-2.04095	-1.20176	58.6927	60.375	51.52	6.94123e-05	0.0136359	51.52	33.6633	77	17	35	24.77	3624: Scan 6696 (rt=59.1025) [E:\Pedro Casado\b1370p7\b1370p7_S16_MV4_PF_Con_B2.RAW]	Q:/Pedro's Lab/Cell Signalling Proteomics/Pedro Casado/PF/Phosphoproteomics/2h PF/Dat Files/F021536.dat	GIGYF2(S19);	GIGYF2;	Q6Y7W6;
p00241	MPRI_HUMAN	Cation-independent mannose-6-phosphate receptor OS=Homo sapiens GN=IGF2R PE=1 SV=3	ALSSLHGDDQDSEDEVLTIPEVK	Phospho (ST)	859.722	62.9663	3	x'0000000000003000000000000	1.23673	-3.61936	-3.61936	61.3134	63.1635	66.63	0.0160249	0.0160249	30.37	30.37	17	2398	2420	11.35	4696: Scan 7286 (rt=62.9663) [E:\Pedro Casado\b1370p14\b1370p14_S17_MV4_Frax_2h_100nM_2.RAW]	Q:/Pedro's Lab/Cell Signalling Proteomics/Pedro Casado/PF/Phosphoproteomics/2h FRAX/Dat Files/F022125.dat	IGF2R(S2409);	IGF2R;	P11717;
p00242	AGAP2_HUMAN	Arf-GAP with GTPase, ANK repeat and PH domain-containing protein 2 OS=Homo sapiens GN=AGAP2 PE=1 SV=2	ALSTDCTPSGDLSPLSR	Phospho (ST)	928.907	51.0262	2	x'0000300000000000000	1.8434	-2.83382	-1.73456	50.8242	52.587	85.7	3.51245e-08	0.00131093	85.7	64.3567	40	806	822	36.95	3093: Scan 5865 (rt=51.0262) [E:\Pedro Casado\b1370p7\b1370p7_S11_P31_PF_100_B4.RAW]	Q:/Pedro's Lab/Cell Signalling Proteomics/Pedro Casado/PF/Phosphoproteomics/2h PF/Dat Files/F021531.dat	AGAP2(T809);	AGAP2;	Q99490;
p00243	MOES_HUMAN	Moesin OS=Homo sapiens GN=MSN PE=1 SV=3	ALTSELANAR		523.287	38.6966	2	x'000000000000	1.41017	1.41017	1.41017	38.6966	38.6966	34.03	0.00316293	0.00316293	34.03	34.03	1	524	533	33.7	2847: Scan 4453 (rt=38.6966) [E:\Pedro Casado\b1370p14\b1370p14_S20_MV4_Frax_2h_100nM_3.RAW]	Q:/Pedro's Lab/Cell Signalling Proteomics/Pedro Casado/PF/Phosphoproteomics/2h FRAX/Dat Files/F022128.dat	MSN(523-533, no_mod);	MSN;	P26038;
p00244	CCD86_HUMAN	Coiled-coil domain-containing protein 86 OS=Homo sapiens GN=CCDC86 PE=1 SV=1	ALVEFESNPEETREPGSPPSVQR	Phospho (ST)	879.073	50.8848	3	x'0000000000003000000000000	1.55379	-1.23643	-0.655608	49.2178	52.006	144.75	8.53103e-08	0.000238996	83.42	65.51	150	31	53	24.88	1953: Scan 5326 (rt=50.8848) [E:\Pedro Casado\b1370p10\b1370p10_S17_MV4_IPA3_2h_2uM_2.RAW]	Q:/Pedro's Lab/Cell Signalling Proteomics/Pedro Casado/PF/Phosphoproteomics/2h IPA/Dat Files/F021817.dat	CCDC86(T42);	CCDC86;	Q9H6F5;
p00245	FP100_HUMAN		ALVTSRSAPGDPNALVK	2 Phospho (ST)	619.296	37.5863	3	x'0000030300000000000	1.21087	-1.49014	-0.58441	36.1096	38.7375	30.59	0.0133565	0.0374152	30.59	27.275	18	257	273	6.63	1158: Scan 3850 (rt=37.5863) [E:\Pedro Casado\b1370p10\b1370p10_S3_Fuji_IPA3_2h_20uM_1.RAW]	Q:/Pedro's Lab/Cell Signalling Proteomics/Pedro Casado/PF/Phosphoproteomics/2h IPA/Dat Files/F021803.dat	FAAP100(S261);FAAP100(S263);	FAAP100;	Q0VG06;
p00246	BRE1A_HUMAN	E3 ubiquitin-protein ligase BRE1A OS=Homo sapiens GN=RNF20 PE=1 SV=2	ALVVPEPEPDSDSNQER	Phospho (ST)	654.622	44.7179	3	x'0000000000000300000	1.25201	-0.33914	1.25201	44.7179	44.873	39.92	0.00717945	0.0176198	33.2	30.24	4	126	142	10.98	2754: Scan 5232 (rt=44.7179) [E:\Pedro Casado\b1370p7\b1370p7_S23_MV4_PF_100_B4.RAW]	Q:/Pedro's Lab/Cell Signalling Proteomics/Pedro Casado/PF/Phosphoproteomics/2h PF/Dat Files/F021543.dat	RNF20(S138);	RNF20;	Q5VTR2;
p00247	BRE1A_HUMAN	E3 ubiquitin-protein ligase BRE1A OS=Homo sapiens GN=RNF20 PE=1 SV=2	ALVVPEPEPDSDSNQER	Phospho (ST)	981.43	45.7597	2	x'0000000000030000000	3.16241	-2.00884	1.35707	44.0538	46.4776	72.59	8.26212e-07	5.71049e-06	72.59	67.05	135	126	142	53.77	1330: Scan 4815 (rt=45.7597) [E:\Pedro Casado\b1370p14\b1370p14_S1_P31_Frax_2h_0nM_1.RAW]	Q:/Pedro's Lab/Cell Signalling Proteomics/Pedro Casado/PF/Phosphoproteomics/2h FRAX/Dat Files/F022109.dat	RNF20(S136);	RNF20;	Q5VTR2;
p00248	BRE1A_HUMAN	E3 ubiquitin-protein ligase BRE1A OS=Homo sapiens GN=RNF20 PE=1 SV=2	ALVVPEPEPDSDSNQERK	Phospho (ST)	697.321	41.6482	3	x'00000000000300000000	1.37869	0.832959	1.37869	39.4035	41.6482	70.9269	0.0173885	0.0173885	29.3	29.3	3	126	143	9.73	1420: Scan 3591 (rt=41.6482) [E:\Pedro Casado\b1370p14\b1370p14_S8_P31_Frax_2h_100nM_3.RAW]	Q:/Pedro's Lab/Cell Signalling Proteomics/Pedro Casado/PF/Phosphoproteomics/2h FRAX/Dat Files/F022116.dat	RNF20(S136);	RNF20;	Q5VTR2;
p00249	OTOP2_HUMAN		AMDHHKNPTR	Oxidation (M)	408.197	20.0894	3	x'002000000000	-0.31435	-0.31435	-0.31435	20.0894	20.0894	21.24	0.0642638	0.0642638	21.24	21.24	1	356	365	6.76	525: Scan 2067 (rt=20.0894) [E:\Pedro Casado\b1370p10\b1370p10_S1_Fuji_IPA3_2h_0uM_1.RAW]	Q:/Pedro's Lab/Cell Signalling Proteomics/Pedro Casado/PF/Phosphoproteomics/2h IPA/Dat Files/F021801.dat	OTOP2(M357);	OTOP2;	Q7RTS6;
p00250	F134C_HUMAN	Protein FAM134C OS=Homo sapiens GN=FAM134C PE=1 SV=1	AMDNHSDSEEELAAFCPQLDDSTVAR	2 Phospho (ST)	1023.4	65.6436	3	x'0000003030000000000000000000	0.106287	0.106287	0.106287	65.6436	65.6436	35.95	0.00279507	0.00279507	35.95	35.95	1	253	278	29.45	3964: Scan 7647 (rt=65.6436) [E:\Pedro Casado\b1370p7\b1370p7_S23_MV4_PF_100_B4.RAW]	Q:/Pedro's Lab/Cell Signalling Proteomics/Pedro Casado/PF/Phosphoproteomics/2h PF/Dat Files/F021543.dat	FAM134C(S258);FAM134C(S260);	FAM134C;	Q86VR2;
p00251	H2B1B_HUMAN	Histone H2B type 1-B OS=Homo sapiens GN=HIST1H2BB PE=1 SV=2	AMGIMNSFVNDIFER		872.414	89.0441	2	x'00000000000000000	1.64791	-1.84071	0.247875	88.8357	90.6278	96.02	7.0038e-09	7.0038e-09	92.85	92.85	7	59	73	88.48	4316: Scan 9565 (rt=89.0441) [E:\Pedro Casado\b1370p7\b1370p7_S2_P31_PF_100_B1.RAW]	Q:/Pedro's Lab/Cell Signalling Proteomics/Pedro Casado/PF/Phosphoproteomics/2h PF/Dat Files/F021522.dat	HIST1H2BL(58-73, no_mod);HIST1H2BM(58-73, no_mod);HIST1H2BN(58-73, no_mod);HIST1H2BH(58-73, no_mod);HIST3H2BB(58-73, no_mod);HIST2H2BF(58-73, no_mod);HIST2H2BE(58-73, no_mod);HIST1H2BC(58-73, no_mod);HIST1H2BD(58-73, no_mod);H2BFS(58-73, no_mod);HIST1H2BB(58-73, no_mod);HIST1H2BO(58-73, no_mod);HIST1H2BJ(58-73, no_mod);HIST1H2BK(58-73, no_mod);	HIST1H2BL; HIST1H2BM; HIST1H2BN; HIST1H2BH; HIST3H2BB; HIST2H2BF; HIST2H2BE; HIST1H2BC; HIST1H2BD; H2BFS; HIST1H2BB; HIST1H2BO; HIST1H2BJ; HIST1H2BK;	Q99880; Q99879; Q99877; Q93079; Q8N257; Q5QNW6; Q16778; P62807; P58876; P57053; P33778; P23527; P06899; O60814;
p00252	H2B1B_HUMAN	Histone H2B type 1-B OS=Homo sapiens GN=HIST1H2BB PE=1 SV=2	AMGIMNSFVNDIFER	2 Oxidation (M)	888.409	73.0714	2	x'00200200000000000	1.46157	-2.18955	0.841783	71.3752	73.5323	143.49	7.75118e-11	7.75118e-11	112.72	112.72	13	59	73	112.72	4351: Sum of 2 scans in range 8148 (rt=73.0319) to 8156 (rt=73.1109) [E:\Pedro Casado\b1370p7\b1370p7_S18_MV4_PF_1000_B2.RAW]	Q:/Pedro's Lab/Cell Signalling Proteomics/Pedro Casado/PF/Phosphoproteomics/2h PF/Dat Files/F021538.dat	HIST1H2BL(M60);HIST1H2BL(M63);HIST1H2BM(M60);HIST1H2BM(M63);HIST1H2BN(M60);HIST1H2BN(M63);HIST1H2BH(M60);HIST1H2BH(M63);HIST3H2BB(M60);HIST3H2BB(M63);HIST2H2BF(M60);HIST2H2BF(M63);HIST2H2BE(M60);HIST2H2BE(M63);HIST1H2BC(M60);HIST1H2BC(M63);HIST1H2BD(M60);HIST1H2BD(M63);H2BFS(M60);H2BFS(M63);HIST1H2BB(M60);HIST1H2BB(M63);HIST1H2BO(M60);HIST1H2BO(M63);HIST1H2BJ(M60);HIST1H2BJ(M63);HIST1H2BK(M60);HI…	HIST1H2BL; HIST1H2BM; HIST1H2BN; HIST1H2BH; HIST3H2BB; HIST2H2BF; HIST2H2BE; HIST1H2BC; HIST1H2BD; H2BFS; HIST1H2BB; HIST1H2BO; HIST1H2BJ; HIST1H2BK;	Q99880; Q99879; Q99877; Q93079; Q8N257; Q5QNW6; Q16778; P62807; P58876; P57053; P33778; P23527; P06899; O60814;
p00253	H2B1B_HUMAN	Histone H2B type 1-B OS=Homo sapiens GN=HIST1H2BB PE=1 SV=2	AMGIMNSFVNDIFER	Oxidation (M)	880.412	85.3036	2	x'00000200000000000	0.746528	-1.505	0.746528	85.3036	85.3664	95.63	2.69856e-07	0.000168055	77.04	61.565	4	59	73	44.29	4718: Scan 9214 (rt=85.3036) [E:\Pedro Casado\b1370p7\b1370p7_S20_MV4_PF_100_B3.RAW]	Q:/Pedro's Lab/Cell Signalling Proteomics/Pedro Casado/PF/Phosphoproteomics/2h PF/Dat Files/F021540.dat	HIST1H2BL(M63);HIST1H2BM(M63);HIST1H2BN(M63);HIST1H2BH(M63);HIST3H2BB(M63);HIST2H2BF(M63);HIST2H2BE(M63);HIST1H2BC(M63);HIST1H2BD(M63);H2BFS(M63);HIST1H2BB(M63);HIST1H2BO(M63);HIST1H2BJ(M63);HIST1H2BK(M63);	HIST1H2BL; HIST1H2BM; HIST1H2BN; HIST1H2BH; HIST3H2BB; HIST2H2BF; HIST2H2BE; HIST1H2BC; HIST1H2BD; H2BFS; HIST1H2BB; HIST1H2BO; HIST1H2BJ; HIST1H2BK;	Q99880; Q99879; Q99877; Q93079; Q8N257; Q5QNW6; Q16778; P62807; P58876; P57053; P33778; P23527; P06899; O60814;
p00254	ZHX3_HUMAN	Zinc fingers and homeoboxes protein 3 OS=Homo sapiens GN=ZHX3 PE=1 SV=3	AMIPGDHSSIIIDSVPEVSFSPSSK	Phospho (ST)	894.089	105.775	3	x'000000000000000000030000000	-2.70524	-2.70524	-2.70524	105.775	105.775	31.24	0.0138674	0.0138674	31.24	31.24	1	557	581	9.07	6295: Scan 11612 (rt=105.775) [E:\Pedro Casado\b1370p14\b1370p14_S15_MV4_Frax_2h_1000nM_1.RAW]	Q:/Pedro's Lab/Cell Signalling Proteomics/Pedro Casado/PF/Phosphoproteomics/2h FRAX/Dat Files/F022123.dat	ZHX3(S575);	ZHX3;	Q9H4I2;
p00255	LC7L2_HUMAN	Putative RNA-binding protein Luc7-like 2 OS=Homo sapiens GN=LUC7L2 PE=1 SV=2	AMLDQLMGTSR	Oxidation (M); Phospho (ST)	659.783	45.9939	2	x'0020000003000	4.08409	-0.712689	3.14295	45.8795	50.0351	41.96	0.00051262	0.00847717	41.96	32.89	32	9	19	22.17	1943: Scan 5067 (rt=45.9939) [E:\Pedro Casado\b1370p14\b1370p14_S5_P31_Frax_2h_100nM_2.RAW]	Q:/Pedro's Lab/Cell Signalling Proteomics/Pedro Casado/PF/Phosphoproteomics/2h FRAX/Dat Files/F022113.dat	LUC7L2(M10);LUC7L2(T17);	LUC7L2;	Q9Y383;
p00256	LC7L2_HUMAN	Putative RNA-binding protein Luc7-like 2 OS=Homo sapiens GN=LUC7L2 PE=1 SV=2	AMLDQLMGTSR	Phospho (ST)	651.783	61.8402	2	x'0000000003000	2.98105	-4.57917	0.291959	60.3493	62.7696	55.64	2.45608e-05	0.000137656	55.64	50.595	108	9	19	43.56	2097: Scan 6384 (rt=61.8402) [E:\Pedro Casado\b1370p14\b1370p14_S2_P31_Frax_2h_100nM_1.RAW]	Q:/Pedro's Lab/Cell Signalling Proteomics/Pedro Casado/PF/Phosphoproteomics/2h FRAX/Dat Files/F022110.dat	LUC7L2(T17);	LUC7L2;	Q9Y383;
p00257	STK36_HUMAN	Serine/threonine-protein kinase 36 OS=Homo sapiens GN=STK36 PE=1 SV=2	AMSTNTMVLTSIK	2 Oxidation (M); Phospho (ST)	754.841	34.4476	2	x'002000020030000	0.203626	0.203626	0.203626	34.4476	34.4476	20.46	0.0814045	0.0814045	20.46	20.46	1	149	161	5.08	1278: Scan 3745 (rt=34.4476) [E:\Pedro Casado\b1370p14\b1370p14_S12_P31_Frax_2h_1000nM_4.RAW]	Q:/Pedro's Lab/Cell Signalling Proteomics/Pedro Casado/PF/Phosphoproteomics/2h FRAX/Dat Files/F022120.dat	STK36(M150);STK36(M155);STK36(T158);	STK36;	Q9NRP7;
p00258	DBNL_HUMAN	Drebrin-like protein OS=Homo sapiens GN=DBNL PE=1 SV=1	AMSTTSISSPQPGK	Oxidation (M); Phospho (ST)	744.326	23.4403	2	x'0023000000000000	-0.0390142	-1.16908	-1.16908	23.4403	26.0906	91.72	0.0635902	0.0635902	21.46	21.46	3	267	280	8.84	1418: Scan 2581 (rt=23.4403) [E:\Pedro Casado\b1370p14\b1370p14_S20_MV4_Frax_2h_100nM_3.RAW]	Q:/Pedro's Lab/Cell Signalling Proteomics/Pedro Casado/PF/Phosphoproteomics/2h FRAX/Dat Files/F022128.dat	DBNL(M268);DBNL(S269);	DBNL;	Q9UJU6;
p00259	DBNL_HUMAN	Drebrin-like protein OS=Homo sapiens GN=DBNL PE=1 SV=1	AMSTTSISSPQPGK	Phospho (ST)	736.329	31.7211	2	x'0000003000000000	2.76069	-1.40075	-0.27199	31.4392	33.8455	116.16	2.39048e-06	0.0196959	65.3	42.182	166	267	280	12.46	1718: Scan 3596 (rt=31.7211) [E:\Pedro Casado\b1370p7\b1370p7_S23_MV4_PF_100_B4.RAW]	Q:/Pedro's Lab/Cell Signalling Proteomics/Pedro Casado/PF/Phosphoproteomics/2h PF/Dat Files/F021543.dat	DBNL(S272);	DBNL;	Q9UJU6;
p00260	CPZIP_HUMAN	CapZ-interacting protein OS=Homo sapiens GN=RCSD1 PE=1 SV=1	AMVSPFHSPPSTPSSPGVR	2 Phospho (ST)	699.969	50.1133	3	x'000030003000000000000	2.33489	-0.984321	1.36202	49.2851	51.335	158.75	0.00512755	0.0460028	33.87	27.725	36	113	131	12.29	3214: Scan 5781 (rt=50.1133) [E:\Pedro Casado\b1370p7\b1370p7_S16_MV4_PF_Con_B2.RAW]	Q:/Pedro's Lab/Cell Signalling Proteomics/Pedro Casado/PF/Phosphoproteomics/2h PF/Dat Files/F021536.dat	RCSD1(S116);RCSD1(S120);	RCSD1;	Q6JBY9;
p00261	CPZIP_HUMAN	CapZ-interacting protein OS=Homo sapiens GN=RCSD1 PE=1 SV=1	AMVSPFHSPPSTPSSPGVR	2 Phospho (ST)	1049.45	51.0015	2	x'000030003000000000000	-0.165961	-0.165961	-0.165961	51.0015	51.0015	349.53	0.0902341	0.0902341	21.45	21.45	1	113	131	4.5	3732: Scan 5940 (rt=51.0015) [E:\Pedro Casado\b1370p14\b1370p14_S15_MV4_Frax_2h_1000nM_1.RAW]	Q:/Pedro's Lab/Cell Signalling Proteomics/Pedro Casado/PF/Phosphoproteomics/2h FRAX/Dat Files/F022123.dat	RCSD1(S116);RCSD1(S120);	RCSD1;	Q6JBY9;
p00262	CPZIP_HUMAN	CapZ-interacting protein OS=Homo sapiens GN=RCSD1 PE=1 SV=1	AMVSPFHSPPSTPSSPGVR	3 Phospho (ST)	726.623	51.7922	3	x'000030003000000300000	1.36528	-0.481431	-0.760505	51.7922	52.7741	243.83	0.00225314	0.0503911	36.11	25.075	11	113	131	14.09	3610: Scan 6155 (rt=51.7922) [E:\Pedro Casado\b1370p7\b1370p7_S14_MV4_PF_100_B1.RAW]	Q:/Pedro's Lab/Cell Signalling Proteomics/Pedro Casado/PF/Phosphoproteomics/2h PF/Dat Files/F021534.dat	RCSD1(S116);RCSD1(S120);RCSD1(S127);	RCSD1;	Q6JBY9;
p00263	CPZIP_HUMAN	CapZ-interacting protein OS=Homo sapiens GN=RCSD1 PE=1 SV=1	AMVSPFHSPPSTPSSPGVR	4 Phospho (ST)	753.279	53.8471	3	x'000030003000303000000	1.32842	-3.23112	0.211803	53.6096	56.9022	183.84	0.00668769	0.00799163	28.99	28.275	41	113	131	10.49	3340: Scan 6323 (rt=53.8471) [E:\Pedro Casado\b1370p7\b1370p7_S23_MV4_PF_100_B4.RAW]	Q:/Pedro's Lab/Cell Signalling Proteomics/Pedro Casado/PF/Phosphoproteomics/2h PF/Dat Files/F021543.dat	RCSD1(S116);RCSD1(S120);RCSD1(T124);RCSD1(S126);	RCSD1;	Q6JBY9;
p00264	CPZIP_HUMAN	CapZ-interacting protein OS=Homo sapiens GN=RCSD1 PE=1 SV=1	AMVSPFHSPPSTPSSPGVR	Oxidation (M); 4 Phospho (ST)	758.61	45.6437	3	x'002030003003003000000	-0.264431	-0.264431	-0.264431	45.6437	45.6437	243.83	0.0995893	0.0995893	16.55	16.55	2	113	131	0.93	3170: Scan 5416 (rt=45.6437) [E:\Pedro Casado\b1370p7\b1370p7_S14_MV4_PF_100_B1.RAW]	Q:/Pedro's Lab/Cell Signalling Proteomics/Pedro Casado/PF/Phosphoproteomics/2h PF/Dat Files/F021534.dat	RCSD1(M114);RCSD1(S116);RCSD1(S120);RCSD1(S123);RCSD1(S126);	RCSD1;	Q6JBY9;
p00265	CPZIP_HUMAN	CapZ-interacting protein OS=Homo sapiens GN=RCSD1 PE=1 SV=1	AMVSPFHSPPSTPSSPGVR	Oxidation (M); Phospho (ST)	678.645	42.8873	3	x'002000003000000000000	1.70248	-1.13089	1.55491	42.8164	43.893	236.7	0.000938345	0.0260724	41.86	31.2167	10	113	131	14.7	2881: Scan 5076 (rt=42.8873) [E:\Pedro Casado\b1370p7\b1370p7_S21_MV4_PF_1000_B3.RAW]	Q:/Pedro's Lab/Cell Signalling Proteomics/Pedro Casado/PF/Phosphoproteomics/2h PF/Dat Files/F021541.dat	RCSD1(M114);RCSD1(S120);	RCSD1;	Q6JBY9;
p00266	CPZIP_HUMAN	CapZ-interacting protein OS=Homo sapiens GN=RCSD1 PE=1 SV=1	AMVSPFHSPPSTPSSPGVR	Phospho (ST)	673.312	49.4258	3	x'000000000000300000000	2.89055	-0.545388	0.198323	48.2788	50.317	233.22	4.38752e-05	0.00361661	55.07	42.515	48	113	131	18.13	1950: Scan 5296 (rt=49.4258) [E:\Pedro Casado\b1370p10\b1370p10_S23_MV4_IPA3_2h_2uM_4.RAW]	Q:/Pedro's Lab/Cell Signalling Proteomics/Pedro Casado/PF/Phosphoproteomics/2h IPA/Dat Files/F021823.dat	RCSD1(T124);	RCSD1;	Q6JBY9;
p00267	CPZIP_HUMAN	CapZ-interacting protein OS=Homo sapiens GN=RCSD1 PE=1 SV=1	AMVSPFHSPPSTPSSPGVR	Phospho (ST)	1009.47	50.0104	2	x'000000003000000000000	2.16965	-1.301	1.67384	49.0875	50.055	349.53	3.92425e-06	0.00906726	65.57	39.82	13	113	131	32.84	3666: Scan 5831 (rt=50.0104) [E:\Pedro Casado\b1370p14\b1370p14_S15_MV4_Frax_2h_1000nM_1.RAW]	Q:/Pedro's Lab/Cell Signalling Proteomics/Pedro Casado/PF/Phosphoproteomics/2h FRAX/Dat Files/F022123.dat	RCSD1(S120);	RCSD1;	Q6JBY9;
p00268	NCOR2_HUMAN	Nuclear receptor corepressor 2 OS=Homo sapiens GN=NCOR2 PE=1 SV=2	ANASPQKPLDLK	Phospho (ST)	681.345	34.4954	2	x'00003000000000	-0.361585	-0.361585	-0.361585	34.4954	34.4954	32.48	0.00505619	0.00505619	32.48	32.48	1	953	964	28.51	2415: Scan 3910 (rt=34.4954) [E:\Pedro Casado\b1370p14\b1370p14_S21_MV4_Frax_2h_1000nM_3.RAW]	Q:/Pedro's Lab/Cell Signalling Proteomics/Pedro Casado/PF/Phosphoproteomics/2h FRAX/Dat Files/F022129.dat	NCOR2(S956);	NCOR2;	Q9Y618;
p00269	ABL2_HUMAN	Abelson tyrosine-protein kinase 2 OS=Homo sapiens GN=ABL2 PE=1 SV=1	ANDMLPKK	Oxidation (M)	466.747	26.7244	2	x'0000200000	-2.34788	-4.40913	-2.34788	25.8672	26.7244	21.79	0.0341041	0.0341041	21.79	21.79	2	829	836	10.78	795: Scan 2853 (rt=26.7244) [E:\Pedro Casado\b1370p10\b1370p10_S23_MV4_IPA3_2h_2uM_4.RAW]	Q:/Pedro's Lab/Cell Signalling Proteomics/Pedro Casado/PF/Phosphoproteomics/2h IPA/Dat Files/F021823.dat	ABL2(M832);	ABL2;	P42684;
p00270	EH1L1_HUMAN	EH domain-binding protein 1-like protein 1 OS=Homo sapiens GN=EHBP1L1 PE=1 SV=2	ANEAGGQVGPEAPRPPETSPEMR	Phospho (ST)	819.701	38.7218	3	x'0000000000000000003000000	0.116039	-1.31307	0.116039	38.7218	39.6256	59.63	1.67151e-05	1.83363e-05	59.63	59.245	6	267	289	47.31	2676: Scan 4546 (rt=38.7218) [E:\Pedro Casado\b1370p7\b1370p7_S20_MV4_PF_100_B3.RAW]	Q:/Pedro's Lab/Cell Signalling Proteomics/Pedro Casado/PF/Phosphoproteomics/2h PF/Dat Files/F021540.dat	EHBP1L1(T284);	EHBP1L1;	Q8N3D4;
p00271	ADSV_HUMAN		ANQVATGIR	Phospho (ST)	505.245	22.232	2	x'00000030000	-1.30296	-1.30296	-1.30296	22.232	22.232	20.13	0.0538633	0.0538633	20.13	20.13	1	190	198	3.3	1027: Scan 2468 (rt=22.232) [E:\Pedro Casado\b1370p7\b1370p7_S21_MV4_PF_1000_B3.RAW]	Q:/Pedro's Lab/Cell Signalling Proteomics/Pedro Casado/PF/Phosphoproteomics/2h PF/Dat Files/F021541.dat	SCIN(T195);	SCIN;	Q9Y6U3;
p00272	PDPK1_HUMAN	3-phosphoinositide-dependent protein kinase 1 OS=Homo sapiens GN=PDPK1 PE=1 SV=1	ANSFVGTAQYVSPELLTEK	Phospho (ST)	1067.51	68.4989	2	x'000000030000000000000	3.16454	-0.21097	0.351617	68.4989	69.4684	77.9069	1.36313e-07	8.60698e-05	80.43	64.925	7	239	257	43.84	3957: Scan 7684 (rt=68.4989) [E:\Pedro Casado\b1370p7\b1370p7_S10_P31_PF_Con_B4.RAW]	Q:/Pedro's Lab/Cell Signalling Proteomics/Pedro Casado/PF/Phosphoproteomics/2h PF/Dat Files/F021530.dat	PDPK2(T218);PDPK1(T245);	PDPK2; PDPK1;	Q6A1A2; O15530;
p00273	TNIK_HUMAN	TRAF2 and NCK-interacting protein kinase OS=Homo sapiens GN=TNIK PE=1 SV=1	ANSKSEGSPVLPHEPAK	2 Phospho (ST)	636.616	31.5505	3	x'0003000030000000000	0.95132	0.95132	0.95132	31.5505	31.5505	22.48	0.0731593	0.0731593	22.48	22.48	1	762	778	3.74	864: Scan 2495 (rt=31.5505) [E:\Pedro Casado\b1370p14\b1370p14_S8_P31_Frax_2h_100nM_3.RAW]	Q:/Pedro's Lab/Cell Signalling Proteomics/Pedro Casado/PF/Phosphoproteomics/2h FRAX/Dat Files/F022116.dat	TNIK(S764);TNIK(S769);	TNIK;	Q9UKE5;
p00274	LRWD1_HUMAN	Leucine-rich repeat and WD repeat-containing protein 1 OS=Homo sapiens GN=LRWD1 PE=1 SV=2	ANSPEKPPEAGAAHKPR	Phospho (ST)	459.975	18.3251	4	x'0003000000000000000	0.30013	-0.680333	-0.255465	16.6286	18.3251	56.34	0.000122782	0.0470677	49.99	35.47	6	210	226	33.07	380: Scan 1859 (rt=18.3251) [E:\Pedro Casado\b1370p10\b1370p10_S9_Fuji_IPA3_2h_20uM_3.RAW]	Q:/Pedro's Lab/Cell Signalling Proteomics/Pedro Casado/PF/Phosphoproteomics/2h IPA/Dat Files/F021809.dat	LRWD1(S212);	LRWD1;	Q9UFC0;
p00275	LRWD1_HUMAN	Leucine-rich repeat and WD repeat-containing protein 1 OS=Homo sapiens GN=LRWD1 PE=1 SV=2	ANSPEKPPEAGAAHKPR	Phospho (ST)	612.964	17.2566	3	x'0003000000000000000	1.92116	-0.382925	0.458638	16.431	29.2933	59.6	1.26095e-05	4.08869e-05	59.6	55.96	16	210	226	56.14	259: Scan 1710 (rt=17.2566) [E:\Pedro Casado\b1370p10\b1370p10_S4_Fuji_IPA3_2h_0uM_2.RAW]	Q:/Pedro's Lab/Cell Signalling Proteomics/Pedro Casado/PF/Phosphoproteomics/2h IPA/Dat Files/F021804.dat	LRWD1(S212);	LRWD1;	Q9UFC0;
p00276	SH3K1_HUMAN	SH3 domain-containing kinase-binding protein 1 OS=Homo sapiens GN=SH3KBP1 PE=1 SV=2	ANSPSLFGTEGKPK	Phospho (ST)	504.909	37.9935	3	x'0000030000000000	0.879141	-3.44712	-0.0337368	37.4342	40.2562	103.82	0.000247848	0.00157084	46.74	40.3867	93	585	598	25.86	2299: Scan 4463 (rt=37.9935) [E:\Pedro Casado\b1370p7\b1370p7_S5_P31_PF_100_B2.RAW]	Q:/Pedro's Lab/Cell Signalling Proteomics/Pedro Casado/PF/Phosphoproteomics/2h PF/Dat Files/F021525.dat	SH3KBP1(S589);	SH3KBP1;	Q96B97;
p00277	SH3K1_HUMAN	SH3 domain-containing kinase-binding protein 1 OS=Homo sapiens GN=SH3KBP1 PE=1 SV=2	ANSPSLFGTEGKPK	Phospho (ST)	756.859	39.5934	2	x'0000000003000000	2.3318	-1.17417	0.056228	37.442	41.043	126.55	1.27993e-05	0.00628024	59.61	42.8833	88	585	598	28.16	1491: Scan 4197 (rt=39.5934) [E:\Pedro Casado\b1370p10\b1370p10_S17_MV4_IPA3_2h_2uM_2.RAW]	Q:/Pedro's Lab/Cell Signalling Proteomics/Pedro Casado/PF/Phosphoproteomics/2h IPA/Dat Files/F021817.dat	SH3KBP1(T593);	SH3KBP1;	Q96B97;
p00278	BORG2_HUMAN	Cdc42 effector protein 3 OS=Homo sapiens GN=CDC42EP3 PE=1 SV=1	ANSTSDSVFTETPSPVLK	Phospho (ST)	980.452	58.795	2	x'00000003000000000000	0.228191	0.228191	0.228191	58.795	58.795	40.7	0.00127245	0.0130249	40.7	33.935	4	87	104	14.96	3886: Scan 6773 (rt=58.795) [E:\Pedro Casado\b1370p7\b1370p7_S17_MV4_PF_100_B2.RAW]	Q:/Pedro's Lab/Cell Signalling Proteomics/Pedro Casado/PF/Phosphoproteomics/2h PF/Dat Files/F021537.dat	CDC42EP3(S93);	CDC42EP3;	Q9UKI2;
p00279	GDIR2_HUMAN	Rho GDP-dissociation inhibitor 2 OS=Homo sapiens GN=ARHGDIB PE=1 SV=3	APEPHVEEDDDDELDSK		647.274	31.9987	3	x'0000000000000000000	2.15133	-1.62421	1.54786	30.5691	36.3665	73.15	4.72068e-07	4.72068e-07	73.15	73.15	29	5	21	69.83	931: Scan 3316 (rt=31.9987) [E:\Pedro Casado\b1370p10\b1370p10_S6_Fuji_IPA3_2h_20uM_2.RAW]	Q:/Pedro's Lab/Cell Signalling Proteomics/Pedro Casado/PF/Phosphoproteomics/2h IPA/Dat Files/F021806.dat	ARHGDIB(4-21, no_mod);	ARHGDIB;	P52566;
p00280	CHD4_HUMAN	Chromodomain-helicase-DNA-binding protein 4 OS=Homo sapiens GN=CHD4 PE=1 SV=2	APEPTPQQVAQQQ		711.356	32.0739	2	x'000000000000000	1.43028	1.43028	1.43028	32.0739	32.0739	20.18	0.0930619	0.0930619	20.18	20.18	1	1900	1912	20.18	1232: Scan 3361 (rt=32.0739) [E:\Pedro Casado\b1370p10\b1370p10_S12_Fuji_IPA3_2h_20uM_4.RAW]	Q:/Pedro's Lab/Cell Signalling Proteomics/Pedro Casado/PF/Phosphoproteomics/2h IPA/Dat Files/F021812.dat	CHD4(1899-1912, no_mod);	CHD4;	Q14839;
p00281	GL1AD_HUMAN		APESPPSADPALVAGPAEEAECPPPR	Phospho (ST)	898.074	87.1168	3	x'0000300000000000000000000000	3.35204	3.35204	3.35204	87.1168	87.1168	23.66	0.0770643	0.0817659	23.66	23.41	2	7	32	0.5	4756: Scan 9565 (rt=87.1168) [E:\Pedro Casado\b1370p7\b1370p7_S18_MV4_PF_1000_B2.RAW]	Q:/Pedro's Lab/Cell Signalling Proteomics/Pedro Casado/PF/Phosphoproteomics/2h PF/Dat Files/F021538.dat	POLR2M(S10);	POLR2M;	Q6EEV4;
p00282	CH60_HUMAN	60 kDa heat shock protein, mitochondrial OS=Homo sapiens GN=HSPD1 PE=1 SV=2	APGFGDNR		417.199	20.1523	2	x'0000000000	0.962297	-3.60292	-0.142963	18.0178	21.2349	37.31	0.00106824	0.00106824	37.31	37.31	9	302	309	31.61	368: Scan 2073 (rt=20.1523) [E:\Pedro Casado\b1370p14\b1370p14_S4_P31_Frax_2h_0nM_2.RAW]	Q:/Pedro's Lab/Cell Signalling Proteomics/Pedro Casado/PF/Phosphoproteomics/2h FRAX/Dat Files/F022112.dat	HSPD1(301-309, no_mod);	HSPD1;	P10809;
p00283	NCF2_HUMAN	Neutrophil cytosol factor 2 OS=Homo sapiens GN=NCF2 PE=1 SV=2	APGRPQLSPGQK	Phospho (ST)	439.223	22.6395	3	x'00000000300000	0.206139	-0.318717	0.206139	22.6395	23.4552	23.16	0.0454075	0.0454075	23.16	23.16	2	325	336	12.35	509: Scan 2364 (rt=22.6395) [E:\Pedro Casado\b1370p14\b1370p14_S12_P31_Frax_2h_1000nM_4.RAW]	Q:/Pedro's Lab/Cell Signalling Proteomics/Pedro Casado/PF/Phosphoproteomics/2h FRAX/Dat Files/F022120.dat	NCF2(S332);	NCF2;	P19878;
p00284	CPZIP_HUMAN	CapZ-interacting protein OS=Homo sapiens GN=RCSD1 PE=1 SV=1	APGSPLSSEGAAGEGVR	Phospho (ST)	811.367	36.0596	2	x'0000000030000000000	2.78025	-1.60053	1.99048	34.1268	36.9068	167.15	3.46566e-11	3.27246e-07	115.43	88.0067	300	213	229	72.24	1361: Scan 3732 (rt=36.0596) [E:\Pedro Casado\b1370p10\b1370p10_S11_Fuji_IPA3_2h_2uM_4.RAW]	Q:/Pedro's Lab/Cell Signalling Proteomics/Pedro Casado/PF/Phosphoproteomics/2h IPA/Dat Files/F021811.dat	RCSD1(S220);	RCSD1;	Q6JBY9;
p00285	EXOS9_HUMAN	Exosome complex component RRP45 OS=Homo sapiens GN=EXOSC9 PE=1 SV=3	APIDTSDVEEK	Phospho (ST)	642.274	32.7867	2	x'0000030000000	2.11612	-0.737603	-0.706415	32.6715	35.4039	45.66	0.000180643	0.000359966	45.66	43.285	17	301	311	34.01	1758: Scan 3722 (rt=32.7867) [E:\Pedro Casado\b1370p7\b1370p7_S7_P31_PF_Con_B3.RAW]	Q:/Pedro's Lab/Cell Signalling Proteomics/Pedro Casado/PF/Phosphoproteomics/2h PF/Dat Files/F021527.dat	EXOSC9(T305);	EXOSC9;	Q06265;
p00286	CEBPE_HUMAN	CCAAT/enhancer-binding protein epsilon OS=Homo sapiens GN=CEBPE PE=1 SV=2	APLATAAPPCSPLLK	Phospho (ST)	793.905	53.8426	2	x'00000000000300000	2.89066	-1.29651	0.519613	52.0037	54.0602	53.34	4.63447e-05	4.63447e-05	53.34	53.34	24	171	185	37.33	2175: Scan 5772 (rt=53.8426) [E:\Pedro Casado\b1370p14\b1370p14_S11_P31_Frax_2h_100nM_4.RAW]	Q:/Pedro's Lab/Cell Signalling Proteomics/Pedro Casado/PF/Phosphoproteomics/2h FRAX/Dat Files/F022119.dat	CEBPE(S181);	CEBPE;	Q15744;
p00287	BTF3_HUMAN	Transcription factor BTF3 OS=Homo sapiens GN=BTF3 PE=1 SV=1	APLATGEDDDDEVPDLVENFDEASKNEAN		1040.45	72.7904	3	x'0000000000000000000000000000000	1.35938	-0.564724	-0.276109	71.3506	73.2998	54.16	7.69333e-05	7.69333e-05	54.16	54.16	15	178	206	46.75	2360: Scan 7213 (rt=72.7904) [E:\Pedro Casado\b1370p10\b1370p10_S20_MV4_IPA3_2h_2uM_3.RAW]	Q:/Pedro's Lab/Cell Signalling Proteomics/Pedro Casado/PF/Phosphoproteomics/2h IPA/Dat Files/F021820.dat	BTF3(177-206, no_mod);	BTF3;	P20290;
p00288	SYIC_HUMAN	Isoleucine--tRNA ligase, cytoplasmic OS=Homo sapiens GN=IARS PE=1 SV=2	APLKPYPVSPSDK	Phospho (ST)	739.869	35.0722	2	x'000000000003000	0.634084	0.634084	0.634084	35.0722	35.0722	22.0569	0.0353562	0.0673872	24.58	22.335	2	1039	1051	15.91	2086: Scan 4060 (rt=35.0722) [E:\Pedro Casado\b1370p7\b1370p7_S24_MV4_PF_1000_B4.RAW]	Q:/Pedro's Lab/Cell Signalling Proteomics/Pedro Casado/PF/Phosphoproteomics/2h PF/Dat Files/F021544.dat	IARS(S1049);	IARS;	P41252;
p00289	BAG6_HUMAN	Large proline-rich protein BAG6 OS=Homo sapiens GN=BAG6 PE=1 SV=2	APPQTHLPSGASSGTGSASATHGGGSPPGTR	Phospho (ST)	717.079	29.0982	4	x'000000000000000000000000003000000	0.848728	0.024788	0.848728	29.0982	31.4894	82.3	0.00743313	0.0303325	33.96	29.685	6	88	118	8.55	1666: Scan 3302 (rt=29.0982) [E:\Pedro Casado\b1370p7\b1370p7_S14_MV4_PF_100_B1.RAW]	Q:/Pedro's Lab/Cell Signalling Proteomics/Pedro Casado/PF/Phosphoproteomics/2h PF/Dat Files/F021534.dat	BAG6(S113);	BAG6;	P46379;
p00290	HNRL1_HUMAN	Heterogeneous nuclear ribonucleoprotein U-like protein 1 OS=Homo sapiens GN=HNRNPUL1 PE=1 SV=2	APQQQPPPQQPPPPQPPPQQPPPPPSYSPAR	Phospho (ST)	852.919	40.724	4	x'000000000000000000000000003000000	0.269394	-1.37397	-0.481858	40.6076	43.5303	161.081	0.000324541	0.000324541	46.72	46.72	12	691	721	1.88	2605: Scan 4792 (rt=40.724) [E:\Pedro Casado\b1370p7\b1370p7_S4_P31_PF_Con_B2.RAW]	Q:/Pedro's Lab/Cell Signalling Proteomics/Pedro Casado/PF/Phosphoproteomics/2h PF/Dat Files/F021524.dat	HNRNPUL1(S716);	HNRNPUL1;	Q9BUJ2;
p00291	HNRL1_HUMAN	Heterogeneous nuclear ribonucleoprotein U-like protein 1 OS=Homo sapiens GN=HNRNPUL1 PE=1 SV=2	APQQQPPPQQPPPPQPPPQQPPPPPSYSPAR	Phospho (Y)	852.919	40.724	4	x'000000000000000000000000000400000	0.269394	-1.37397	-0.481858	40.6076	43.5303	161.081	0.000500345	0.000500345	44.84	44.84	6	691	721	32.2	2605: Scan 4792 (rt=40.724) [E:\Pedro Casado\b1370p7\b1370p7_S4_P31_PF_Con_B2.RAW]	Q:/Pedro's Lab/Cell Signalling Proteomics/Pedro Casado/PF/Phosphoproteomics/2h PF/Dat Files/F021524.dat	HNRNPUL1(Y717);	HNRNPUL1;	Q9BUJ2;
p00292	SRRM1_HUMAN	Serine/arginine repetitive matrix protein 1 OS=Homo sapiens GN=SRRM1 PE=1 SV=2	APQTSSSPPPVR	Phospho (ST)	652.306	21.9618	2	x'00000030000000	2.01443	-1.07171	-1.07171	20.7692	22.0208	504.138	0.0107248	0.0354481	29.19	25.445	6	690	701	8.33	674: Scan 2238 (rt=21.9618) [E:\Pedro Casado\b1370p10\b1370p10_S11_Fuji_IPA3_2h_2uM_4.RAW]	Q:/Pedro's Lab/Cell Signalling Proteomics/Pedro Casado/PF/Phosphoproteomics/2h IPA/Dat Files/F021811.dat	SRRM1(S695);	SRRM1;	Q8IYB3;
p00293	LYSM2_HUMAN	LysM and putative peptidoglycan-binding domain-containing protein 2 OS=Homo sapiens GN=LYSMD2 PE=1 SV=1	APRPSAPSPPPR	Phospho (ST)	437.219	23.5132	3	x'00000300000000	1.40987	-0.767977	0.240709	23.38	24.5322	34.83	0.00272947	0.0476028	34.83	25.3567	15	17	28	18.94	452: Scan 2423 (rt=23.5132) [E:\Pedro Casado\b1370p14\b1370p14_S3_P31_Frax_2h_1000nM_1.RAW]	Q:/Pedro's Lab/Cell Signalling Proteomics/Pedro Casado/PF/Phosphoproteomics/2h FRAX/Dat Files/F022111.dat	LYSMD2(S21);	LYSMD2;	Q8IV50;
p00294	CIP4_HUMAN	Cdc42-interacting protein 4 OS=Homo sapiens GN=TRIP10 PE=1 SV=3	APSDSSLGTPSDGRPELR	Phospho (ST)	641.296	38.6968	3	x'00030000000000000000	3.54424	3.54424	3.54424	38.6968	38.6968	30.99	0.0106685	0.0453356	30.99	26.615	2	294	311	8.75	2757: Scan 4410 (rt=38.6968) [E:\Pedro Casado\b1370p14\b1370p14_S22_MV4_Frax_2h_0nM_4.RAW]	Q:/Pedro's Lab/Cell Signalling Proteomics/Pedro Casado/PF/Phosphoproteomics/2h FRAX/Dat Files/F022130.dat	TRIP10(S296);	TRIP10;	Q15642;
p00295	ZN609_HUMAN	Zinc finger protein 609 OS=Homo sapiens GN=ZNF609 PE=1 SV=2	APSLTDLVK	Phospho (ST)	512.261	56.2588	2	x'00030000000	2.08801	-0.669924	1.99021	56.2588	57.7437	34.43	0.00302886	0.00302886	34.43	34.43	3	1053	1061	21.98	3418: Scan 6442 (rt=56.2588) [E:\Pedro Casado\b1370p7\b1370p7_S10_P31_PF_Con_B4.RAW]	Q:/Pedro's Lab/Cell Signalling Proteomics/Pedro Casado/PF/Phosphoproteomics/2h PF/Dat Files/F021530.dat	ZNF609(S1055);	ZNF609;	O15014;
p00296	ANR17_HUMAN	Ankyrin repeat domain-containing protein 17 OS=Homo sapiens GN=ANKRD17 PE=1 SV=3	APSPAPSSVPLGSEKPSNVSQDR	Phospho (ST)	796.38	38.5714	3	x'0003000000000000000000000	2.08288	-1.29918	-0.3688	37.3122	39.2476	51.31	0.000123884	0.0106769	51.31	37.35	18	2399	2421	19.76	2761: Scan 4406 (rt=38.5714) [E:\Pedro Casado\b1370p14\b1370p14_S18_MV4_Frax_2h_1000nM_2.RAW]	Q:/Pedro's Lab/Cell Signalling Proteomics/Pedro Casado/PF/Phosphoproteomics/2h FRAX/Dat Files/F022126.dat	ANKRD17(S2401);	ANKRD17;	O75179;
p00297	4ET_HUMAN	Eukaryotic translation initiation factor 4E transporter OS=Homo sapiens GN=EIF4ENIF1 PE=1 SV=2	APSPPLSQVFQTR	Phospho (ST)	754.371	63.8461	2	x'000000030000000	4.00736	-3.0145	2.41451	61.9114	64.777	79.07	1.25118e-07	0.0137812	79.07	54.6167	125	562	574	37.02	2046: Scan 6412 (rt=63.8461) [E:\Pedro Casado\b1370p10\b1370p10_S14_MV4_IPA3_2h_2uM_1.RAW]	Q:/Pedro's Lab/Cell Signalling Proteomics/Pedro Casado/PF/Phosphoproteomics/2h IPA/Dat Files/F021814.dat	EIF4ENIF1(S568);	EIF4ENIF1;	Q9NRA8;
p00298	CJ047_HUMAN	Uncharacterized protein C10orf47 OS=Homo sapiens GN=C10orf47 PE=1 SV=2	APSPPVEHPR	Phospho (ST)	389.518	25.5726	3	x'000300000000	1.2741	1.2741	1.2741	25.5726	25.5726	24.31	0.0385508	0.0385508	24.31	24.31	1	177	186	18.6	1486: Scan 2792 (rt=25.5726) [E:\Pedro Casado\b1370p14\b1370p14_S22_MV4_Frax_2h_0nM_4.RAW]	Q:/Pedro's Lab/Cell Signalling Proteomics/Pedro Casado/PF/Phosphoproteomics/2h FRAX/Dat Files/F022130.dat	C10orf47(S179);	C10orf47;	Q86WR7;
p00299	CJ047_HUMAN	Uncharacterized protein C10orf47 OS=Homo sapiens GN=C10orf47 PE=1 SV=2	APSPPVEHPR	Phospho (ST)	583.773	21.6962	2	x'000300000000	1.18487	1.18487	1.18487	21.6962	21.6962	21.1	0.0803416	0.0803416	21.1	21.1	1	177	186	19.84	1052: Scan 2350 (rt=21.6962) [E:\Pedro Casado\b1370p7\b1370p7_S19_MV4_PF_Con_B3.RAW]	Q:/Pedro's Lab/Cell Signalling Proteomics/Pedro Casado/PF/Phosphoproteomics/2h PF/Dat Files/F021539.dat	C10orf47(S179);	C10orf47;	Q86WR7;
p00300	CDCA5_HUMAN	Sororin OS=Homo sapiens GN=CDCA5 PE=1 SV=1	APSPTKPLR	Phospho (ST)	523.774	22.2041	2	x'00000300000	1.05975	-0.738381	0.61978	22.037	22.5531	59.11	0.00084198	0.00161298	39.64	37.38	8	19	27	29.47	525: Scan 2339 (rt=22.2041) [E:\Pedro Casado\b1370p14\b1370p14_S4_P31_Frax_2h_0nM_2.RAW]	Q:/Pedro's Lab/Cell Signalling Proteomics/Pedro Casado/PF/Phosphoproteomics/2h FRAX/Dat Files/F022112.dat	CDCA5(T23);	CDCA5;	Q96FF9;
p00301	CDCA5_HUMAN	Sororin OS=Homo sapiens GN=CDCA5 PE=1 SV=1	APSPTKPLRR	Phospho (ST)	401.552	20.2766	3	x'000003000000	3.08579	-0.833866	-0.758968	19.9567	22.3684	31.15	0.00679115	0.0182178	31.15	27.95	8	19	28	14.35	385: Scan 2096 (rt=20.2766) [E:\Pedro Casado\b1370p14\b1370p14_S5_P31_Frax_2h_100nM_2.RAW]	Q:/Pedro's Lab/Cell Signalling Proteomics/Pedro Casado/PF/Phosphoproteomics/2h FRAX/Dat Files/F022113.dat	CDCA5(T23);	CDCA5;	Q96FF9;
p00302	FLNA_HUMAN	Filamin-A OS=Homo sapiens GN=FLNA PE=1 SV=4	APSVANVGSHCDLSLK	Phospho (ST)	578.935	45.332	3	x'000300000000000000	2.76562	-0.210523	0.222058	43.561	45.332	81.62	0.00277399	0.00277399	36.84	36.84	4	2150	2165	25.3	1713: Scan 4783 (rt=45.332) [E:\Pedro Casado\b1370p10\b1370p10_S18_MV4_IPA3_2h_20uM_2.RAW]	Q:/Pedro's Lab/Cell Signalling Proteomics/Pedro Casado/PF/Phosphoproteomics/2h IPA/Dat Files/F021818.dat	FLNA(S2152);	FLNA;	P21333;
p00303	FLNA_HUMAN	Filamin-A OS=Homo sapiens GN=FLNA PE=1 SV=4	APSVANVGSHCDLSLK	Phospho (ST)	867.898	44.5417	2	x'000300000000000000	2.47493	-0.21283	-0.21283	44.5417	45.4964	171.2	1.31857e-07	0.0216808	80.07	52.485	3	2150	2165	55.17	1521: Scan 4670 (rt=44.5417) [E:\Pedro Casado\b1370p10\b1370p10_S15_MV4_IPA3_2h_20uM_1.RAW]	Q:/Pedro's Lab/Cell Signalling Proteomics/Pedro Casado/PF/Phosphoproteomics/2h IPA/Dat Files/F021815.dat	FLNA(S2152);	FLNA;	P21333;
p00304	SWAHD_HUMAN	Ankyrin repeat domain-containing protein SOWAHD OS=Homo sapiens GN=SOWAHD PE=2 SV=1	APTASLAPTSQSLR	Phospho (ST)	740.366	38.4294	2	x'0000000003000000	2.38788	-0.804078	2.38788	38.4144	38.465	54.51	3.48687e-05	0.00355368	54.51	42.92	8	11	24	15.61	2281: Scan 4454 (rt=38.4294) [E:\Pedro Casado\b1370p7\b1370p7_S10_P31_PF_Con_B4.RAW]	Q:/Pedro's Lab/Cell Signalling Proteomics/Pedro Casado/PF/Phosphoproteomics/2h PF/Dat Files/F021530.dat	SOWAHD(T19);	SOWAHD;	A6NJG2;
p00305	MAGB2_HUMAN	Melanoma-associated antigen B2 OS=Homo sapiens GN=MAGEB2 PE=1 SV=3	APTTAAAAAAGVSSTK	3 Phospho (ST)	538.879	68.953	3	x'000030000000003300	-0.323498	-1.64352	-0.323498	68.953	69.8229	33.39	0.00325281	0.0477518	33.39	23.445	12	65	80	10.26	2364: Scan 6926 (rt=68.953) [E:\Pedro Casado\b1370p10\b1370p10_S17_MV4_IPA3_2h_2uM_2.RAW]	Q:/Pedro's Lab/Cell Signalling Proteomics/Pedro Casado/PF/Phosphoproteomics/2h IPA/Dat Files/F021817.dat	MAGEB2(T68);MAGEB2(S78);MAGEB2(T79);	MAGEB2;	O15479;
p00306	PPR35_HUMAN	Protein phosphatase 1 regulatory subunit 35 OS=Homo sapiens GN=PPP1R35 PE=1 SV=1	APVPEPGLDLSLSPRPDSPQPR	Phospho (ST)	802.4	60.8503	3	x'000000000003000000000000	2.27104	-0.935871	-0.461696	59.6648	61.9255	74.2	5.43671e-07	4.9416e-05	74.2	60.3633	79	35	56	39.34	4270: Scan 7171 (rt=60.8503) [E:\Pedro Casado\b1370p7\b1370p7_S19_MV4_PF_Con_B3.RAW]	Q:/Pedro's Lab/Cell Signalling Proteomics/Pedro Casado/PF/Phosphoproteomics/2h PF/Dat Files/F021539.dat	PPP1R35(S45);	PPP1R35;	Q8TAP8;
p00307	NUMA1_HUMAN	Nuclear mitotic apparatus protein 1 OS=Homo sapiens GN=NUMA1 PE=1 SV=2	APVPSTCSSTFPEELSPPSHQAK	Phospho (ST)	845.382	47.824	3	x'0000000000000000000300000	2.11912	-2.35757	1.27826	47.5265	50.0444	125.78	9.54649e-07	0.0324189	72.35	43.76	67	154	176	26.17	2973: Scan 5580 (rt=47.824) [E:\Pedro Casado\b1370p7\b1370p7_S7_P31_PF_Con_B3.RAW]	Q:/Pedro's Lab/Cell Signalling Proteomics/Pedro Casado/PF/Phosphoproteomics/2h PF/Dat Files/F021527.dat	NUMA1(S172);	NUMA1;	Q14980;
p00308	PSMD2_HUMAN	26S proteasome non-ATPase regulatory subunit 2 OS=Homo sapiens GN=PSMD2 PE=1 SV=3	APVQPQQSPAAAPGGTDEKPSGK	Phospho (ST)	766.697	24.1332	3	x'0000000030000000000000000	0.0430984	0.0430984	0.0430984	24.1332	24.1332	107.52	0.00315158	0.00315158	37.37	37.37	1	9	31	15.97	1231: Scan 2606 (rt=24.1332) [E:\Pedro Casado\b1370p14\b1370p14_S13_MV4_Frax_2h_0nM_1.RAW]	Q:/Pedro's Lab/Cell Signalling Proteomics/Pedro Casado/PF/Phosphoproteomics/2h FRAX/Dat Files/F022121.dat	PSMD2(S16);	PSMD2;	Q13200;
p00309	DDX24_HUMAN	ATP-dependent RNA helicase DDX24 OS=Homo sapiens GN=DDX24 PE=1 SV=1	AQAVSEEEEEEEGK	Phospho (ST)	822.321	23.2969	2	x'0000030000000000	1.98706	-0.642874	-0.0097429	21.2247	24.3298	75.84	2.09795e-07	7.06337e-06	75.84	66.3	18	78	91	73.93	507: Scan 2435 (rt=23.2969) [E:\Pedro Casado\b1370p14\b1370p14_S6_P31_Frax_2h_1000nM_2.RAW]	Q:/Pedro's Lab/Cell Signalling Proteomics/Pedro Casado/PF/Phosphoproteomics/2h FRAX/Dat Files/F022114.dat	DDX24(S82);	DDX24;	Q9GZR7;
p00310	SC31A_HUMAN	Protein transport protein Sec31A OS=Homo sapiens GN=SEC31A PE=1 SV=3	AQGEPVAGHESPKIPYEK	Phospho (ST)	672.986	34.7487	3	x'00000000000300000000	1.39836	-0.14931	0.192963	34.7487	38.2363	50.3969	0.0232032	0.0232032	27.1	27.1	10	789	806	10.75	1929: Scan 3964 (rt=34.7487) [E:\Pedro Casado\b1370p7\b1370p7_S7_P31_PF_Con_B3.RAW]	Q:/Pedro's Lab/Cell Signalling Proteomics/Pedro Casado/PF/Phosphoproteomics/2h PF/Dat Files/F021527.dat	SEC31A(S799);	SEC31A;	O94979;
p00311	SC31A_HUMAN	Protein transport protein Sec31A OS=Homo sapiens GN=SEC31A PE=1 SV=3	AQGEPVAGHESPKIPYEK	Phospho (Y)	672.986	37.8502	3	x'00000000000000004000	-0.0897846	-0.0897846	-0.0897846	37.8502	37.8502	21.8669	0.0436698	0.0436698	24.39	24.39	1	789	806	5.93	2647: Scan 4343 (rt=37.8502) [E:\Pedro Casado\b1370p14\b1370p14_S19_MV4_Frax_2h_0nM_3.RAW]	Q:/Pedro's Lab/Cell Signalling Proteomics/Pedro Casado/PF/Phosphoproteomics/2h FRAX/Dat Files/F022127.dat	SEC31A(Y804);	SEC31A;	O94979;
p00312	EVPL_HUMAN	Envoplakin OS=Homo sapiens GN=EVPL PE=1 SV=3	AQLNELVNSHGRSQEQLIRLQGER	Phospho (ST)	714.614	40.6614	4	x'00000000030000000000000000	1.09129	1.09129	1.09129	40.6614	40.6614	22.88	0.0512653	0.0512653	22.88	22.88	1	1275	1298	13.97	2728: Scan 4772 (rt=40.6614) [E:\Pedro Casado\b1370p7\b1370p7_S18_MV4_PF_1000_B2.RAW]	Q:/Pedro's Lab/Cell Signalling Proteomics/Pedro Casado/PF/Phosphoproteomics/2h PF/Dat Files/F021538.dat	EVPL(S1283);	EVPL;	Q92817;
p00313	NCOR1_HUMAN	Nuclear receptor corepressor 1 OS=Homo sapiens GN=NCOR1 PE=1 SV=2	AQLSPGIYDDTSAR	Phospho (ST)	787.35	43.1527	2	x'0000300000000000	3.07118	-1.91393	1.12546	43.1527	45.3133	93.6938	1.81734e-06	1.81734e-06	67.34	67.34	19	1469	1482	56.27	2845: Scan 5068 (rt=43.1527) [E:\Pedro Casado\b1370p7\b1370p7_S13_MV4_PF_Con_B1.RAW]	Q:/Pedro's Lab/Cell Signalling Proteomics/Pedro Casado/PF/Phosphoproteomics/2h PF/Dat Files/F021533.dat	NCOR1(S1472);	NCOR1;	O75376;
p00314	PDZD8_HUMAN	PDZ domain-containing protein 8 OS=Homo sapiens GN=PDZD8 PE=1 SV=1	AQNEFKDEAQSLSHSPK	Phospho (ST)	665.965	36.5134	3	x'0000000000030000000	0.337365	-1.63269	-0.955951	35.1817	36.5134	39.81	0.00155663	0.0102957	39.81	33.4233	9	507	523	25.28	1499: Scan 4071 (rt=36.5134) [E:\Pedro Casado\b1370p14\b1370p14_S5_P31_Frax_2h_100nM_2.RAW]	Q:/Pedro's Lab/Cell Signalling Proteomics/Pedro Casado/PF/Phosphoproteomics/2h FRAX/Dat Files/F022113.dat	PDZD8(S517);	PDZD8;	Q8NEN9;
p00315	MDC1_HUMAN	Mediator of DNA damage checkpoint protein 1 OS=Homo sapiens GN=MDC1 PE=1 SV=3	AQPFGFIDSDTDAEEERIPATPVVIPMK	2 Phospho (ST)	1078.49	83.0371	3	x'000000000303000000000000000000	1.18362	-1.04379	0.533961	82.5762	84.5174	297.15	9.66742e-06	9.66742e-06	63.4	63.4	42	321	348	49.04	4635: Scan 9144 (rt=83.0371) [E:\Pedro Casado\b1370p7\b1370p7_S18_MV4_PF_1000_B2.RAW]	Q:/Pedro's Lab/Cell Signalling Proteomics/Pedro Casado/PF/Phosphoproteomics/2h PF/Dat Files/F021538.dat	MDC1(S329);MDC1(T331);	MDC1;	Q14676;
p00316	RBM14_HUMAN	RNA-binding protein 14 OS=Homo sapiens GN=RBM14 PE=1 SV=2	AQPSASLGVGYR	Phospho (ST)	643.301	40.302	2	x'00000030000000	-0.281024	-3.22362	-0.281024	39.6429	40.302	145.534	0.00199075	0.00199075	36.38	36.38	2	251	262	18.04	1400: Scan 4395 (rt=40.302) [E:\Pedro Casado\b1370p10\b1370p10_S21_MV4_IPA3_2h_20uM_3.RAW]	Q:/Pedro's Lab/Cell Signalling Proteomics/Pedro Casado/PF/Phosphoproteomics/2h IPA/Dat Files/F021821.dat	RBM14(S256);	RBM14;	Q96PK6;
p00317	KI67_HUMAN	Antigen KI-67 OS=Homo sapiens GN=MKI67 PE=1 SV=2	AQSLVISPPAPSPR	Phospho (ST)	750.385	49.464	2	x'0000000000003000	3.0672	-2.12377	0.171476	47.6307	50.0328	66.73	2.07016e-06	0.0264845	66.73	44.69	68	573	586	44.08	1909: Scan 5193 (rt=49.464) [E:\Pedro Casado\b1370p10\b1370p10_S17_MV4_IPA3_2h_2uM_2.RAW]	Q:/Pedro's Lab/Cell Signalling Proteomics/Pedro Casado/PF/Phosphoproteomics/2h IPA/Dat Files/F021817.dat	MKI67(S584);	MKI67;	P46013;
p00318	BET1L_HUMAN	BET1-like protein OS=Homo sapiens GN=BET1L PE=1 SV=1	AQSPGAVEEILDR	Phospho (ST)	732.841	59.2165	2	x'000300000000000	0.695514	0.0669552	0.695514	59.0686	59.2165	51.91	7.08586e-05	7.08586e-05	51.91	51.91	2	7	19	43.13	3462: Scan 6699 (rt=59.2165) [E:\Pedro Casado\b1370p7\b1370p7_S11_P31_PF_100_B4.RAW]	Q:/Pedro's Lab/Cell Signalling Proteomics/Pedro Casado/PF/Phosphoproteomics/2h PF/Dat Files/F021531.dat	BET1L(S9);	BET1L;	Q9NYM9;
p00319	PTN7_HUMAN	Tyrosine-protein phosphatase non-receptor type 7 OS=Homo sapiens GN=PTPN7 PE=1 SV=3	AQSQEDGDYINANYIR	Phospho (ST)	968.907	52.3255	2	x'000300000000000000	-1.05848	-1.05848	-1.05848	52.3255	52.3255	39.1769	0.000686224	0.000686224	41.7	41.7	1	141	156	31.79	2073: Scan 5398 (rt=52.3255) [E:\Pedro Casado\b1370p10\b1370p10_S12_Fuji_IPA3_2h_20uM_4.RAW]	Q:/Pedro's Lab/Cell Signalling Proteomics/Pedro Casado/PF/Phosphoproteomics/2h IPA/Dat Files/F021812.dat	PTPN7(S143);	PTPN7;	P35236;
p00320	CC88B_HUMAN	Coiled-coil domain-containing protein 88B OS=Homo sapiens GN=CCDC88B PE=1 SV=1	AQSSLCLR	Phospho (ST)	507.726	33.5443	2	x'0000300000	1.93401	0.315757	0.315757	33.5443	33.5516	45.18	0.000192652	0.00515159	45.18	36.58	3	1377	1384	24.15	2302: Scan 3789 (rt=33.5443) [E:\Pedro Casado\b1370p14\b1370p14_S18_MV4_Frax_2h_1000nM_2.RAW]	Q:/Pedro's Lab/Cell Signalling Proteomics/Pedro Casado/PF/Phosphoproteomics/2h FRAX/Dat Files/F022126.dat	CCDC88B(S1380);	CCDC88B;	A6NC98;
p00321	HDAC4_HUMAN	Histone deacetylase 4 OS=Homo sapiens GN=HDAC4 PE=1 SV=3	AQSSPASATFPVSVQEPPTKPR	Phospho (ST)	788.053	48.9111	3	x'000030000000000000000000	1.72417	-2.01132	-0.410396	48.373	50.799	66.22	3.5459e-06	0.00202924	66.22	54.5267	75	630	651	29.6	2980: Scan 5638 (rt=48.9111) [E:\Pedro Casado\b1370p7\b1370p7_S11_P31_PF_100_B4.RAW]	Q:/Pedro's Lab/Cell Signalling Proteomics/Pedro Casado/PF/Phosphoproteomics/2h PF/Dat Files/F021531.dat	HDAC4(S633);	HDAC4;	P56524;
p00322	SPTB2_HUMAN	Spectrin beta chain, non-erythrocytic 1 OS=Homo sapiens GN=SPTBN1 PE=1 SV=2	AQTLPTSVVTITSESSPGKR	Phospho (ST)	713.692	52.8048	3	x'0003000000000000000000	2.07898	-4.86658	-4.86658	50.9111	53.1205	39.4	0.00136056	0.043099	39.4	28.7767	21	2326	2345	13.24	3283: Scan 6101 (rt=52.8048) [E:\Pedro Casado\b1370p7\b1370p7_S10_P31_PF_Con_B4.RAW]	Q:/Pedro's Lab/Cell Signalling Proteomics/Pedro Casado/PF/Phosphoproteomics/2h PF/Dat Files/F021530.dat	SPTBN1(T2328);	SPTBN1;	Q01082;
p00323	SRRM2_HUMAN	Serine/arginine repetitive matrix protein 2 OS=Homo sapiens GN=SRRM2 PE=1 SV=2	AQTPPGPSLSGSK	Phospho (ST)	653.807	28.3267	2	x'000300000000000	2.38971	-0.965077	0.617852	25.7749	30.686	642.942	2.28414e-05	0.00787085	56.19	37.1867	232	1001	1013	26.02	872: Scan 2973 (rt=28.3267) [E:\Pedro Casado\b1370p10\b1370p10_S9_Fuji_IPA3_2h_20uM_3.RAW]	Q:/Pedro's Lab/Cell Signalling Proteomics/Pedro Casado/PF/Phosphoproteomics/2h IPA/Dat Files/F021809.dat	SRRM2(T1003);	SRRM2;	Q9UQ35;
p00324	SRRM2_HUMAN	Serine/arginine repetitive matrix protein 2 OS=Homo sapiens GN=SRRM2 PE=1 SV=2	AQTPPGPSLSGSKSPCPQEK	2 Phospho (ST)	738.317	30.1859	3	x'0003000000000030000000	2.1592	-1.54345	0.585914	29.4266	32.5676	1021.48	0.000882143	0.028733	41.88	31.3886	133	1001	1020	12.39	1709: Scan 3433 (rt=30.1859) [E:\Pedro Casado\b1370p7\b1370p7_S22_MV4_PF_Con_B4.RAW]	Q:/Pedro's Lab/Cell Signalling Proteomics/Pedro Casado/PF/Phosphoproteomics/2h PF/Dat Files/F021542.dat	SRRM2(T1003);SRRM2(S1014);	SRRM2;	Q9UQ35;
p00325	SRRM2_HUMAN	Serine/arginine repetitive matrix protein 2 OS=Homo sapiens GN=SRRM2 PE=1 SV=2	AQTPPGPSLSGSKSPCPQEK	2 Phospho (ST)	1106.97	30.6207	2	x'0003000000003000000000	0.272161	-0.0895147	0.272161	30.6207	30.8953	1091.39	0.0296875	0.0606099	26.48	24.035	3	1001	1020	4.89	1839: Scan 3518 (rt=30.6207) [E:\Pedro Casado\b1370p7\b1370p7_S18_MV4_PF_1000_B2.RAW]	Q:/Pedro's Lab/Cell Signalling Proteomics/Pedro Casado/PF/Phosphoproteomics/2h PF/Dat Files/F021538.dat	SRRM2(T1003);SRRM2(S1012);	SRRM2;	Q9UQ35;
p00326	LIN7A_HUMAN	Protein lin-7 homolog A OS=Homo sapiens GN=LIN7A PE=1 SV=2	ARATAKATVAAFAASEGHSHPR	Phospho (ST)	763.043	65.9915	3	x'000030000000000000000000	1.42819	1.42819	1.42819	65.9915	65.9915	24.04	0.0550268	0.0550268	24.04	24.04	1	86	107	12.82	3839: Scan 7472 (rt=65.9915) [E:\Pedro Casado\b1370p7\b1370p7_S7_P31_PF_Con_B3.RAW]	Q:/Pedro's Lab/Cell Signalling Proteomics/Pedro Casado/PF/Phosphoproteomics/2h PF/Dat Files/F021527.dat	LIN7A(T89);	LIN7A;	O14910;
p00327	CP007_HUMAN	Uncharacterized protein C16orf7 OS=Homo sapiens GN=C16orf7 PE=2 SV=2	AREETLQRK	Phospho (ST)	404.205	44.4574	3	x'00000300000	3.87486	3.87486	3.87486	44.4574	44.4574	28.39	0.0141255	0.0141255	28.39	28.39	1	198	206	12.46	3007: Scan 5220 (rt=44.4574) [E:\Pedro Casado\b1370p7\b1370p7_S18_MV4_PF_1000_B2.RAW]	Q:/Pedro's Lab/Cell Signalling Proteomics/Pedro Casado/PF/Phosphoproteomics/2h PF/Dat Files/F021538.dat	C16orf7(T202);	C16orf7;	Q9Y2B5;
p00328	GTPB2_HUMAN	GTP-binding protein 2 OS=Homo sapiens GN=GTPBP2 PE=2 SV=1	ARGAGSSSGCGGPKGK		478.57	38.1595	3	x'000000000000000000	1.03233	1.03233	1.03233	38.1595	38.1595	21.59	0.0683024	0.0683024	21.59	21.59	1	27	42	6.51	2208: Scan 4395 (rt=38.1595) [E:\Pedro Casado\b1370p7\b1370p7_S8_P31_PF_100_B3.RAW]	Q:/Pedro's Lab/Cell Signalling Proteomics/Pedro Casado/PF/Phosphoproteomics/2h PF/Dat Files/F021528.dat	GTPBP2(26-42, no_mod);	GTPBP2;	Q9BX10;
p00329	HDGR2_HUMAN	Hepatoma-derived growth factor-related protein 2 OS=Homo sapiens GN=HDGFRP2 PE=1 SV=1	ARGDSEALDEES	Phospho (ST)	679.76	23.3933	2	x'00000300000000	2.44566	-0.898709	0.383056	21.6944	24.5156	44.52	0.000118316	0.000118316	44.52	44.52	26	660	671	42.35	616: Scan 2495 (rt=23.3933) [E:\Pedro Casado\b1370p14\b1370p14_S5_P31_Frax_2h_100nM_2.RAW]	Q:/Pedro's Lab/Cell Signalling Proteomics/Pedro Casado/PF/Phosphoproteomics/2h FRAX/Dat Files/F022113.dat	HDGFRP2(S664);	HDGFRP2;	Q7Z4V5;
p00330	KPCD_HUMAN	Protein kinase C delta type OS=Homo sapiens GN=PRKCD PE=1 SV=2	ARLSYSDK	Phospho (ST)	510.233	21.9121	2	x'0000003000	2.93288	-0.739361	0.453631	19.5153	26.8738	131.244	0.00304995	0.0284306	32.6	24.9825	33	642	649	12.7	1064: Scan 2393 (rt=21.9121) [E:\Pedro Casado\b1370p7\b1370p7_S20_MV4_PF_100_B3.RAW]	Q:/Pedro's Lab/Cell Signalling Proteomics/Pedro Casado/PF/Phosphoproteomics/2h PF/Dat Files/F021540.dat	PRKCD(S647);	PRKCD;	Q05655;
p00331	KIFC2_HUMAN	Kinesin-like protein KIFC2 OS=Homo sapiens GN=KIFC2 PE=2 SV=1	ARMASLR	Oxidation (M); Phospho (ST)	450.708	19.4506	2	x'000203000	-2.25928	-4.43851	-4.26061	15.2785	23.8162	28.36	0.00867994	0.00867994	28.36	28.36	22	338	344	10.38	50: Scan 1854 (rt=19.4506) [E:\Pedro Casado\b1370p14\b1370p14_S1_P31_Frax_2h_0nM_1.RAW]	Q:/Pedro's Lab/Cell Signalling Proteomics/Pedro Casado/PF/Phosphoproteomics/2h FRAX/Dat Files/F022109.dat	KIFC2(M340);KIFC2(S342);	KIFC2;	Q96AC6;
p00332	MYO1F_HUMAN	Unconventional myosin-If OS=Homo sapiens GN=MYO1F PE=1 SV=3	ARPPSEHNTEFLNVPDQGMAGMQR	Phospho (ST)	691.311	57.2266	4	x'00000300000000000000000000	1.48377	1.48377	1.48377	57.2266	57.2266	23.34	0.0836522	0.0836522	23.34	23.34	2	997	1020	8.56	4112: Scan 6591 (rt=57.2266) [E:\Pedro Casado\b1370p14\b1370p14_S19_MV4_Frax_2h_0nM_3.RAW]	Q:/Pedro's Lab/Cell Signalling Proteomics/Pedro Casado/PF/Phosphoproteomics/2h FRAX/Dat Files/F022127.dat	MYO1F(S1001);	MYO1F;	O00160;
p00333	MYO1F_HUMAN	Unconventional myosin-If OS=Homo sapiens GN=MYO1F PE=1 SV=3	ARPPSEHNTEFLNVPDQGMAGMQR	Phospho (ST)	921.412	55.653	3	x'00000000030000000000000000	1.37729	-1.5562	0.573299	55.6153	57.4056	45.95	0.000464998	0.00138442	45.95	42.475	8	997	1020	30.4	4288: Scan 6511 (rt=55.6529) [E:\Pedro Casado\b1370p14\b1370p14_S14_MV4_Frax_2h_100nM_1.RAW]	Q:/Pedro's Lab/Cell Signalling Proteomics/Pedro Casado/PF/Phosphoproteomics/2h FRAX/Dat Files/F022122.dat	MYO1F(T1005);	MYO1F;	O00160;
p00334	SYNC_HUMAN	Asparagine--tRNA ligase, cytoplasmic OS=Homo sapiens GN=NARS PE=1 SV=1	ARSMVTR	Phospho (ST)	450.709	19.5275	2	x'000000300	-2.94418	-4.25617	-2.94418	16.2208	19.5275	27.03	0.0131772	0.0131772	27.03	27.03	4	248	254	2.7	586: Scan 1991 (rt=19.5275) [E:\Pedro Casado\b1370p10\b1370p10_S12_Fuji_IPA3_2h_20uM_4.RAW]	Q:/Pedro's Lab/Cell Signalling Proteomics/Pedro Casado/PF/Phosphoproteomics/2h IPA/Dat Files/F021812.dat	NMUR1(T174);NARS(T253);	NMUR1; NARS;	Q9HB89; O43776;
p00335	PRP4B_HUMAN	Serine/threonine-protein kinase PRP4 homolog OS=Homo sapiens GN=PRPF4B PE=1 SV=3	ARSPTDDKVK	Phospho (ST)	399.528	15.9869	3	x'000300000000	1.48299	-0.750277	-0.00250964	11.1991	22.6966	131.761	0.00109999	0.0429547	39.08	26.116	53	255	264	12.62	617: Scan 1599 (rt=15.9869) [E:\Pedro Casado\b1370p14\b1370p14_S21_MV4_Frax_2h_1000nM_3.RAW]	Q:/Pedro's Lab/Cell Signalling Proteomics/Pedro Casado/PF/Phosphoproteomics/2h FRAX/Dat Files/F022129.dat	PRPF4B(S257);	PRPF4B;	Q13523;
p00336	PRP4B_HUMAN	Serine/threonine-protein kinase PRP4 homolog OS=Homo sapiens GN=PRPF4B PE=1 SV=3	ARSPTDDKVK	Phospho (ST)	598.789	13.7338	2	x'000003000000	2.56699	-0.477601	0.954363	11.3445	15.0804	111.69	4.99372e-05	0.0229035	53.35	33.898	40	255	264	19.02	147: Scan 1281 (rt=13.7338) [E:\Pedro Casado\b1370p10\b1370p10_S10_Fuji_IPA3_2h_0uM_4.RAW]	Q:/Pedro's Lab/Cell Signalling Proteomics/Pedro Casado/PF/Phosphoproteomics/2h IPA/Dat Files/F021810.dat	PRPF4B(T259);	PRPF4B;	Q13523;
p00337	BRWD1_HUMAN		ARTGLLR	Phospho (ST)	433.734	24.6376	2	x'000300000	-1.23404	-1.23404	-1.23404	24.6376	24.6376	22.55	0.0450282	0.0450282	22.55	22.55	1	1920	1926	3.34	666: Scan 2558 (rt=24.6376) [E:\Pedro Casado\b1370p10\b1370p10_S17_MV4_IPA3_2h_2uM_2.RAW]	Q:/Pedro's Lab/Cell Signalling Proteomics/Pedro Casado/PF/Phosphoproteomics/2h IPA/Dat Files/F021817.dat	BRWD1(T1922);	BRWD1;	Q9NSI6;
p00338	DOT1L_HUMAN	Histone-lysine N-methyltransferase, H3 lysine-79 specific OS=Homo sapiens GN=DOT1L PE=1 SV=2	ASAGTPSLSAGVSPK	Phospho (ST)	705.337	35.6358	2	x'00000000000003000	0.93422	-0.911505	-0.797922	35.6358	35.9193	36.94	0.00249843	0.00249843	36.94	36.94	6	1092	1106	17.81	2047: Scan 4144 (rt=35.6358) [E:\Pedro Casado\b1370p7\b1370p7_S6_P31_PF_1000_B2.RAW]	Q:/Pedro's Lab/Cell Signalling Proteomics/Pedro Casado/PF/Phosphoproteomics/2h PF/Dat Files/F021526.dat	DOT1L(S1104);	DOT1L;	Q8TEK3;
p00339	FA21A_HUMAN	WASH complex subunit FAM21A OS=Homo sapiens GN=FAM21A PE=1 SV=3	ASALLFSSDEEDQWNIPASQTHLASDSR	Phospho (ST)	1052.47	72.618	3	x'000000030000000000000000000000	1.18597	1.18597	1.18597	72.618	72.618	148.97	2.50497e-05	0.00340265	58.89	50.1967	3	613	640	26.08	5172: Scan 8269 (rt=72.618) [E:\Pedro Casado\b1370p14\b1370p14_S18_MV4_Frax_2h_1000nM_2.RAW]	Q:/Pedro's Lab/Cell Signalling Proteomics/Pedro Casado/PF/Phosphoproteomics/2h FRAX/Dat Files/F022126.dat	FAM21A(S619);FAM21B(S531);	FAM21A; FAM21B;	Q641Q2; Q5SNT6;
p00340	TRI25_HUMAN	E3 ubiquitin/ISG15 ligase TRIM25 OS=Homo sapiens GN=TRIM25 PE=1 SV=2	ASAPSPNAQVACDHCLK	Phospho (ST)	635.938	31.1342	3	x'0000030000000000000	1.96137	-0.65309	0.150148	30.1942	33.4331	82.85	5.03236e-08	0.00106844	82.85	59.71	42	96	112	46.28	919: Scan 3302 (rt=31.1342) [E:\Pedro Casado\b1370p10\b1370p10_S15_MV4_IPA3_2h_20uM_1.RAW]	Q:/Pedro's Lab/Cell Signalling Proteomics/Pedro Casado/PF/Phosphoproteomics/2h IPA/Dat Files/F021815.dat	TRIM25(S100);	TRIM25;	Q14258;
p00341	TRI25_HUMAN	E3 ubiquitin/ISG15 ligase TRIM25 OS=Homo sapiens GN=TRIM25 PE=1 SV=2	ASAPSPNAQVACDHCLK	Phospho (ST)	953.402	31.965	2	x'0030000000000000000	1.52877	-1.06468	-1.06468	30.5019	33.1481	50.44	9.03649e-05	0.000857957	50.44	44.165	10	96	112	30.77	2003: Scan 3689 (rt=31.965) [E:\Pedro Casado\b1370p7\b1370p7_S17_MV4_PF_100_B2.RAW]	Q:/Pedro's Lab/Cell Signalling Proteomics/Pedro Casado/PF/Phosphoproteomics/2h PF/Dat Files/F021537.dat	TRIM25(S97);	TRIM25;	Q14258;
p00342	GKAP1_HUMAN	G kinase-anchoring protein 1 OS=Homo sapiens GN=GKAP1 PE=1 SV=2	ASAVLSSVPTTASR	2 Phospho (ST)	502.891	32.2285	3	x'0030003000000000	-1.72949	-3.02461	-3.02461	31.1616	34.3518	30.19	0.00995482	0.00995482	30.19	30.19	6	2	15	12.91	1162: Scan 2674 (rt=32.2285) [E:\Pedro Casado\b1370p14\b1370p14_S7_P31_Frax_2h_0nM_3.RAW]	Q:/Pedro's Lab/Cell Signalling Proteomics/Pedro Casado/PF/Phosphoproteomics/2h FRAX/Dat Files/F022115.dat	GKAP1(S3);GKAP1(S7);	GKAP1;	Q5VSY0;
p00343	TR150_HUMAN	Thyroid hormone receptor-associated protein 3 OS=Homo sapiens GN=THRAP3 PE=1 SV=2	ASAVSELSPR	Phospho (ST)	548.756	30.9592	2	x'000000003000	3.56367	-0.233684	0.2775	29.279	33.2134	117.51	2.41999e-06	0.00527121	65.3	48.46	232	236	245	38.14	523: Scan 3135 (rt=30.9592) [E:\Pedro Casado\b1370p14\b1370p14_S1_P31_Frax_2h_0nM_1.RAW]	Q:/Pedro's Lab/Cell Signalling Proteomics/Pedro Casado/PF/Phosphoproteomics/2h FRAX/Dat Files/F022109.dat	THRAP3(S243);	THRAP3;	Q9Y2W1;
p00344	ZCH18_HUMAN	Zinc finger CCCH domain-containing protein 18 OS=Homo sapiens GN=ZC3H18 PE=1 SV=2	ASDLEDEESAAR	Phospho (ST)	686.768	28.7835	2	x'00300000000000	2.37619	-1.34231	0.626312	24.4729	29.4805	133.29	2.58264e-08	0.00261238	81.79	55.26	120	45	56	53.06	929: Scan 2977 (rt=28.7835) [E:\Pedro Casado\b1370p10\b1370p10_S1_Fuji_IPA3_2h_0uM_1.RAW]	Q:/Pedro's Lab/Cell Signalling Proteomics/Pedro Casado/PF/Phosphoproteomics/2h IPA/Dat Files/F021801.dat	ZC3H18(S46);	ZC3H18;	Q86VM9;
p00345	PYR1_HUMAN	CAD protein OS=Homo sapiens GN=CAD PE=1 SV=3	ASDPGLPAEEPK	Phospho (ST)	645.785	33.8281	2	x'00300000000000	1.20739	-0.793298	0.66457	31.1531	34.0901	78.39	0.00169898	0.00169898	36.18	36.18	9	1858	1869	33.78	1151: Scan 3493 (rt=33.8281) [E:\Pedro Casado\b1370p10\b1370p10_S1_Fuji_IPA3_2h_0uM_1.RAW]	Q:/Pedro's Lab/Cell Signalling Proteomics/Pedro Casado/PF/Phosphoproteomics/2h IPA/Dat Files/F021801.dat	CAD(S1859);	CAD;	P27708;
p00346	4ET_HUMAN	Eukaryotic translation initiation factor 4E transporter OS=Homo sapiens GN=EIF4ENIF1 PE=1 SV=2	ASEENLLSSSSVPSADRDSSPTTNSK	Phospho (ST)	916.075	43.459	3	x'0000000000300000000000000000	2.23044	-0.40325	1.3999	43.459	44.7364	133.06	0.00037571	0.00707086	46.78	39.7644	21	733	758	8.4	2856: Scan 5063 (rt=43.459) [E:\Pedro Casado\b1370p7\b1370p7_S16_MV4_PF_Con_B2.RAW]	Q:/Pedro's Lab/Cell Signalling Proteomics/Pedro Casado/PF/Phosphoproteomics/2h PF/Dat Files/F021536.dat	EIF4ENIF1(S742);	EIF4ENIF1;	Q9NRA8;
p00347	IF6_HUMAN	Eukaryotic translation initiation factor 6 OS=Homo sapiens GN=EIF6 PE=1 SV=1	ASFENNCEIGCFAK		823.851	47.8519	2	x'0000000000000000	-0.288026	-0.288026	-0.288026	47.8519	47.8519	60.94	8.53701e-06	8.53701e-06	60.94	60.94	1	5	18	57.56	3206: Scan 5682 (rt=47.8519) [E:\Pedro Casado\b1370p7\b1370p7_S4_P31_PF_Con_B2.RAW]	Q:/Pedro's Lab/Cell Signalling Proteomics/Pedro Casado/PF/Phosphoproteomics/2h PF/Dat Files/F021524.dat	EIF6(4-18, no_mod);	EIF6;	P56537;
p00348	GAB2_HUMAN	GRB2-associated-binding protein 2 OS=Homo sapiens GN=GAB2 PE=1 SV=1	ASFLMR	Phospho (ST)	402.678	45.6589	2	x'00300000	1.46887	1.46887	1.46887	45.6589	45.6589	51.21	0.0168338	0.0168338	21.26	21.26	1	217	222	21.26	3426: Scan 5234 (rt=45.6589) [E:\Pedro Casado\b1370p14\b1370p14_S23_MV4_Frax_2h_100nM_4.RAW]	Q:/Pedro's Lab/Cell Signalling Proteomics/Pedro Casado/PF/Phosphoproteomics/2h FRAX/Dat Files/F022131.dat	GAB2(S218);	GAB2;	Q9UQC2;
p00349	RUNX1_HUMAN	Runt-related transcription factor 1 OS=Homo sapiens GN=RUNX1 PE=1 SV=3	ASGMTTLSAELSSR	Oxidation (M); Phospho (ST)	502.891	34.3518	3	x'0030200000000000	4.5741	3.35869	4.5741	30.927	38.9423	29.65	0.0107309	0.0216811	29.65	27.235	10	280	293	4.83	1251: Scan 3739 (rt=34.3518) [E:\Pedro Casado\b1370p10\b1370p10_S23_MV4_IPA3_2h_2uM_4.RAW]	Q:/Pedro's Lab/Cell Signalling Proteomics/Pedro Casado/PF/Phosphoproteomics/2h IPA/Dat Files/F021823.dat	RUNX1(M283);RUNX1(S281);	RUNX1;	Q01196;
p00350	H14_HUMAN	Histone H1.4 OS=Homo sapiens GN=HIST1H1E PE=1 SV=2	ASGPPVSELITK		599.841	48.4072	2	x'00000000000000	4.75592	-2.90901	4.42193	46.5834	48.5275	209.22	5.15833e-06	5.15833e-06	61.2	61.2	9	35	46	61.2	2046: Scan 5301 (rt=48.4072) [E:\Pedro Casado\b1370p14\b1370p14_S6_P31_Frax_2h_1000nM_2.RAW]	Q:/Pedro's Lab/Cell Signalling Proteomics/Pedro Casado/PF/Phosphoproteomics/2h FRAX/Dat Files/F022114.dat	HIST1H1C(34-46, no_mod);HIST1H1D(35-47, no_mod);HIST1H1E(34-46, no_mod);	HIST1H1C; HIST1H1D; HIST1H1E;	P16403; P16402; P10412;
p00351	H12_HUMAN	Histone H1.2 OS=Homo sapiens GN=HIST1H1C PE=1 SV=2	ASGPPVSELITK	Phospho (ST)	639.821	52.2962	2	x'00300000000000	2.3888	0.275511	0.275511	51.3297	53.28	128.36	0.000225426	0.000225426	46.36	46.36	8	35	46	39.17	1735: Scan 5379 (rt=52.2962) [E:\Pedro Casado\b1370p10\b1370p10_S15_MV4_IPA3_2h_20uM_1.RAW]	Q:/Pedro's Lab/Cell Signalling Proteomics/Pedro Casado/PF/Phosphoproteomics/2h IPA/Dat Files/F021815.dat	HIST1H1C(S36);HIST1H1D(S37);HIST1H1E(S36);	HIST1H1C; HIST1H1D; HIST1H1E;	P16403; P16402; P10412;
p00352	STMN1_HUMAN	Stathmin OS=Homo sapiens GN=STMN1 PE=1 SV=3	ASGQAFELILSPR	2 Phospho (ST)	774.849	74.4249	2	x'003000000003000	4.47055	-2.08119	2.60971	73.5198	74.7336	310.83	0.000213497	0.000213497	47.12	47.12	14	15	27	43.92	2550: Scan 7333 (rt=74.4249) [E:\Pedro Casado\b1370p10\b1370p10_S12_Fuji_IPA3_2h_20uM_4.RAW]	Q:/Pedro's Lab/Cell Signalling Proteomics/Pedro Casado/PF/Phosphoproteomics/2h IPA/Dat Files/F021812.dat	STMN1(S16);STMN1(S25);	STMN1;	P16949;
p00353	STMN1_HUMAN	Stathmin OS=Homo sapiens GN=STMN1 PE=1 SV=3	ASGQAFELILSPR	Phospho (ST)	490.246	68.559	3	x'000000000003000	2.0692	-1.05811	1.16985	68.4282	73.5726	179.79	0.00216906	0.00216906	36.46	36.46	16	15	27	28.57	3851: Scan 7639 (rt=68.559) [E:\Pedro Casado\b1370p7\b1370p7_S8_P31_PF_100_B3.RAW]	Q:/Pedro's Lab/Cell Signalling Proteomics/Pedro Casado/PF/Phosphoproteomics/2h PF/Dat Files/F021528.dat	STMN1(S25);	STMN1;	P16949;
p00354	STMN1_HUMAN	Stathmin OS=Homo sapiens GN=STMN1 PE=1 SV=3	ASGQAFELILSPR	Phospho (ST)	734.866	73.2048	2	x'003000000000000	3.81749	-1.347	1.25569	68.3587	73.3895	297.55	8.91879e-08	0.00218207	80.75	55.08	199	15	27	60.91	2794: Scan 6852 (rt=73.2048) [E:\Pedro Casado\b1370p14\b1370p14_S7_P31_Frax_2h_0nM_3.RAW]	Q:/Pedro's Lab/Cell Signalling Proteomics/Pedro Casado/PF/Phosphoproteomics/2h FRAX/Dat Files/F022115.dat	STMN1(S16);	STMN1;	P16949;
p00355	COF1_HUMAN	Cofilin-1 OS=Homo sapiens GN=CFL1 PE=1 SV=3	ASGVAVSDGVIK	Phospho (ST)	591.792	39.9479	2	x'00300000000000	1.47854	-1.26358	-0.518802	38.5024	40.5597	58.13	1.40741e-05	1.40741e-05	58.13	58.13	8	2	13	52.09	1281: Scan 4121 (rt=39.9479) [E:\Pedro Casado\b1370p10\b1370p10_S6_Fuji_IPA3_2h_20uM_2.RAW]	Q:/Pedro's Lab/Cell Signalling Proteomics/Pedro Casado/PF/Phosphoproteomics/2h IPA/Dat Files/F021806.dat	CFL1(S3);	CFL1;	P23528;
p00356	PHAR2_HUMAN	Phosphatase and actin regulator 2 OS=Homo sapiens GN=PHACTR2 PE=1 SV=2	ASIANSDGPTAGSQTPPFK	Phospho (ST)	963.439	43.359	2	x'000000000030000000000	2.48693	2.48693	2.48693	43.359	43.359	41.16	0.000960824	0.00942965	41.16	35.03	3	11	29	13.98	1789: Scan 4731 (rt=43.359) [E:\Pedro Casado\b1370p14\b1370p14_S12_P31_Frax_2h_1000nM_4.RAW]	Q:/Pedro's Lab/Cell Signalling Proteomics/Pedro Casado/PF/Phosphoproteomics/2h FRAX/Dat Files/F022120.dat	PHACTR2(T20);	PHACTR2;	O75167;
p00357	PHAR2_HUMAN	Phosphatase and actin regulator 2 OS=Homo sapiens GN=PHACTR2 PE=1 SV=2	ASIANSDGPTAGSQTPPFKR	Phospho (ST)	694.661	38.3423	3	x'0000000000300000000000	1.37725	-0.049977	1.37725	36.5614	38.3423	43.96	0.000582597	0.0032326	43.96	39.32	22	11	30	22.75	1505: Scan 3340 (rt=38.3423) [E:\Pedro Casado\b1370p14\b1370p14_S7_P31_Frax_2h_0nM_3.RAW]	Q:/Pedro's Lab/Cell Signalling Proteomics/Pedro Casado/PF/Phosphoproteomics/2h FRAX/Dat Files/F022115.dat	PHACTR2(T20);	PHACTR2;	O75167;
p00358	RPRD2_HUMAN	Regulation of nuclear pre-mRNA domain-containing protein 2 OS=Homo sapiens GN=RPRD2 PE=1 SV=1	ASIGQSPGLPSTTFK	Phospho (ST)	785.881	51.5122	2	x'00000030000000000	1.8984	1.22313	1.8984	51.3185	51.5122	112.32	0.0108198	0.0108198	30.15	30.15	2	609	623	17.19	3912: Scan 5922 (rt=51.5122) [E:\Pedro Casado\b1370p14\b1370p14_S23_MV4_Frax_2h_100nM_4.RAW]	Q:/Pedro's Lab/Cell Signalling Proteomics/Pedro Casado/PF/Phosphoproteomics/2h FRAX/Dat Files/F022131.dat	RPRD2(S614);	RPRD2;	Q5VT52;
p00359	ZCCHV_HUMAN	Zinc finger CCCH-type antiviral protein 1 OS=Homo sapiens GN=ZC3HAV1 PE=1 SV=3	ASLEDAPVDDLTR	Phospho (ST)	741.332	53.1706	2	x'003000000000000	4.35957	1.25283	2.96829	52.5738	53.1847	97.02	7.48325e-07	7.48325e-07	72.28	72.28	4	283	295	66.79	1858: Scan 5664 (rt=53.1706) [E:\Pedro Casado\b1370p10\b1370p10_S21_MV4_IPA3_2h_20uM_3.RAW]	Q:/Pedro's Lab/Cell Signalling Proteomics/Pedro Casado/PF/Phosphoproteomics/2h IPA/Dat Files/F021821.dat	ZC3HAV1(S284);	ZC3HAV1;	Q7Z2W4;
p00360	AHNK_HUMAN	Neuroblast differentiation-associated protein AHNAK OS=Homo sapiens GN=AHNAK PE=1 SV=2	ASLGSLEGEAEAEASSPK	2 Phospho (ST)	946.883	65.362	2	x'00300300000000000000	3.02471	-1.16189	0.149068	62.2215	66.7664	307.944	2.88734e-07	0.00593575	74.74	41.812	23	5748	5765	74.74	3947: Scan 7613 (rt=65.362) [E:\Pedro Casado\b1370p7\b1370p7_S23_MV4_PF_100_B4.RAW]	Q:/Pedro's Lab/Cell Signalling Proteomics/Pedro Casado/PF/Phosphoproteomics/2h PF/Dat Files/F021543.dat	AHNAK(S5749);AHNAK(S5752);	AHNAK;	Q09666;
p00361	AHNK_HUMAN	Neuroblast differentiation-associated protein AHNAK OS=Homo sapiens GN=AHNAK PE=1 SV=2	ASLGSLEGEAEAEASSPK	Phospho (ST)	906.9	61.2893	2	x'00300000000000000000	2.45393	0.599409	0.897458	52.7551	61.2893	267.507	1.09741e-07	1.17819e-05	80.37	67.8975	9	5748	5765	65.99	3929: Scan 7197 (rt=61.2893) [E:\Pedro Casado\b1370p7\b1370p7_S22_MV4_PF_Con_B4.RAW]	Q:/Pedro's Lab/Cell Signalling Proteomics/Pedro Casado/PF/Phosphoproteomics/2h PF/Dat Files/F021542.dat	AHNAK(S5749);	AHNAK;	Q09666;
p00362	ACINU_HUMAN	Apoptotic chromatin condensation inducer in the nucleus OS=Homo sapiens GN=ACIN1 PE=1 SV=2	ASLVALPEQTASEEETPPPLLTK	Phospho (ST)	834.42	69.8872	3	x'0000000000300000000000000	2.23498	-1.17269	0.927112	69.5769	71.1893	105.65	0.00087487	0.00520968	41.72	35.5867	25	399	421	16.62	4279: Scan 8020 (rt=69.8872) [E:\Pedro Casado\b1370p7\b1370p7_S3_P31_PF_1000_B1.RAW]	Q:/Pedro's Lab/Cell Signalling Proteomics/Pedro Casado/PF/Phosphoproteomics/2h PF/Dat Files/F021523.dat	ACIN1(T408);	ACIN1;	Q9UKV3;
p00363	ICEF1_HUMAN	Interactor protein for cytohesin exchange factors 1 OS=Homo sapiens GN=IPCEF1 PE=1 SV=1	ASPAPDDTDDTPQELK	Phospho (ST)	890.372	33.461	2	x'003000000000000000	1.99356	1.99356	1.99356	33.461	33.461	64.81	3.86532e-06	0.0216868	64.81	44.56	2	410	425	40.5	1856: Scan 3862 (rt=33.461) [E:\Pedro Casado\b1370p7\b1370p7_S5_P31_PF_100_B2.RAW]	Q:/Pedro's Lab/Cell Signalling Proteomics/Pedro Casado/PF/Phosphoproteomics/2h PF/Dat Files/F021525.dat	IPCEF1(S411);	IPCEF1;	Q8WWN9;
p00364	TOM70_HUMAN	Mitochondrial import receptor subunit TOM70 OS=Homo sapiens GN=TOMM70A PE=1 SV=1	ASPAPGSGHPEGPGAHLDMNSLDR	Oxidation (M); Phospho (ST)	822.688	34.014	3	x'00000003000000000002000000	1.67177	-1.37077	-1.00566	33.6316	38.3297	63.82	6.26581e-06	0.0001293	63.82	55.795	54	90	113	40.11	1906: Scan 3940 (rt=34.014) [E:\Pedro Casado\b1370p7\b1370p7_S6_P31_PF_1000_B2.RAW]	Q:/Pedro's Lab/Cell Signalling Proteomics/Pedro Casado/PF/Phosphoproteomics/2h PF/Dat Files/F021526.dat	TOMM70A(M108);TOMM70A(S96);	TOMM70A;	O94826;
p00365	TOM70_HUMAN	Mitochondrial import receptor subunit TOM70 OS=Homo sapiens GN=TOMM70A PE=1 SV=1	ASPAPGSGHPEGPGAHLDMNSLDR	Phospho (ST)	613.27	44.6166	4	x'00300000000000000000000000	0.720279	-0.292359	0.393622	42.7304	46.1823	64.58	0.000812353	0.0225226	43.37	34.69	16	90	113	17.36	1681: Scan 4722 (rt=44.6166) [E:\Pedro Casado\b1370p10\b1370p10_S16_MV4_IPA3_2h_0uM_2.RAW]	Q:/Pedro's Lab/Cell Signalling Proteomics/Pedro Casado/PF/Phosphoproteomics/2h IPA/Dat Files/F021816.dat	TOMM70A(S91);	TOMM70A;	O94826;
p00366	TOM70_HUMAN	Mitochondrial import receptor subunit TOM70 OS=Homo sapiens GN=TOMM70A PE=1 SV=1	ASPAPGSGHPEGPGAHLDMNSLDR	Phospho (ST)	817.358	44.3492	3	x'00000003000000000000000000	3.16448	-1.66187	1.0453	42.4792	47.221	80.6	1.59822e-07	2.58198e-05	80.6	68.06	129	90	113	48.61	1583: Scan 4643 (rt=44.3492) [E:\Pedro Casado\b1370p10\b1370p10_S20_MV4_IPA3_2h_2uM_3.RAW]	Q:/Pedro's Lab/Cell Signalling Proteomics/Pedro Casado/PF/Phosphoproteomics/2h IPA/Dat Files/F021820.dat	TOMM70A(S96);	TOMM70A;	O94826;
p00367	KHDR1_HUMAN	KH domain-containing, RNA-binding, signal transduction-associated protein 1 OS=Homo sapiens GN=KHDRBS1 PE=1 SV=1	ASPATQPPPLLPPSATGPDATVGGPAPTPLLPPSATASVK	Phospho (ST)	952.497	73.6135	4	x'000000000000000000000300000000000000000000	0.905423	0.905423	0.905423	73.6135	73.6135	24.69	0.0205473	0.0494231	24.69	21.785	2	57	96	5.81	4147: Scan 8207 (rt=73.6135) [E:\Pedro Casado\b1370p7\b1370p7_S1_P31_PF_Con_B1.RAW]	Q:/Pedro's Lab/Cell Signalling Proteomics/Pedro Casado/PF/Phosphoproteomics/2h PF/Dat Files/F021521.dat	KHDRBS1(T77);	KHDRBS1;	Q07666;
p00368	ATG13_HUMAN	Autophagy-related protein 13 OS=Homo sapiens GN=ATG13 PE=1 SV=1	ASPHDVLETIFVR	Phospho (ST)	782.382	76.0188	2	x'003000000000000	0.616221	-3.47914	-0.202848	74.8386	76.1216	66.38	2.24391e-06	2.24391e-06	66.38	66.38	4	360	372	51.17	2476: Scan 7525 (rt=76.0188) [E:\Pedro Casado\b1370p10\b1370p10_S18_MV4_IPA3_2h_20uM_2.RAW]	Q:/Pedro's Lab/Cell Signalling Proteomics/Pedro Casado/PF/Phosphoproteomics/2h IPA/Dat Files/F021818.dat	ATG13(S361);	ATG13;	O75143;
p00369	MAP4_HUMAN	Microtubule-associated protein 4 OS=Homo sapiens GN=MAP4 PE=1 SV=3	ASPIKMDLAPSK	Phospho (ST)	669.33	41.6772	2	x'00300000000000	0.702504	-1.19778	-0.868593	41.4746	43.8676	198.027	2.12064e-06	2.12064e-06	66.8	66.8	14	357	368	61.63	2535: Scan 4845 (rt=41.6772) [E:\Pedro Casado\b1370p7\b1370p7_S9_P31_PF_1000_B3.RAW]	Q:/Pedro's Lab/Cell Signalling Proteomics/Pedro Casado/PF/Phosphoproteomics/2h PF/Dat Files/F021529.dat	MAP4(S358);	MAP4;	P27816;
p00370	TOP2B_HUMAN	DNA topoisomerase 2-beta OS=Homo sapiens GN=TOP2B PE=1 SV=3	ASPITNDGEDEFVPSDGLDKDEYTFSPGK	2 Phospho (ST)	1097.45	65.6357	3	x'0000030000000003000000000000000	1.60033	0.232266	0.870694	65.3963	67.1782	215.941	3.9871e-06	0.0134734	65.98	39.1414	64	1399	1427	24.11	4140: Scan 7685 (rt=65.6357) [E:\Pedro Casado\b1370p7\b1370p7_S22_MV4_PF_Con_B4.RAW]	Q:/Pedro's Lab/Cell Signalling Proteomics/Pedro Casado/PF/Phosphoproteomics/2h PF/Dat Files/F021542.dat	TOP2B(T1403);TOP2B(S1413);	TOP2B;	Q02880;
p00371	TOP2B_HUMAN	DNA topoisomerase 2-beta OS=Homo sapiens GN=TOP2B PE=1 SV=3	ASPITNDGEDEFVPSDGLDKDEYTFSPGK	Phospho (ST)	1070.79	63.466	3	x'0000030000000000000000000000000	2.14622	-0.564599	-0.00373906	63.3816	64.7828	255.308	3.61143e-07	0.00318598	77.13	57.0233	35	1399	1427	28.12	3845: Scan 7397 (rt=63.466) [E:\Pedro Casado\b1370p7\b1370p7_S23_MV4_PF_100_B4.RAW]	Q:/Pedro's Lab/Cell Signalling Proteomics/Pedro Casado/PF/Phosphoproteomics/2h PF/Dat Files/F021543.dat	TOP2B(T1403);	TOP2B;	Q02880;
p00372	TOP2B_HUMAN	DNA topoisomerase 2-beta OS=Homo sapiens GN=TOP2B PE=1 SV=3	ASPITNDGEDEFVPSDGLDKDEYTFSPGK	Phospho (ST); Phospho (Y)	1097.45	65.5854	3	x'0000000000000000000000040030000	1.60033	0.232266	0.870694	65.3963	67.1782	216.314	0.00380765	0.0155973	36.18	31.4025	24	1399	1427	4.04	3836: Scan 7392 (rt=65.5854) [E:\Pedro Casado\b1370p7\b1370p7_S10_P31_PF_Con_B4.RAW]	Q:/Pedro's Lab/Cell Signalling Proteomics/Pedro Casado/PF/Phosphoproteomics/2h PF/Dat Files/F021530.dat	TOP2B(S1424);TOP2B(Y1421);	TOP2B;	Q02880;
p00373	CNTN2_HUMAN	Contactin-2 OS=Homo sapiens GN=CNTN2 PE=1 SV=1	ASPPATYR		431.725	12.8248	2	x'0000000000	-0.208954	-0.208954	-0.208954	12.8248	12.8248	20.34	0.0878463	0.0878463	20.34	20.34	1	65	72	4.66	261: Scan 1215 (rt=12.8248) [E:\Pedro Casado\b1370p7\b1370p7_S19_MV4_PF_Con_B3.RAW]	Q:/Pedro's Lab/Cell Signalling Proteomics/Pedro Casado/PF/Phosphoproteomics/2h PF/Dat Files/F021539.dat	CNTN2(64-72, no_mod);	CNTN2;	Q02246;
p00374	OTUD5_HUMAN	OTU domain-containing protein 5 OS=Homo sapiens GN=OTUD5 PE=1 SV=1	ASPPPQGPLPGPPGALHR	Phospho (ST)	609.309	45.6714	3	x'00300000000000000000	1.20116	-0.442763	-0.442763	44.4376	45.7744	46.23	0.000260864	0.000260864	46.23	46.23	7	63	80	35.93	1659: Scan 4756 (rt=45.6714) [E:\Pedro Casado\b1370p10\b1370p10_S9_Fuji_IPA3_2h_20uM_3.RAW]	Q:/Pedro's Lab/Cell Signalling Proteomics/Pedro Casado/PF/Phosphoproteomics/2h IPA/Dat Files/F021809.dat	OTUD5(S64);	OTUD5;	Q96G74;
p00375	FWCH2_HUMAN	FLYWCH family member 2 OS=Homo sapiens GN=FLYWCH2 PE=1 SV=1	ASQEPSPKPGTEVIPAAPR	Phospho (ST)	671.334	41.314	3	x'000000000003000000000	1.77177	-0.540533	-0.227253	39.3731	41.4455	26.85	0.0264369	0.0264369	26.85	26.85	6	16	34	15.23	3028: Scan 4782 (rt=41.314) [E:\Pedro Casado\b1370p14\b1370p14_S16_MV4_Frax_2h_0nM_2.RAW]	Q:/Pedro's Lab/Cell Signalling Proteomics/Pedro Casado/PF/Phosphoproteomics/2h FRAX/Dat Files/F022124.dat	FLYWCH2(T26);	FLYWCH2;	Q96CP2;
p00376	STK10_HUMAN	Serine/threonine-protein kinase 10 OS=Homo sapiens GN=STK10 PE=1 SV=1	ASQSRPNSSALETLGGEK	2 Phospho (ST)	664.621	41.6631	3	x'00003000300000000000	2.03883	-0.869483	-0.869483	41.6631	43.3287	48.93	0.0272428	0.0316608	25.88	25.27	4	447	464	5.98	2497: Scan 4824 (rt=41.6631) [E:\Pedro Casado\b1370p7\b1370p7_S8_P31_PF_100_B3.RAW]	Q:/Pedro's Lab/Cell Signalling Proteomics/Pedro Casado/PF/Phosphoproteomics/2h PF/Dat Files/F021528.dat	STK10(S450);STK10(S454);	STK10;	O94804;
p00377	STK10_HUMAN	Serine/threonine-protein kinase 10 OS=Homo sapiens GN=STK10 PE=1 SV=1	ASQSRPNSSALETLGGEK	2 Phospho (ST)	996.43	43.6963	2	x'00000000330000000000	2.48387	0.595226	2.48387	41.919	43.6963	58.37	0.00386515	0.0277747	34.15	27.5533	12	447	464	5.23	1686: Scan 4538 (rt=43.6963) [E:\Pedro Casado\b1370p10\b1370p10_S2_Fuji_IPA3_2h_2uM_1.RAW]	Q:/Pedro's Lab/Cell Signalling Proteomics/Pedro Casado/PF/Phosphoproteomics/2h IPA/Dat Files/F021802.dat	STK10(S454);STK10(S455);	STK10;	O94804;
p00378	CEP72_HUMAN		ASRLHFASEDSLDSKESVPASLK		825.424	96.689	3	x'0000000000000000000000000	1.66946	0.929547	1.66946	95.185	96.689	23.25	0.0508638	0.0508638	23.25	23.25	2	146	168	11.68	2567: Scan 9081 (rt=96.689) [E:\Pedro Casado\b1370p10\b1370p10_S1_Fuji_IPA3_2h_0uM_1.RAW]	Q:/Pedro's Lab/Cell Signalling Proteomics/Pedro Casado/PF/Phosphoproteomics/2h IPA/Dat Files/F021801.dat	CEP72(145-168, no_mod);	CEP72;	Q9P209;
p00379	CYTSB_HUMAN	Cytospin-B OS=Homo sapiens GN=SPECC1 PE=1 SV=1	ASSEDTLNKPGSTAASGVVR	Phospho (ST)	676.32	33.8603	3	x'0000000000000300000000	1.94428	-3.49025	0.0784822	32.0913	35.265	50.94	0.000136512	0.00383052	50.94	40.658	101	53	72	10.88	1081: Scan 3512 (rt=33.8603) [E:\Pedro Casado\b1370p10\b1370p10_S19_MV4_IPA3_2h_0uM_3.RAW]	Q:/Pedro's Lab/Cell Signalling Proteomics/Pedro Casado/PF/Phosphoproteomics/2h IPA/Dat Files/F021819.dat	SPECC1(T65);	SPECC1;	Q5M775;
p00380	CYTSB_HUMAN	Cytospin-B OS=Homo sapiens GN=SPECC1 PE=1 SV=1	ASSEDTLNKPGSTAASGVVR	Phospho (ST)	1013.98	33.8425	2	x'0000000000000300000000	2.18911	-0.673763	-0.673763	32.1063	33.9581	75.47	4.69676e-07	0.000137772	75.47	60.9	44	53	72	23.48	907: Scan 3512 (rt=33.8425) [E:\Pedro Casado\b1370p10\b1370p10_S13_MV4_IPA3_2h_0uM_1.RAW]	Q:/Pedro's Lab/Cell Signalling Proteomics/Pedro Casado/PF/Phosphoproteomics/2h IPA/Dat Files/F021813.dat	SPECC1(T65);	SPECC1;	Q5M775;
p00381	FA54B_HUMAN	Protein FAM54B OS=Homo sapiens GN=FAM54B PE=1 SV=2	ASSFADMMGILK	Phospho (ST)	675.797	79.3648	2	x'00300000000000	2.02508	-1.4575	1.4323	77.3203	79.5169	74.55	2.50788e-07	5.75238e-06	74.55	66.29	127	236	247	56.73	5254: Scan 8897 (rt=79.3648) [E:\Pedro Casado\b1370p14\b1370p14_S19_MV4_Frax_2h_0nM_3.RAW]	Q:/Pedro's Lab/Cell Signalling Proteomics/Pedro Casado/PF/Phosphoproteomics/2h FRAX/Dat Files/F022127.dat	FAM54B(S237);	FAM54B;	Q9H019;
p00382	R3HD2_HUMAN	R3H domain-containing protein 2 OS=Homo sapiens GN=R3HDM2 PE=1 SV=3	ASSFSGISILTR	Phospho (ST)	659.826	67.3682	2	x'00000300000000	2.67373	-1.19684	2.67373	66.0827	68.0081	60.94	7.49002e-06	0.000404885	60.94	48.9933	46	347	358	21	2122: Sum of 2 scans in range 6716 (rt=67.3453) to 6720 (rt=67.3911) [E:\Pedro Casado\b1370p10\b1370p10_S14_MV4_IPA3_2h_2uM_1.RAW]	Q:/Pedro's Lab/Cell Signalling Proteomics/Pedro Casado/PF/Phosphoproteomics/2h IPA/Dat Files/F021814.dat	R3HDM2(S351);	R3HDM2;	Q9Y2K5;
p00383	R3HD1_HUMAN	R3H domain-containing protein 1 OS=Homo sapiens GN=R3HDM1 PE=1 SV=3	ASSFSGISVLTR	Phospho (ST)	652.816	62.0742	2	x'00300000000000	2.0888	-3.34225	-0.519324	61.8522	62.4912	66.24	1.99655e-06	0.00115255	66.24	55.4467	40	379	390	32.38	2196: Scan 6327 (rt=62.0742) [E:\Pedro Casado\b1370p10\b1370p10_S16_MV4_IPA3_2h_0uM_2.RAW]	Q:/Pedro's Lab/Cell Signalling Proteomics/Pedro Casado/PF/Phosphoproteomics/2h IPA/Dat Files/F021816.dat	R3HDM1(S380);	R3HDM1;	Q15032;
p00384	LMNA_HUMAN	Prelamin-A/C OS=Homo sapiens GN=LMNA PE=1 SV=1	ASSHSSQTQGGGSVTK	2 Phospho (ST)	839.827	12.5274	2	x'000003300000000000	0.60144	-0.674162	-0.674162	12.5274	12.5987	123.21	0.0139479	0.0154166	26.88	26.465	4	402	417	11.86	189: Scan 1208 (rt=12.5274) [E:\Pedro Casado\b1370p7\b1370p7_S16_MV4_PF_Con_B2.RAW]	Q:/Pedro's Lab/Cell Signalling Proteomics/Pedro Casado/PF/Phosphoproteomics/2h PF/Dat Files/F021536.dat	LMNA(S406);LMNA(S407);	LMNA;	P02545;
p00385	LMNA_HUMAN	Prelamin-A/C OS=Homo sapiens GN=LMNA PE=1 SV=1	ASSHSSQTQGGGSVTK	Phospho (ST)	799.844	13.5103	2	x'003000000000000000	1.37262	-0.0669724	-0.0669724	11.6002	13.7033	97.04	1.38676e-05	0.00421203	58.58	42.974	29	402	417	21.84	289: Scan 1262 (rt=13.5103) [E:\Pedro Casado\b1370p14\b1370p14_S22_MV4_Frax_2h_0nM_4.RAW]	Q:/Pedro's Lab/Cell Signalling Proteomics/Pedro Casado/PF/Phosphoproteomics/2h FRAX/Dat Files/F022130.dat	LMNA(S403);	LMNA;	P02545;
p00386	PCDA2_HUMAN	Protocadherin alpha-2 OS=Homo sapiens GN=PCDHA2 PE=1 SV=1	ASSIRR	2 Phospho (ST)	425.173	13.5736	2	x	0.218075	-1.62083	0.00589393	13.5544	13.7782	28	0.00776598	0.00776598	28	28	5	2	7	0	417: Scan 1322 (rt=13.5736) [E:\Pedro Casado\b1370p14\b1370p14_S17_MV4_Frax_2h_100nM_2.RAW]	Q:/Pedro's Lab/Cell Signalling Proteomics/Pedro Casado/PF/Phosphoproteomics/2h FRAX/Dat Files/F022125.dat	PCDHA2(1-7, no_mod);VPS13B(1672-1678, no_mod);	PCDHA2; VPS13B;	Q9Y5H9; Q7Z7G8;
p00387	SKIV2_HUMAN	Helicase SKI2W OS=Homo sapiens GN=SKIV2L PE=1 SV=3	ASSLEDLVLK	Phospho (ST)	577.79	61.0785	2	x'003000000000	2.91877	-3.37477	0.99431	60.6185	62.729	69.24	1.08403e-06	7.9612e-05	69.24	58.42	64	254	263	45.1	3564: Scan 6927 (rt=61.0785) [E:\Pedro Casado\b1370p7\b1370p7_S2_P31_PF_100_B1.RAW]	Q:/Pedro's Lab/Cell Signalling Proteomics/Pedro Casado/PF/Phosphoproteomics/2h PF/Dat Files/F021522.dat	SKIV2L(S255);	SKIV2L;	Q15477;
p00388	NEB2_HUMAN	Neurabin-2 OS=Homo sapiens GN=PPP1R9B PE=1 SV=2	ASSLNENVDHSALLK	Phospho (ST)	559.933	42.588	3	x'00300000000000000	0.920217	-1.02995	-0.278511	42.588	43.7395	48.81	0.00135011	0.00434231	39.7	36.025	15	98	112	20.96	1426: Scan 4468 (rt=42.588) [E:\Pedro Casado\b1370p10\b1370p10_S15_MV4_IPA3_2h_20uM_1.RAW]	Q:/Pedro's Lab/Cell Signalling Proteomics/Pedro Casado/PF/Phosphoproteomics/2h IPA/Dat Files/F021815.dat	PPP1R9B(S99);	PPP1R9B;	Q96SB3;
p00389	NEB2_HUMAN	Neurabin-2 OS=Homo sapiens GN=PPP1R9B PE=1 SV=2	ASSLNENVDHSALLK	Phospho (ST)	839.397	43.2481	2	x'00300000000000000	2.60559	-1.48559	0.744881	41.2505	44.1059	67.42	2.22795e-06	0.0144835	67.42	51.4867	38	98	112	38	1678: Scan 4658 (rt=43.2481) [E:\Pedro Casado\b1370p10\b1370p10_S24_MV4_IPA3_2h_20uM_4.RAW]	Q:/Pedro's Lab/Cell Signalling Proteomics/Pedro Casado/PF/Phosphoproteomics/2h IPA/Dat Files/F021824.dat	PPP1R9B(S99);	PPP1R9B;	Q96SB3;
p00390	KLC2_HUMAN	Kinesin light chain 2 OS=Homo sapiens GN=KLC2 PE=1 SV=1	ASSLNFLNK	Phospho (ST)	537.256	52.1796	2	x'00300000000	2.68159	-2.20421	0.220048	50.2077	52.3993	34.8	0.00299674	0.0186229	34.8	29.51	20	580	588	13.78	2075: Scan 5596 (rt=52.1796) [E:\Pedro Casado\b1370p14\b1370p14_S4_P31_Frax_2h_0nM_2.RAW]	Q:/Pedro's Lab/Cell Signalling Proteomics/Pedro Casado/PF/Phosphoproteomics/2h FRAX/Dat Files/F022112.dat	KLC2(S581);	KLC2;	Q9H0B6;
p00391	NOLC1_HUMAN	Nucleolar and coiled-body phosphoprotein 1 OS=Homo sapiens GN=NOLC1 PE=1 SV=2	ASSPFRR	Phospho (ST)	450.709	17.369	2	x'000300000	1.4732	-0.105626	0.00555925	17.2016	18.2118	85.2838	0.0144818	0.0144818	26.62	26.62	5	621	627	0.26	762: Scan 1814 (rt=17.369) [E:\Pedro Casado\b1370p14\b1370p14_S16_MV4_Frax_2h_0nM_2.RAW]	Q:/Pedro's Lab/Cell Signalling Proteomics/Pedro Casado/PF/Phosphoproteomics/2h FRAX/Dat Files/F022124.dat	NOLC1(S623);	NOLC1;	Q14978;
p00392	ARGL1_HUMAN	Arginine and glutamate-rich protein 1 OS=Homo sapiens GN=ARGLU1 PE=1 SV=1	ASSPPDRIDIFGR	Phospho (ST)	504.24	56.0981	3	x'003000000000000	2.48327	-2.20641	-0.417965	55.0082	58.4795	46.01	0.000216778	0.00282019	46.01	38.0925	143	75	87	32.36	3688: Scan 6429 (rt=56.0981) [E:\Pedro Casado\b1370p7\b1370p7_S15_MV4_PF_1000_B1.RAW]	Q:/Pedro's Lab/Cell Signalling Proteomics/Pedro Casado/PF/Phosphoproteomics/2h PF/Dat Files/F021535.dat	ARGLU1(S76);	ARGLU1;	Q9NWB6;
p00393	ARGL1_HUMAN	Arginine and glutamate-rich protein 1 OS=Homo sapiens GN=ARGLU1 PE=1 SV=1	ASSPPDRIDIFGR	Phospho (ST)	755.858	55.3624	2	x'000300000000000	2.36802	-4.71951	1.29496	55.1216	58.2289	43.07	0.000438925	0.00222098	43.07	38.27	75	75	87	30.55	3345: Scan 6346 (rt=55.3624) [E:\Pedro Casado\b1370p7\b1370p7_S9_P31_PF_1000_B3.RAW]	Q:/Pedro's Lab/Cell Signalling Proteomics/Pedro Casado/PF/Phosphoproteomics/2h PF/Dat Files/F021529.dat	ARGLU1(S77);	ARGLU1;	Q9NWB6;
p00394	DCP1A_HUMAN	mRNA-decapping enzyme 1A OS=Homo sapiens GN=DCP1A PE=1 SV=2	ASSPSPLTIGTPESQR	Phospho (ST)	854.4	42.7291	2	x'003000000000000000	2.63652	-1.88659	-1.88659	42.477	44.7159	175.36	0.000936181	0.0153004	41.15	36.6625	26	521	536	17.95	2752: Scan 5085 (rt=42.7291) [E:\Pedro Casado\b1370p7\b1370p7_S5_P31_PF_100_B2.RAW]	Q:/Pedro's Lab/Cell Signalling Proteomics/Pedro Casado/PF/Phosphoproteomics/2h PF/Dat Files/F021525.dat	DCP1A(S522);	DCP1A;	Q9NPI6;
p00395	TMC8_HUMAN	Transmembrane channel-like protein 8 OS=Homo sapiens GN=TMC8 PE=1 SV=1	ASSRPFR	Phospho (ST)	450.709	17.8828	2	x'003000000	1.67333	-3.75251	0.0333554	15.2102	24.3279	35.05	0.00207884	0.0461529	35.05	23.095	108	520	526	8.4	816: Scan 1880 (rt=17.8828) [E:\Pedro Casado\b1370p14\b1370p14_S16_MV4_Frax_2h_0nM_2.RAW]	Q:/Pedro's Lab/Cell Signalling Proteomics/Pedro Casado/PF/Phosphoproteomics/2h FRAX/Dat Files/F022124.dat	TMC8(S521);	TMC8;	Q8IU68;
p00396	HMGX4_HUMAN	HMG domain-containing protein 4 OS=Homo sapiens GN=HMGXB4 PE=2 SV=2	ASSVGVLSPQKK	Phospho (ST)	640.835	30.2729	2	x'00000000300000	0.364161	0.364161	0.364161	30.2729	30.2729	45.26	0.0367949	0.0367949	23.98	23.98	1	490	501	15.65	2033: Scan 3412 (rt=30.2729) [E:\Pedro Casado\b1370p14\b1370p14_S17_MV4_Frax_2h_100nM_2.RAW]	Q:/Pedro's Lab/Cell Signalling Proteomics/Pedro Casado/PF/Phosphoproteomics/2h FRAX/Dat Files/F022125.dat	HMGXB4(S497);	HMGXB4;	Q9UGU5;
p00397	TCOF_HUMAN	Treacle protein OS=Homo sapiens GN=TCOF1 PE=1 SV=3	ASSVSTKESPARK	Phospho (ST)	476.569	14.1757	3	x'000000000300000	0.992512	0.992512	0.992512	14.1757	14.1757	150.22	0.0210184	0.0210184	26.86	26.86	1	225	237	7.01	441: Scan 1368 (rt=14.1757) [E:\Pedro Casado\b1370p14\b1370p14_S21_MV4_Frax_2h_1000nM_3.RAW]	Q:/Pedro's Lab/Cell Signalling Proteomics/Pedro Casado/PF/Phosphoproteomics/2h FRAX/Dat Files/F022129.dat	TCOF1(S233);	TCOF1;	Q13428;
p00398	KPCD_HUMAN	Protein kinase C delta type OS=Homo sapiens GN=PRKCD PE=1 SV=2	ASTFCGTPDYIAPEILQGLK	Phospho (ST)	754.358	84.4609	3	x'0000000300000000000000	1.50704	-0.722994	0.750426	83.0859	84.7549	37.8769	0.00122665	0.00849297	40.4	33.7667	37	505	524	9.95	2309: Scan 8074 (rt=84.4609) [E:\Pedro Casado\b1370p10\b1370p10_S6_Fuji_IPA3_2h_20uM_2.RAW]	Q:/Pedro's Lab/Cell Signalling Proteomics/Pedro Casado/PF/Phosphoproteomics/2h IPA/Dat Files/F021806.dat	PRKCD(T511);	PRKCD;	Q05655;
p00399	KPCD_HUMAN	Protein kinase C delta type OS=Homo sapiens GN=PRKCD PE=1 SV=2	ASTFCGTPDYIAPEILQGLK	Phospho (ST)	1131.03	84.9651	2	x'0000000300000000000000	1.75748	-1.3398	-1.16281	83.1107	85.062	56.0469	1.89034e-05	0.000153667	58.57	54.07	88	505	524	28.56	5781: Scan 9504 (rt=84.9651) [E:\Pedro Casado\b1370p14\b1370p14_S14_MV4_Frax_2h_100nM_1.RAW]	Q:/Pedro's Lab/Cell Signalling Proteomics/Pedro Casado/PF/Phosphoproteomics/2h FRAX/Dat Files/F022122.dat	PRKCD(T511);	PRKCD;	Q05655;
p00400	KPCD_HUMAN	Protein kinase C delta type OS=Homo sapiens GN=PRKCD PE=1 SV=2	ASTFCGTPDYIAPEILQGLK	Phospho (Y)	754.357	83.6119	3	x'0000000000400000000000	0.750426	-0.152209	-0.152209	83.2206	84.4609	106.594	0.0116986	0.0116986	30.67	30.67	5	505	524	3.09	4478: Scan 8934 (rt=83.6119) [E:\Pedro Casado\b1370p7\b1370p7_S15_MV4_PF_1000_B1.RAW]	Q:/Pedro's Lab/Cell Signalling Proteomics/Pedro Casado/PF/Phosphoproteomics/2h PF/Dat Files/F021535.dat	PRKCD(Y514);	PRKCD;	Q05655;
p00401	HSP76_HUMAN	Heat shock 70 kDa protein 6 OS=Homo sapiens GN=HSPA6 PE=1 SV=2	ATAGDTHLGGEDFDNR		559.25	34.5191	3	x'000000000000000000	1.96928	-0.162415	1.57518	34.4868	35.8952	160.13	1.4634e-06	1.4634e-06	68.78	68.78	6	223	238	56.03	2283: Scan 3929 (rt=34.5191) [E:\Pedro Casado\b1370p14\b1370p14_S13_MV4_Frax_2h_0nM_1.RAW]	Q:/Pedro's Lab/Cell Signalling Proteomics/Pedro Casado/PF/Phosphoproteomics/2h FRAX/Dat Files/F022121.dat	HSPA7(222-238, no_mod);HSPA1L(222-238, no_mod);HSPA6(222-238, no_mod);HSPA1A(220-236, no_mod);	HSPA7; HSPA1L; HSPA6; HSPA1A;	P48741; P34931; P17066; P08107;
p00402	EF1D_HUMAN	Elongation factor 1-delta OS=Homo sapiens GN=EEF1D PE=1 SV=5	ATAPQTQHVSPMR	Phospho (ST)	501.898	25.1405	3	x'000000000030000	1.65505	-3.53572	0.0978258	22.4011	27.9625	215.05	0.000164163	0.00122058	48.32	42.59	56	124	136	33.9	1338: Scan 2736 (rt=25.1405) [E:\Pedro Casado\b1370p14\b1370p14_S13_MV4_Frax_2h_0nM_1.RAW]	Q:/Pedro's Lab/Cell Signalling Proteomics/Pedro Casado/PF/Phosphoproteomics/2h FRAX/Dat Files/F022121.dat	EEF1D(S133);	EEF1D;	P29692;
p00403	EF1D_HUMAN	Elongation factor 1-delta OS=Homo sapiens GN=EEF1D PE=1 SV=5	ATAPQTQHVSPMR	Phospho (ST)	752.343	24.6732	2	x'000000000030000	1.67901	-1.7815	0.214951	22.1385	27.5763	168.88	8.9149e-06	0.0180897	60.69	38.74	163	124	136	28.55	663: Scan 2425 (rt=24.6732) [E:\Pedro Casado\b1370p14\b1370p14_S11_P31_Frax_2h_100nM_4.RAW]	Q:/Pedro's Lab/Cell Signalling Proteomics/Pedro Casado/PF/Phosphoproteomics/2h FRAX/Dat Files/F022119.dat	EEF1D(S133);	EEF1D;	P29692;
p00404	BIN2_HUMAN	Bridging integrator 2 OS=Homo sapiens GN=BIN2 PE=1 SV=3	ATASPRPSSGNIPSSPTASGGGSPTSPR	2 Phospho (ST)	914.403	30.3712	3	x'000000000000000000000003030000	1.49661	0.193782	0.193782	30.3712	31.559	108.61	0.00220555	0.0128307	38.7	33.194	14	422	449	7.8	1699: Scan 3459 (rt=30.3712) [E:\Pedro Casado\b1370p7\b1370p7_S13_MV4_PF_Con_B1.RAW]	Q:/Pedro's Lab/Cell Signalling Proteomics/Pedro Casado/PF/Phosphoproteomics/2h PF/Dat Files/F021533.dat	BIN2(S444);BIN2(T446);	BIN2;	Q9UBW5;
p00405	BIN2_HUMAN	Bridging integrator 2 OS=Homo sapiens GN=BIN2 PE=1 SV=3	ATASPRPSSGNIPSSPTASGGGSPTSPR	3 Phospho (ST)	941.059	31.5668	3	x'000000000000000303030000000000	0.357427	0.357427	0.357427	31.5668	31.5668	82.56	0.0331753	0.0331753	26.33	26.33	1	422	449	8.79	2028: Scan 3648 (rt=31.5668) [E:\Pedro Casado\b1370p7\b1370p7_S20_MV4_PF_100_B3.RAW]	Q:/Pedro's Lab/Cell Signalling Proteomics/Pedro Casado/PF/Phosphoproteomics/2h PF/Dat Files/F021540.dat	BIN2(S436);BIN2(T438);BIN2(S440);	BIN2;	Q9UBW5;
p00406	BIN2_HUMAN	Bridging integrator 2 OS=Homo sapiens GN=BIN2 PE=1 SV=3	ATASPRPSSGNIPSSPTASGGGSPTSPR	Phospho (ST)	887.748	33.6246	3	x'000000000000003000000000000000	2.00547	-1.17472	0.49432	30.8647	33.931	84.89	5.22187e-08	0.0121909	84.89	58.4889	278	422	449	15.93	2216: Scan 3864 (rt=33.6246) [E:\Pedro Casado\b1370p14\b1370p14_S15_MV4_Frax_2h_1000nM_1.RAW]	Q:/Pedro's Lab/Cell Signalling Proteomics/Pedro Casado/PF/Phosphoproteomics/2h FRAX/Dat Files/F022123.dat	BIN2(S435);	BIN2;	Q9UBW5;
p00407	WBP11_HUMAN	WW domain-binding protein 11 OS=Homo sapiens GN=WBP11 PE=1 SV=1	ATATISAKPQITNPKAEITRFVPTALR	2 Phospho (ST)	1019.19	83.9743	3	x'00300000000000000003000000000	-4.6213	-4.6213	-4.6213	83.9743	83.9743	20.5	0.0730826	0.0730826	20.5	20.5	3	558	584	7.8	5412: Scan 9325 (rt=83.9743) [E:\Pedro Casado\b1370p14\b1370p14_S19_MV4_Frax_2h_0nM_3.RAW]	Q:/Pedro's Lab/Cell Signalling Proteomics/Pedro Casado/PF/Phosphoproteomics/2h FRAX/Dat Files/F022127.dat	WBP11(T559);WBP11(T576);	WBP11;	Q9Y2W2;
p00408	ZN687_HUMAN	Zinc finger protein 687 OS=Homo sapiens GN=ZNF687 PE=1 SV=1	ATDIPASASPPPVAGVPFFK	Phospho (ST)	1025.01	75.0206	2	x'0030000000000000000000	2.66063	-0.562011	1.29345	73.4948	75.0206	57.29	2.28632e-05	0.0166291	57.29	41.9667	16	245	264	23.32	5273: Scan 8470 (rt=75.0206) [E:\Pedro Casado\b1370p14\b1370p14_S22_MV4_Frax_2h_0nM_4.RAW]	Q:/Pedro's Lab/Cell Signalling Proteomics/Pedro Casado/PF/Phosphoproteomics/2h FRAX/Dat Files/F022130.dat	ZNF687(T246);	ZNF687;	Q8N1G0;
p00409	FNBP4_HUMAN	Formin-binding protein 4 OS=Homo sapiens GN=FNBP4 PE=1 SV=3	ATGGLCLLGAYADSDDDDNDVSEK	Phospho (ST)	861.016	65.0211	3	x'00000000000000300000000000	1.13332	1.13332	1.13332	65.0211	65.0211	62.9769	0.0201346	0.0201346	28.1	28.1	1	103	126	11.62	4471: Scan 7610 (rt=65.0211) [E:\Pedro Casado\b1370p7\b1370p7_S19_MV4_PF_Con_B3.RAW]	Q:/Pedro's Lab/Cell Signalling Proteomics/Pedro Casado/PF/Phosphoproteomics/2h PF/Dat Files/F021539.dat	FNBP4(S116);	FNBP4;	Q8N3X1;
p00410	H15_HUMAN	Histone H1.5 OS=Homo sapiens GN=HIST1H1B PE=1 SV=3	ATGPPVSELITK		606.845	49.419	2	x'00000000000000	1.91552	-2.16147	-2.16147	47.5692	49.6401	139.7	0.000162839	0.000162839	44.51	44.51	5	38	49	35.72	2090: Scan 5404 (rt=49.419) [E:\Pedro Casado\b1370p14\b1370p14_S6_P31_Frax_2h_1000nM_2.RAW]	Q:/Pedro's Lab/Cell Signalling Proteomics/Pedro Casado/PF/Phosphoproteomics/2h FRAX/Dat Files/F022114.dat	HIST1H1B(37-49, no_mod);	HIST1H1B;	P16401;
p00411	CHM2B_HUMAN	Charged multivesicular body protein 2b OS=Homo sapiens GN=CHMP2B PE=1 SV=1	ATISDEEIER	Phospho (ST)	621.767	34.556	2	x'000030000000	2.14978	-0.846545	0.538856	32.9012	35.4045	57.03	1.18892e-05	0.0165683	57.03	39.805	30	196	205	34.45	989: Scan 2669 (rt=34.556) [E:\Pedro Casado\b1370p14\b1370p14_S10_P31_Frax_2h_0nM_4.RAW]	Q:/Pedro's Lab/Cell Signalling Proteomics/Pedro Casado/PF/Phosphoproteomics/2h FRAX/Dat Files/F022118.dat	CHMP2B(S199);	CHMP2B;	Q9UQN3;
p00412	SO2B1_HUMAN	Solute carrier organic anion transporter family member 2B1 OS=Homo sapiens GN=SLCO2B1 PE=1 SV=2	ATMGTENTPGGK	Oxidation (M)	393.848	24.941	3	x'00020000000000	-3.84041	-3.84041	-3.84041	24.941	24.941	20.47	0.0650636	0.0650636	20.47	20.47	1	21	32	14.97	1382: Scan 2779 (rt=24.941) [E:\Pedro Casado\b1370p7\b1370p7_S15_MV4_PF_1000_B1.RAW]	Q:/Pedro's Lab/Cell Signalling Proteomics/Pedro Casado/PF/Phosphoproteomics/2h PF/Dat Files/F021535.dat	SLCO2B1(M23);	SLCO2B1;	O94956;
p00413	RL1D1_HUMAN	Ribosomal L1 domain-containing protein 1 OS=Homo sapiens GN=RSL1D1 PE=1 SV=3	ATNESEDEIPQLVPIGK	Phospho (ST)	640.639	65.2341	3	x'0030000000000000000	1.70463	-0.890619	0.516443	64.5058	66.3194	39.97	0.00144998	0.00144998	39.97	39.97	26	357	373	32.37	4018: Scan 7309 (rt=65.2341) [E:\Pedro Casado\b1370p7\b1370p7_S15_MV4_PF_1000_B1.RAW]	Q:/Pedro's Lab/Cell Signalling Proteomics/Pedro Casado/PF/Phosphoproteomics/2h PF/Dat Files/F021535.dat	RSL1D1(T358);	RSL1D1;	O76021;
p00414	RL1D1_HUMAN	Ribosomal L1 domain-containing protein 1 OS=Homo sapiens GN=RSL1D1 PE=1 SV=3	ATNESEDEIPQLVPIGK	Phospho (ST)	960.454	65.3436	2	x'0030000000000000000	2.03085	-1.95061	0.248581	64.6123	66.8463	50.17	0.00013703	0.00013703	50.17	50.17	123	357	373	46.6	4135: Scan 7409 (rt=65.3436) [E:\Pedro Casado\b1370p7\b1370p7_S17_MV4_PF_100_B2.RAW]	Q:/Pedro's Lab/Cell Signalling Proteomics/Pedro Casado/PF/Phosphoproteomics/2h PF/Dat Files/F021537.dat	RSL1D1(T358);	RSL1D1;	O76021;
p00415	DOK3_HUMAN	Docking protein 3 OS=Homo sapiens GN=DOK3 PE=1 SV=2	ATSLPSLDTPGELR	Phospho (ST)	768.87	56.24	2	x'0030000000000000	2.23477	-2.68799	0.085953	56.24	58.3624	68.47	1.43655e-06	0.0164683	68.47	48.2233	130	328	341	29.98	3411: Scan 6493 (rt=56.24) [E:\Pedro Casado\b1370p7\b1370p7_S7_P31_PF_Con_B3.RAW]	Q:/Pedro's Lab/Cell Signalling Proteomics/Pedro Casado/PF/Phosphoproteomics/2h PF/Dat Files/F021527.dat	DOK3(T329);	DOK3;	Q7L591;
p00416	MYL9_HUMAN	Myosin regulatory light polypeptide 9 OS=Homo sapiens GN=MYL9 PE=1 SV=4	ATSNVFAMFDQSQIQEFK	2 Phospho (ST)	750.978	88.1674	3	x'00330000000000000000	1.41961	-1.32717	0.366237	87.8371	90.058	83.41	1.49212e-05	1.49212e-05	59.3	59.3	36	18	35	45.02	4675: Scan 9604 (rt=88.1674) [E:\Pedro Casado\b1370p7\b1370p7_S4_P31_PF_Con_B2.RAW]	Q:/Pedro's Lab/Cell Signalling Proteomics/Pedro Casado/PF/Phosphoproteomics/2h PF/Dat Files/F021524.dat	MYL9(T19);MYL9(S20);MYL12A(T18);MYL12A(S19);MYL12B(T19);MYL12B(S20);	MYL9; MYL12A; MYL12B;	P24844; P19105; O14950;
p00417	MYL9_HUMAN	Myosin regulatory light polypeptide 9 OS=Homo sapiens GN=MYL9 PE=1 SV=4	ATSNVFAMFDQSQIQEFK	2 Phospho (ST)	1125.97	88.7169	2	x'00330000000000000000	4.22682	-0.484464	1.67117	87.589	90.1046	83.41	5.79167e-08	0.0278991	83.41	46.075	156	18	35	71.98	4687: Scan 9659 (rt=88.7169) [E:\Pedro Casado\b1370p7\b1370p7_S4_P31_PF_Con_B2.RAW]	Q:/Pedro's Lab/Cell Signalling Proteomics/Pedro Casado/PF/Phosphoproteomics/2h PF/Dat Files/F021524.dat	MYL9(T19);MYL9(S20);MYL12A(T18);MYL12A(S19);MYL12B(T19);MYL12B(S20);	MYL9; MYL12A; MYL12B;	P24844; P19105; O14950;
p00418	MYL9_HUMAN	Myosin regulatory light polypeptide 9 OS=Homo sapiens GN=MYL9 PE=1 SV=4	ATSNVFAMFDQSQIQEFK	Oxidation (M); 2 Phospho (ST)	756.31	79.2118	3	x'00330000200000000000	1.01284	0.191976	0.191976	77.7434	79.2118	80.83	8.53433e-05	8.53433e-05	51.64	51.64	3	18	35	40.1	2625: Scan 7936 (rt=79.2118) [E:\Pedro Casado\b1370p14\b1370p14_S12_P31_Frax_2h_1000nM_4.RAW]	Q:/Pedro's Lab/Cell Signalling Proteomics/Pedro Casado/PF/Phosphoproteomics/2h FRAX/Dat Files/F022120.dat	MYL9(M25);MYL9(T19);MYL9(S20);MYL12A(M24);MYL12A(T18);MYL12A(S19);MYL12B(M25);MYL12B(T19);MYL12B(S20);	MYL9; MYL12A; MYL12B;	P24844; P19105; O14950;
p00419	MYL9_HUMAN	Myosin regulatory light polypeptide 9 OS=Homo sapiens GN=MYL9 PE=1 SV=4	ATSNVFAMFDQSQIQEFK	Oxidation (M); 2 Phospho (ST)	1133.96	77.8057	2	x'00330000200000000000	2.90876	-1.06315	2.90876	77.8057	79.2922	70.22	1.19301e-06	1.19301e-06	70.22	70.22	3	18	35	70.22	4171: Scan 8554 (rt=77.8057) [E:\Pedro Casado\b1370p7\b1370p7_S7_P31_PF_Con_B3.RAW]	Q:/Pedro's Lab/Cell Signalling Proteomics/Pedro Casado/PF/Phosphoproteomics/2h PF/Dat Files/F021527.dat	MYL9(M25);MYL9(T19);MYL9(S20);MYL12A(M24);MYL12A(T18);MYL12A(S19);MYL12B(M25);MYL12B(T19);MYL12B(S20);	MYL9; MYL12A; MYL12B;	P24844; P19105; O14950;
p00420	MYL9_HUMAN	Myosin regulatory light polypeptide 9 OS=Homo sapiens GN=MYL9 PE=1 SV=4	ATSNVFAMFDQSQIQEFK	Oxidation (M); Phospho (ST)	729.654	75.0222	3	x'00300000200000000000	1.55951	-2.73613	0.379242	73.2963	75.511	70.13	0.000235187	0.000235187	48.09	48.09	56	18	35	36.24	2050: Scan 7273 (rt=75.0222) [E:\Pedro Casado\b1370p10\b1370p10_S13_MV4_IPA3_2h_0uM_1.RAW]	Q:/Pedro's Lab/Cell Signalling Proteomics/Pedro Casado/PF/Phosphoproteomics/2h IPA/Dat Files/F021813.dat	MYL9(M25);MYL9(T19);MYL12A(M24);MYL12A(T18);MYL12B(M25);MYL12B(T19);	MYL9; MYL12A; MYL12B;	P24844; P19105; O14950;
p00421	MYL9_HUMAN	Myosin regulatory light polypeptide 9 OS=Homo sapiens GN=MYL9 PE=1 SV=4	ATSNVFAMFDQSQIQEFK	Oxidation (M); Phospho (ST)	1093.98	75.1369	2	x'00030000200000000000	2.61443	-2.23474	2.61443	73.5471	75.4936	103.26	9.80937e-07	1.23282e-06	71.83	70.93	91	18	35	70.03	5423: Scan 8524 (rt=75.1369) [E:\Pedro Casado\b1370p14\b1370p14_S23_MV4_Frax_2h_100nM_4.RAW]	Q:/Pedro's Lab/Cell Signalling Proteomics/Pedro Casado/PF/Phosphoproteomics/2h FRAX/Dat Files/F022131.dat	MYL9(M25);MYL9(S20);MYL12A(M24);MYL12A(S19);MYL12B(M25);MYL12B(S20);	MYL9; MYL12A; MYL12B;	P24844; P19105; O14950;
p00422	MYL9_HUMAN	Myosin regulatory light polypeptide 9 OS=Homo sapiens GN=MYL9 PE=1 SV=4	ATSNVFAMFDQSQIQEFK	Phospho (ST)	724.322	85.9156	3	x'00300000000000000000	2.01295	-0.696793	-0.102307	83.6936	86.0417	130.97	4.57523e-06	4.57523e-06	65.2	65.2	93	18	35	56.23	6025: Scan 9730 (rt=85.9156) [E:\Pedro Casado\b1370p14\b1370p14_S17_MV4_Frax_2h_100nM_2.RAW]	Q:/Pedro's Lab/Cell Signalling Proteomics/Pedro Casado/PF/Phosphoproteomics/2h FRAX/Dat Files/F022125.dat	MYL9(T19);MYL12A(T18);MYL12B(T19);	MYL9; MYL12A; MYL12B;	P24844; P19105; O14950;
p00423	MYL9_HUMAN	Myosin regulatory light polypeptide 9 OS=Homo sapiens GN=MYL9 PE=1 SV=4	ATSNVFAMFDQSQIQEFK	Phospho (ST)	1085.98	83.6191	2	x'00300000000000000000	2.41204	-0.721678	0.200005	83.5926	85.9932	101.16	1.10246e-09	1.10246e-09	101.16	101.16	269	18	35	83.52	4543: Scan 9152 (rt=83.6191) [E:\Pedro Casado\b1370p7\b1370p7_S13_MV4_PF_Con_B1.RAW]	Q:/Pedro's Lab/Cell Signalling Proteomics/Pedro Casado/PF/Phosphoproteomics/2h PF/Dat Files/F021533.dat	MYL9(T19);MYL12A(T18);MYL12B(T19);	MYL9; MYL12A; MYL12B;	P24844; P19105; O14950;
p00424	OTUD5_HUMAN	OTU domain-containing protein 5 OS=Homo sapiens GN=OTUD5 PE=1 SV=1	ATSPLVSLYPALECR	Phospho (ST)	878.921	71.3066	2	x'00300000000000000	0.753491	-0.522261	-0.522261	71.1815	71.3066	51.2269	0.00999658	0.00999658	31.24	31.24	4	506	520	24.51	2372: Scan 7004 (rt=71.3066) [E:\Pedro Casado\b1370p10\b1370p10_S2_Fuji_IPA3_2h_2uM_1.RAW]	Q:/Pedro's Lab/Cell Signalling Proteomics/Pedro Casado/PF/Phosphoproteomics/2h IPA/Dat Files/F021802.dat	OTUD5(T507);	OTUD5;	Q96G74;
p00425	PB1_HUMAN	Protein polybromo-1 OS=Homo sapiens GN=PBRM1 PE=1 SV=1	ATSPSSSVSGDFDDGHHSVSTPGPSR	2 Phospho (ST)	911.03	38.3025	3	x'0003030000000000000000000000	2.00178	-1.60253	2.00178	36.1519	38.3025	31.6	0.00709127	0.0379161	31.6	26.77	7	8	33	7.69	2799: Scan 4412 (rt=38.3025) [E:\Pedro Casado\b1370p14\b1370p14_S17_MV4_Frax_2h_100nM_2.RAW]	Q:/Pedro's Lab/Cell Signalling Proteomics/Pedro Casado/PF/Phosphoproteomics/2h FRAX/Dat Files/F022125.dat	PBRM1(S10);PBRM1(S12);	PBRM1;	Q86U86;
p00426	RHG12_HUMAN	Rho GTPase-activating protein 12 OS=Homo sapiens GN=ARHGAP12 PE=1 SV=1	ATTPPNQGRPDSPVYANLQELK	2 Phospho (ST)	852.726	55.0022	3	x'000300000000300000000000	3.19707	1.23633	3.19707	55.0022	55.9332	41.4269	0.000708782	0.000919956	43.95	42.935	6	229	250	19.44	3565: Scan 6390 (rt=55.0022) [E:\Pedro Casado\b1370p7\b1370p7_S13_MV4_PF_Con_B1.RAW]	Q:/Pedro's Lab/Cell Signalling Proteomics/Pedro Casado/PF/Phosphoproteomics/2h PF/Dat Files/F021533.dat	ARHGAP12(T231);ARHGAP12(S240);	ARHGAP12;	Q8IWW6;
p00427	RHG12_HUMAN	Rho GTPase-activating protein 12 OS=Homo sapiens GN=ARHGAP12 PE=1 SV=1	ATTPPNQGRPDSPVYANLQELK	Phospho (ST); Phospho (Y)	852.726	55.0022	3	x'003000000000000400000000	3.19707	3.19707	3.19707	55.0022	55.0022	41.4269	0.0994289	0.0994289	22.48	22.48	2	229	250	15.53	3565: Scan 6390 (rt=55.0022) [E:\Pedro Casado\b1370p7\b1370p7_S13_MV4_PF_Con_B1.RAW]	Q:/Pedro's Lab/Cell Signalling Proteomics/Pedro Casado/PF/Phosphoproteomics/2h PF/Dat Files/F021533.dat	ARHGAP12(T230);ARHGAP12(Y243);	ARHGAP12;	Q8IWW6;
p00428	PDCD4_HUMAN	Programmed cell death protein 4 OS=Homo sapiens GN=PDCD4 PE=1 SV=2	ATVLLSMSKGGK	Phospho (ST)	636.322	48.1976	2	x'00000000300000	-4.97155	-4.98729	-4.98729	48.1976	48.9972	108.25	0.05653	0.05653	21.72	21.72	3	298	309	4.72	1823: Scan 5108 (rt=48.1976) [E:\Pedro Casado\b1370p10\b1370p10_S22_MV4_IPA3_2h_0uM_4.RAW]	Q:/Pedro's Lab/Cell Signalling Proteomics/Pedro Casado/PF/Phosphoproteomics/2h IPA/Dat Files/F021822.dat	PDCD4(S305);	PDCD4;	Q53EL6;
p00429	NUCKS_HUMAN	Nuclear ubiquitous casein and cyclin-dependent kinase substrate 1 OS=Homo sapiens GN=NUCKS1 PE=1 SV=1	ATVTPSPVK	Phospho (ST)	490.248	23.1839	2	x'00000030000	3.2438	-2.29541	0.433325	21.6954	25.0745	272.774	0.000166835	0.00856071	46.44	36.405	66	176	184	28.48	1199: Scan 2542 (rt=23.1839) [E:\Pedro Casado\b1370p7\b1370p7_S19_MV4_PF_Con_B3.RAW]	Q:/Pedro's Lab/Cell Signalling Proteomics/Pedro Casado/PF/Phosphoproteomics/2h PF/Dat Files/F021539.dat	NUCKS1(S181);	NUCKS1;	Q9H1E3;
p00430	NUCKS_HUMAN	Nuclear ubiquitous casein and cyclin-dependent kinase substrate 1 OS=Homo sapiens GN=NUCKS1 PE=1 SV=1	ATVTPSPVKGK	Phospho (ST)	388.873	19.6694	3	x'0000003000000	-0.109145	-0.418531	-0.109145	19.6694	20.1807	262.444	0.00335187	0.00335187	33.41	33.41	3	176	186	21.57	900: Scan 2050 (rt=19.6694) [E:\Pedro Casado\b1370p14\b1370p14_S22_MV4_Frax_2h_0nM_4.RAW]	Q:/Pedro's Lab/Cell Signalling Proteomics/Pedro Casado/PF/Phosphoproteomics/2h FRAX/Dat Files/F022130.dat	NUCKS1(S181);	NUCKS1;	Q9H1E3;
p00431	NUCKS_HUMAN	Nuclear ubiquitous casein and cyclin-dependent kinase substrate 1 OS=Homo sapiens GN=NUCKS1 PE=1 SV=1	ATVTPSPVKGK	Phospho (ST)	582.805	18.6242	2	x'0000003000000	0.609318	-0.112582	-0.112582	18.4949	19.9691	249.124	0.0434798	0.0434798	22.28	22.28	4	176	186	17.85	566: Sum of 2 scans in range 1943 (rt=18.6008) to 1949 (rt=18.6476) [E:\Pedro Casado\b1370p7\b1370p7_S12_P31_PF_1000_B4.RAW]	Q:/Pedro's Lab/Cell Signalling Proteomics/Pedro Casado/PF/Phosphoproteomics/2h PF/Dat Files/F021532.dat	NUCKS1(S181);	NUCKS1;	Q9H1E3;
p00432	ABCA3_HUMAN	ATP-binding cassette sub-family A member 3 OS=Homo sapiens GN=ABCA3 PE=1 SV=2	AVAGKEEEDSDPEK		501.898	23.6777	3	x'0000000000000000	-2.37777	-2.37777	-2.37777	23.6777	23.6777	22.24	0.066868	0.066868	22.24	22.24	1	499	512	4.02	1195: Scan 2648 (rt=23.6777) [E:\Pedro Casado\b1370p7\b1370p7_S16_MV4_PF_Con_B2.RAW]	Q:/Pedro's Lab/Cell Signalling Proteomics/Pedro Casado/PF/Phosphoproteomics/2h PF/Dat Files/F021536.dat	ABCA3(498-512, no_mod);	ABCA3;	Q99758;
p00433	STA5A_HUMAN	Signal transducer and activator of transcription 5A OS=Homo sapiens GN=STAT5A PE=1 SV=1	AVDGYVKPQIK	Phospho (Y)	649.331	31.7728	2	x'0000040000000	1.44989	-4.24172	-1.01801	29.9084	31.981	40.41	0.000682435	0.000682435	40.41	40.41	4	690	700	40.41	2186: Scan 3626 (rt=31.7728) [E:\Pedro Casado\b1370p14\b1370p14_S16_MV4_Frax_2h_0nM_2.RAW]	Q:/Pedro's Lab/Cell Signalling Proteomics/Pedro Casado/PF/Phosphoproteomics/2h FRAX/Dat Files/F022124.dat	STAT5B(Y699);STAT5A(Y694);	STAT5B; STAT5A;	P51692; P42229;
p00434	PSIP1_HUMAN	PC4 and SFRS1-interacting protein OS=Homo sapiens GN=PSIP1 PE=1 SV=1	AVDITTPK	Phospho (ST)	462.726	28.7949	2	x'0000030000	-1.1912	-1.1912	-1.1912	28.7949	28.7949	21.21	0.0416258	0.0416258	21.21	21.21	2	136	143	11.87	1037: Scan 3035 (rt=28.7949) [E:\Pedro Casado\b1370p10\b1370p10_S8_Fuji_IPA3_2h_2uM_3.RAW]	Q:/Pedro's Lab/Cell Signalling Proteomics/Pedro Casado/PF/Phosphoproteomics/2h IPA/Dat Files/F021808.dat	PSIP1(T140);	PSIP1;	O75475;
p00435	ENOA_HUMAN	Alpha-enolase OS=Homo sapiens GN=ENO1 PE=1 SV=2	AVEHINK		405.727	13.7828	2	x'000000000	-1.40962	-1.40962	-1.40962	13.7828	13.7828	97.57	0.00051624	0.00051624	40.58	40.58	1	65	71	31.99	187: Scan 1296 (rt=13.7828) [E:\Pedro Casado\b1370p10\b1370p10_S8_Fuji_IPA3_2h_2uM_3.RAW]	Q:/Pedro's Lab/Cell Signalling Proteomics/Pedro Casado/PF/Phosphoproteomics/2h IPA/Dat Files/F021808.dat	ENO1(64-71, no_mod);	ENO1;	P06733;
p00436	RD23A_HUMAN	UV excision repair protein RAD23 homolog A OS=Homo sapiens GN=RAD23A PE=1 SV=1	AVEYLLTGIPGSPEPEHGSVQESQVSEQPATEAAGENPLEFLR	Phospho (ST)	1161.55	84.7725	4	x'000000000000000000000003000000000000000000000	0.454528	0.454528	0.454528	84.7725	84.7725	24.2669	0.0343968	0.0466318	26.77	25.5633	3	194	236	5.51	4241: Scan 9088 (rt=84.7725) [E:\Pedro Casado\b1370p7\b1370p7_S11_P31_PF_100_B4.RAW]	Q:/Pedro's Lab/Cell Signalling Proteomics/Pedro Casado/PF/Phosphoproteomics/2h PF/Dat Files/F021531.dat	RAD23A(S216);	RAD23A;	P54725;
p00437	RD23A_HUMAN	UV excision repair protein RAD23 homolog A OS=Homo sapiens GN=RAD23A PE=1 SV=1	AVEYLLTGIPGSPEPEHGSVQESQVSEQPATEAAGENPLEFLR	Phospho (Y)	1161.55	84.7725	4	x'000040000000000000000000000000000000000000000	0.454528	0.454528	0.454528	84.7725	84.7725	24.2669	0.0342387	0.0342387	26.79	26.79	1	194	236	0.02	4241: Scan 9088 (rt=84.7725) [E:\Pedro Casado\b1370p7\b1370p7_S11_P31_PF_100_B4.RAW]	Q:/Pedro's Lab/Cell Signalling Proteomics/Pedro Casado/PF/Phosphoproteomics/2h PF/Dat Files/F021531.dat	RAD23A(Y197);	RAD23A;	P54725;
p00438	TBA1A_HUMAN	Tubulin alpha-1A chain OS=Homo sapiens GN=TUBA1A PE=1 SV=1	AVFVDLEPTVIDEVR		851.458	75.6091	2	x'00000000000000000	1.80728	0.901875	0.901875	73.7735	75.6091	113.52	9.6801e-06	9.6801e-06	58.1	58.1	2	65	79	54.71	2574: Scan 6846 (rt=75.6091) [E:\Pedro Casado\b1370p14\b1370p14_S8_P31_Frax_2h_100nM_3.RAW]	Q:/Pedro's Lab/Cell Signalling Proteomics/Pedro Casado/PF/Phosphoproteomics/2h FRAX/Dat Files/F022116.dat	TUBA1C(64-79, no_mod);TUBA1A(64-79, no_mod);TUBA1B(64-79, no_mod);	TUBA1C; TUBA1A; TUBA1B;	Q9BQE3; Q71U36; P68363;
p00439	TBA1B_HUMAN	Tubulin alpha-1B chain OS=Homo sapiens GN=TUBA1B PE=1 SV=1	AVFVDLEPTVIDEVR	Phospho (ST)	891.44	78.2818	2	x'00000000030000000	-0.387452	-0.387452	-0.387452	78.2818	78.2818	207.23	7.73017e-05	7.73017e-05	51.33	51.33	1	65	79	48.16	2232: Scan 7546 (rt=78.2818) [E:\Pedro Casado\b1370p10\b1370p10_S6_Fuji_IPA3_2h_20uM_2.RAW]	Q:/Pedro's Lab/Cell Signalling Proteomics/Pedro Casado/PF/Phosphoproteomics/2h IPA/Dat Files/F021806.dat	TUBA1C(T73);TUBA1A(T73);TUBA1B(T73);	TUBA1C; TUBA1A; TUBA1B;	Q9BQE3; Q71U36; P68363;
p00440	U2AF1_HUMAN	Splicing factor U2AF 35 kDa subunit OS=Homo sapiens GN=U2AF1 PE=1 SV=3	AVIDLNNR		457.756	36.6785	2	x'0000000000	3.15271	-1.62015	-1.48878	34.4935	37.4361	41.76	0.000286727	0.000286727	41.76	41.76	19	126	133	32.64	1278: Scan 3786 (rt=36.6785) [E:\Pedro Casado\b1370p10\b1370p10_S1_Fuji_IPA3_2h_0uM_1.RAW]	Q:/Pedro's Lab/Cell Signalling Proteomics/Pedro Casado/PF/Phosphoproteomics/2h IPA/Dat Files/F021801.dat	U2AF1(125-133, no_mod);	U2AF1;	Q01081;
p00441	THOP1_HUMAN	Thimet oligopeptidase OS=Homo sapiens GN=THOP1 PE=1 SV=2	AVILELK		393.259	53.3873	2	x'000000000	-3.42382	-3.42382	-3.42382	53.3873	53.3873	24.05	0.00826455	0.00826455	24.05	24.05	1	311	317	10.09	4083: Scan 6212 (rt=53.3873) [E:\Pedro Casado\b1370p14\b1370p14_S20_MV4_Frax_2h_100nM_3.RAW]	Q:/Pedro's Lab/Cell Signalling Proteomics/Pedro Casado/PF/Phosphoproteomics/2h FRAX/Dat Files/F022128.dat	THOP1(310-317, no_mod);	THOP1;	P52888;
p00442	GLYC_HUMAN	Serine hydroxymethyltransferase, cytosolic OS=Homo sapiens GN=SHMT1 PE=1 SV=1	AVLEALGSCLNNK		694.864	54.6796	2	x'000000000000000	-0.499383	-0.499383	-0.499383	54.6796	54.6796	51.24	5.82508e-05	5.82508e-05	51.24	51.24	1	60	72	51.24	2267: Scan 5081 (rt=54.6796) [E:\Pedro Casado\b1370p14\b1370p14_S7_P31_Frax_2h_0nM_3.RAW]	Q:/Pedro's Lab/Cell Signalling Proteomics/Pedro Casado/PF/Phosphoproteomics/2h FRAX/Dat Files/F022115.dat	SHMT1(59-72, no_mod);	SHMT1;	P34896;
p00443	HAUS6_HUMAN	HAUS augmin-like complex subunit 6 OS=Homo sapiens GN=HAUS6 PE=1 SV=2	AVLSDSPQLSEGK	Phospho (ST)	705.83	37.3827	2	x'000000300000000	0.0475297	0.0475297	0.0475297	37.3827	37.3827	43.11	0.000527745	0.00671141	43.11	36.17	2	547	559	13.88	2240: Scan 4381 (rt=37.3827) [E:\Pedro Casado\b1370p7\b1370p7_S5_P31_PF_100_B2.RAW]	Q:/Pedro's Lab/Cell Signalling Proteomics/Pedro Casado/PF/Phosphoproteomics/2h PF/Dat Files/F021525.dat	HAUS6(S552);	HAUS6;	Q7Z4H7;
p00444	UBP20_HUMAN	Ubiquitin carboxyl-terminal hydrolase 20 OS=Homo sapiens GN=USP20 PE=1 SV=2	AVPIAVADEGESESEDDDLKPR	Phospho (ST)	808.027	46.8846	3	x'000000000000003000000000	1.58443	-0.546869	0.0850867	46.6536	48.5915	69.42	1.97147e-06	0.000128853	69.42	58.855	11	121	142	34.05	2859: Scan 5448 (rt=46.8846) [E:\Pedro Casado\b1370p7\b1370p7_S2_P31_PF_100_B1.RAW]	Q:/Pedro's Lab/Cell Signalling Proteomics/Pedro Casado/PF/Phosphoproteomics/2h PF/Dat Files/F021522.dat	USP20(S134);	USP20;	Q9Y2K6;
p00445	PATL1_HUMAN	Protein PAT1 homolog 1 OS=Homo sapiens GN=PATL1 PE=1 SV=2	AVPIGTPPK	Phospho (ST)	480.252	31.337	2	x'00000030000	2.64165	-0.780396	-0.29004	30.9198	33.9092	53.17	2.81939e-05	0.0242649	53.17	37.065	15	189	197	45.12	1644: Scan 3571 (rt=31.337) [E:\Pedro Casado\b1370p7\b1370p7_S12_P31_PF_1000_B4.RAW]	Q:/Pedro's Lab/Cell Signalling Proteomics/Pedro Casado/PF/Phosphoproteomics/2h PF/Dat Files/F021532.dat	PATL1(T194);	PATL1;	Q86TB9;
p00446	VAPA_HUMAN	Vesicle-associated membrane protein-associated protein A OS=Homo sapiens GN=VAPA PE=1 SV=3	AVPLNASKQDGPMPKPHSVSLNDTETRK	Oxidation (M); Phospho (ST)	779.131	44.2516	4	x'000000000000020000000000003000	-3.03937	-3.03937	-3.03937	44.2516	44.2516	22.65	0.0896363	0.0896363	22.65	22.65	1	147	174	5.65	3290: Scan 5138 (rt=44.2516) [E:\Pedro Casado\b1370p14\b1370p14_S16_MV4_Frax_2h_0nM_2.RAW]	Q:/Pedro's Lab/Cell Signalling Proteomics/Pedro Casado/PF/Phosphoproteomics/2h FRAX/Dat Files/F022124.dat	VAPA(M159);VAPA(T172);	VAPA;	Q9P0L0;
p00447	MAP1S_HUMAN	Microtubule-associated protein 1S OS=Homo sapiens GN=MAP1S PE=1 SV=2	AVPMAPAPASPGSSNDSSAR	Phospho (ST)	650.619	33.3369	3	x'0000000000000030000000	1.97861	-0.268879	-0.268879	33.0826	33.9291	88.57	0.00386194	0.00622244	34.72	32.748	9	750	769	25.82	1801: Scan 3808 (rt=33.3369) [E:\Pedro Casado\b1370p7\b1370p7_S12_P31_PF_1000_B4.RAW]	Q:/Pedro's Lab/Cell Signalling Proteomics/Pedro Casado/PF/Phosphoproteomics/2h PF/Dat Files/F021532.dat	MAP1S(S763);	MAP1S;	Q66K74;
p00448	MAP1S_HUMAN	Microtubule-associated protein 1S OS=Homo sapiens GN=MAP1S PE=1 SV=2	AVPMAPAPASPGSSNDSSAR	Phospho (ST)	975.426	35.6139	2	x'0000000000000000030000	2.48969	-1.80005	0.283246	32.8714	35.6139	93.69	6.98478e-06	0.00105632	62.07	47.506	323	750	769	33.2	1325: Scan 3695 (rt=35.6139) [E:\Pedro Casado\b1370p10\b1370p10_S10_Fuji_IPA3_2h_0uM_4.RAW]	Q:/Pedro's Lab/Cell Signalling Proteomics/Pedro Casado/PF/Phosphoproteomics/2h IPA/Dat Files/F021810.dat	MAP1S(S766);	MAP1S;	Q66K74;
p00449	CHAP1_HUMAN	Chromosome alignment-maintaining phosphoprotein 1 OS=Homo sapiens GN=CHAMP1 PE=1 SV=2	AVPPVSPELR	Phospho (ST)	572.794	40.9591	2	x'000000300000	3.56689	-0.997755	1.69557	40.8672	44.8179	200.22	0.00020854	0.00198978	47.02	40.95	15	411	420	44.49	2471: Scan 4753 (rt=40.9591) [E:\Pedro Casado\b1370p7\b1370p7_S9_P31_PF_1000_B3.RAW]	Q:/Pedro's Lab/Cell Signalling Proteomics/Pedro Casado/PF/Phosphoproteomics/2h PF/Dat Files/F021529.dat	CHAMP1(S416);	CHAMP1;	Q96JM3;
p00450	NCOA3_HUMAN	Nuclear receptor coactivator 3 OS=Homo sapiens GN=NCOA3 PE=1 SV=1	AVSLDSPVSVGSSPPVK	Phospho (ST)	853.426	52.6598	2	x'0003000000000000000	1.15319	-2.83548	1.15319	52.4928	53.9796	52.05	7.516e-05	0.0422035	52.05	32.9567	11	855	871	26.28	3623: Scan 6160 (rt=52.6598) [E:\Pedro Casado\b1370p7\b1370p7_S17_MV4_PF_100_B2.RAW]	Q:/Pedro's Lab/Cell Signalling Proteomics/Pedro Casado/PF/Phosphoproteomics/2h PF/Dat Files/F021537.dat	NCOA3(S857);	NCOA3;	Q9Y6Q9;
p00451	PML_HUMAN	Protein PML OS=Homo sapiens GN=PML PE=1 SV=3	AVSPPHLDGPPSPR	2 Phospho (ST)	529.564	43.8995	3	x'0003000000003000	1.85978	-0.580828	-0.0605423	41.9455	44.0709	67.85	1.26325e-06	4.52251e-05	67.85	58.62	56	516	529	64.24	3348: Scan 5131 (rt=43.8995) [E:\Pedro Casado\b1370p14\b1370p14_S14_MV4_Frax_2h_100nM_1.RAW]	Q:/Pedro's Lab/Cell Signalling Proteomics/Pedro Casado/PF/Phosphoproteomics/2h FRAX/Dat Files/F022122.dat	PML(S518);PML(S527);	PML;	P29590;
p00452	PML_HUMAN	Protein PML OS=Homo sapiens GN=PML PE=1 SV=3	AVSPPHLDGPPSPR	2 Phospho (ST)	793.842	42.3334	2	x'0003000000003000	2.49421	-4.4051	-0.00315325	41.4988	44.0974	103.99	0.000113201	0.00815262	47.85	37.325	109	516	529	43.83	2921: Scan 4953 (rt=42.3334) [E:\Pedro Casado\b1370p7\b1370p7_S15_MV4_PF_1000_B1.RAW]	Q:/Pedro's Lab/Cell Signalling Proteomics/Pedro Casado/PF/Phosphoproteomics/2h PF/Dat Files/F021535.dat	PML(S518);PML(S527);	PML;	P29590;
p00453	PML_HUMAN	Protein PML OS=Homo sapiens GN=PML PE=1 SV=3	AVSPPHLDGPPSPR	Phospho (ST)	502.909	38.0183	3	x'0003000000000000	1.6225	-0.768413	0.636247	37.3041	43.0177	94.69	3.82287e-05	0.000602282	53.67	46.26	24	516	529	34.67	2165: Scan 4370 (rt=38.0183) [E:\Pedro Casado\b1370p7\b1370p7_S2_P31_PF_100_B1.RAW]	Q:/Pedro's Lab/Cell Signalling Proteomics/Pedro Casado/PF/Phosphoproteomics/2h PF/Dat Files/F021522.dat	PML(S518);	PML;	P29590;
p00454	PML_HUMAN	Protein PML OS=Homo sapiens GN=PML PE=1 SV=3	AVSPPHLDGPPSPR	Phospho (ST)	753.86	39.5444	2	x'0000000000003000	0.902568	-2.24547	0.902568	39.5444	40.9203	108.66	0.000944588	0.000944588	39.79	39.79	2	516	529	38.72	1533: Scan 4304 (rt=39.5444) [E:\Pedro Casado\b1370p10\b1370p10_S23_MV4_IPA3_2h_2uM_4.RAW]	Q:/Pedro's Lab/Cell Signalling Proteomics/Pedro Casado/PF/Phosphoproteomics/2h IPA/Dat Files/F021823.dat	PML(S527);	PML;	P29590;
p00455	LAIR1_HUMAN	Leukocyte-associated immunoglobulin-like receptor 1 OS=Homo sapiens GN=LAIR1 PE=1 SV=1	AVSPQSTKPMAESITYAAVAR	Phospho (ST)	753.37	50.862	3	x'00000000000003000000000	2.17404	2.17404	2.17404	50.862	50.862	57.0569	0.000102954	0.00166812	50.86	43.375	2	266	286	25.82	3546: Scan 6038 (rt=50.862) [E:\Pedro Casado\b1370p7\b1370p7_S14_MV4_PF_100_B1.RAW]	Q:/Pedro's Lab/Cell Signalling Proteomics/Pedro Casado/PF/Phosphoproteomics/2h PF/Dat Files/F021534.dat	LAIR1(S278);	LAIR1;	Q6GTX8;
p00456	LAIR1_HUMAN	Leukocyte-associated immunoglobulin-like receptor 1 OS=Homo sapiens GN=LAIR1 PE=1 SV=1	AVSPQSTKPMAESITYAAVAR	Phospho (Y)	753.37	50.862	3	x'00000000000000004000000	2.17404	2.17404	2.17404	50.862	50.862	57.0569	1.38243e-05	1.38243e-05	59.58	59.58	1	266	286	8.72	3546: Scan 6038 (rt=50.862) [E:\Pedro Casado\b1370p7\b1370p7_S14_MV4_PF_100_B1.RAW]	Q:/Pedro's Lab/Cell Signalling Proteomics/Pedro Casado/PF/Phosphoproteomics/2h PF/Dat Files/F021534.dat	LAIR1(Y281);	LAIR1;	Q6GTX8;
p00457	TLN1_HUMAN	Talin-1 OS=Homo sapiens GN=TLN1 PE=1 SV=3	AVSSAIAQLLGEVAQGNENYAGIAAR		858.451	91.253	3	x'0000000000000000000000000000	2.61397	-0.255022	1.64598	91.253	92.754	86.4269	3.61149e-05	3.61149e-05	53.64	53.64	5	1097	1122	37.31	2188: Scan 8780 (rt=91.253) [E:\Pedro Casado\b1370p14\b1370p14_S1_P31_Frax_2h_0nM_1.RAW]	Q:/Pedro's Lab/Cell Signalling Proteomics/Pedro Casado/PF/Phosphoproteomics/2h FRAX/Dat Files/F022109.dat	TLN1(1096-1122, no_mod);	TLN1;	Q9Y490;
p00458	NFRKB_HUMAN	Nuclear factor related to kappa-B-binding protein OS=Homo sapiens GN=NFRKB PE=1 SV=2	AVSTVVVTTAPSPK	Phospho (ST)	718.874	37.933	2	x'0000000000003000	1.02526	-0.367757	-0.367757	37.933	39.4917	50.24	7.1914e-05	0.0557069	50.24	29.8067	5	1280	1293	30.65	2425: Scan 4426 (rt=37.933) [E:\Pedro Casado\b1370p7\b1370p7_S22_MV4_PF_Con_B4.RAW]	Q:/Pedro's Lab/Cell Signalling Proteomics/Pedro Casado/PF/Phosphoproteomics/2h PF/Dat Files/F021542.dat	NFRKB(S1291);	NFRKB;	Q6P4R8;
p00459	SYVN1_HUMAN	E3 ubiquitin-protein ligase synoviolin OS=Homo sapiens GN=SYVN1 PE=1 SV=2	AVTDAIMSR	Oxidation (M)	490.247	24.1597	2	x'00000002000	-1.7936	-1.7936	-1.7936	24.1597	24.1597	20.44	0.0718401	0.0718401	20.44	20.44	1	258	266	9.54	564: Scan 2476 (rt=24.1597) [E:\Pedro Casado\b1370p10\b1370p10_S18_MV4_IPA3_2h_20uM_2.RAW]	Q:/Pedro's Lab/Cell Signalling Proteomics/Pedro Casado/PF/Phosphoproteomics/2h IPA/Dat Files/F021818.dat	SYVN1(M264);	SYVN1;	Q86TM6;
p00460	1433F_HUMAN	14-3-3 protein eta OS=Homo sapiens GN=YWHAH PE=1 SV=4	AVTELNEPLSNEDR		793.886	41.5567	2	x'0000000000000000	-1.31105	-1.31105	-1.31105	41.5567	41.5567	32.08	0.0108712	0.0108712	32.08	32.08	1	29	42	31.74	3121: Scan 4842 (rt=41.5567) [E:\Pedro Casado\b1370p14\b1370p14_S14_MV4_Frax_2h_100nM_1.RAW]	Q:/Pedro's Lab/Cell Signalling Proteomics/Pedro Casado/PF/Phosphoproteomics/2h FRAX/Dat Files/F022122.dat	YWHAH(28-42, no_mod);	YWHAH;	Q04917;
p00461	SRFB1_HUMAN	Serum response factor-binding protein 1 OS=Homo sapiens GN=SRFBP1 PE=1 SV=1	AVTIANSPSKPSEK	Phospho (ST)	754.873	22.7826	2	x'0003000000000000	1.90087	0.176424	1.90087	22.6468	22.9395	41.61	0.000704045	0.0259494	41.61	29.82	9	197	210	13.79	567: Scan 2413 (rt=22.7826) [E:\Pedro Casado\b1370p14\b1370p14_S4_P31_Frax_2h_0nM_2.RAW]	Q:/Pedro's Lab/Cell Signalling Proteomics/Pedro Casado/PF/Phosphoproteomics/2h FRAX/Dat Files/F022112.dat	SRFBP1(T199);	SRFBP1;	Q8NEF9;
p00462	SRFB1_HUMAN	Serum response factor-binding protein 1 OS=Homo sapiens GN=SRFBP1 PE=1 SV=1	AVTIANSPSKPSEKDSVVSLESQK	Phospho (ST)	861.098	40.3953	3	x'00000000030000000000000000	0.839447	0.839447	0.839447	40.3953	40.3953	23.95	0.0497356	0.0619903	23.95	23.08	2	197	220	3	2530: Scan 4782 (rt=40.3953) [E:\Pedro Casado\b1370p7\b1370p7_S5_P31_PF_100_B2.RAW]	Q:/Pedro's Lab/Cell Signalling Proteomics/Pedro Casado/PF/Phosphoproteomics/2h PF/Dat Files/F021525.dat	SRFBP1(S205);	SRFBP1;	Q8NEF9;
p00463	LARP1_HUMAN	La-related protein 1 OS=Homo sapiens GN=LARP1 PE=1 SV=2	AVTPVPTKTEEVSNLK	Phospho (ST)	598.309	38.4385	3	x'000300000000000000	1.60723	-0.954294	0.267872	37.377	39.6107	91.42	9.436e-06	0.0064053	59.89	40.3067	89	524	539	26.84	1253: Scan 4056 (rt=38.4385) [E:\Pedro Casado\b1370p10\b1370p10_S15_MV4_IPA3_2h_20uM_1.RAW]	Q:/Pedro's Lab/Cell Signalling Proteomics/Pedro Casado/PF/Phosphoproteomics/2h IPA/Dat Files/F021815.dat	LARP1(T526);	LARP1;	Q6PKG0;
p00464	LARP1_HUMAN	La-related protein 1 OS=Homo sapiens GN=LARP1 PE=1 SV=2	AVTPVPTKTEEVSNLK	Phospho (ST)	896.957	39.4113	2	x'000300000000000000	0.901834	-1.8885	-1.8885	39.1295	39.6931	173.51	0.00185755	0.0288484	37.46	30.07	8	524	539	14.78	2913: Scan 4541 (rt=39.4113) [E:\Pedro Casado\b1370p14\b1370p14_S20_MV4_Frax_2h_100nM_3.RAW]	Q:/Pedro's Lab/Cell Signalling Proteomics/Pedro Casado/PF/Phosphoproteomics/2h FRAX/Dat Files/F022128.dat	LARP1(T526);	LARP1;	Q6PKG0;
p00465	HCFC1_HUMAN	Host cell factor 1 OS=Homo sapiens GN=HCFC1 PE=1 SV=2	AVTTVTQSTPVPGPSVPPPEELQVSPGPR	Phospho (ST)	1002.17	58.6988	3	x'0000000000000000000000000300000	1.16664	-1.82987	1.16664	58.6988	60.0683	49.31	0.000113703	0.00505422	49.31	39.59	7	1483	1511	19.44	3609: Scan 6657 (rt=58.6988) [E:\Pedro Casado\b1370p7\b1370p7_S16_MV4_PF_Con_B2.RAW]	Q:/Pedro's Lab/Cell Signalling Proteomics/Pedro Casado/PF/Phosphoproteomics/2h PF/Dat Files/F021536.dat	HCFC1(S1507);	HCFC1;	P51610;
p00466	CCNK_HUMAN	Cyclin-K OS=Homo sapiens GN=CCNK PE=1 SV=2	AVVVSPK	Phospho (ST)	390.208	21.598	2	x'000003000	0.727133	0.727133	0.727133	21.598	21.598	29.13	0.0139896	0.0139896	29.13	29.13	1	336	342	12.33	1187: Scan 2332 (rt=21.598) [E:\Pedro Casado\b1370p14\b1370p14_S17_MV4_Frax_2h_100nM_2.RAW]	Q:/Pedro's Lab/Cell Signalling Proteomics/Pedro Casado/PF/Phosphoproteomics/2h FRAX/Dat Files/F022125.dat	OR8J2(S137);CCNK(S340);	OR8J2; CCNK;	Q8NGG1; O75909;
p00467	RBP2_HUMAN	E3 SUMO-protein ligase RanBP2 OS=Homo sapiens GN=RANBP2 PE=1 SV=2	AWMWLASDFSDGDAKLEQLAAK	Oxidation (M); Phospho (ST)	850.385	68.5639	3	x'000200030000000000000000	-1.59489	-1.59489	-1.59489	68.5639	68.5639	66.82	0.0363684	0.0363684	26.71	26.71	1	2104	2125	9.61	4941: Scan 7801 (rt=68.5639) [E:\Pedro Casado\b1370p14\b1370p14_S22_MV4_Frax_2h_0nM_4.RAW]	Q:/Pedro's Lab/Cell Signalling Proteomics/Pedro Casado/PF/Phosphoproteomics/2h FRAX/Dat Files/F022130.dat	RANBP2(M2106);RANBP2(S2110);	RANBP2;	P49792;
p00468	SMC6_HUMAN		AYCGKMNFDHKNETLSISVQPGEGNK	2 Phospho (ST); Phospho (Y)	1055.43	49.7707	3	x'0040000000000030300000000000	1.43776	1.43776	1.43776	49.7707	49.7707	28.9669	0.0116016	0.0521976	31.49	26.975	2	953	978	9.03	1960: Scan 5327 (rt=49.7707) [E:\Pedro Casado\b1370p10\b1370p10_S23_MV4_IPA3_2h_2uM_4.RAW]	Q:/Pedro's Lab/Cell Signalling Proteomics/Pedro Casado/PF/Phosphoproteomics/2h IPA/Dat Files/F021823.dat	SMC6(T966);SMC6(S968);SMC6(Y954);	SMC6;	Q96SB8;
p00469	ZEB2_HUMAN	Zinc finger E-box-binding homeobox 2 OS=Homo sapiens GN=ZEB2 PE=1 SV=1	AYLQSITPQGYSDSEER	Phospho (ST)	1012.44	51.5323	2	x'0000000000003000000	2.52167	-3.21279	-0.642161	50.5524	52.5657	71.9269	9.23825e-05	0.000965708	51.45	44.955	48	1111	1127	12.99	3308: Scan 5942 (rt=51.5323) [E:\Pedro Casado\b1370p7\b1370p7_S16_MV4_PF_Con_B2.RAW]	Q:/Pedro's Lab/Cell Signalling Proteomics/Pedro Casado/PF/Phosphoproteomics/2h PF/Dat Files/F021536.dat	ZEB2(S1122);	ZEB2;	O60315;
p00470	ZEB2_HUMAN	Zinc finger E-box-binding homeobox 2 OS=Homo sapiens GN=ZEB2 PE=1 SV=1	AYLQSITPQGYSDSEER	Phospho (Y)	1012.43	52.292	2	x'0000000000040000000	2.52167	-3.21279	-3.21279	50.5524	52.5657	45.8069	0.00681334	0.00681334	32.53	32.53	13	1111	1127	11.54	3879: Scan 6024 (rt=52.292) [E:\Pedro Casado\b1370p14\b1370p14_S18_MV4_Frax_2h_1000nM_2.RAW]	Q:/Pedro's Lab/Cell Signalling Proteomics/Pedro Casado/PF/Phosphoproteomics/2h FRAX/Dat Files/F022126.dat	ZEB2(Y1121);	ZEB2;	O60315;
p00471	ZO2_HUMAN	Tight junction protein ZO-2 OS=Homo sapiens GN=TJP2 PE=1 SV=2	AYSPEYR	Phospho (ST)	483.193	22.2663	2	x'000300000	1.64148	-0.619058	1.64148	22.2663	23.3712	56.0369	0.00738933	0.00738933	28.26	28.26	3	264	270	16.24	894: Scan 2412 (rt=22.2663) [E:\Pedro Casado\b1370p7\b1370p7_S10_P31_PF_Con_B4.RAW]	Q:/Pedro's Lab/Cell Signalling Proteomics/Pedro Casado/PF/Phosphoproteomics/2h PF/Dat Files/F021530.dat	TJP2(S266);	TJP2;	Q9UDY2;
p00472	CDK7_HUMAN	Cyclin-dependent kinase 7 OS=Homo sapiens GN=CDK7 PE=1 SV=1	AYTHQVVTR	Phospho (ST)	385.518	22.106	3	x'00030000000	1.53442	1.53442	1.53442	22.106	22.106	20.2869	0.0468622	0.0468622	22.81	22.81	1	168	176	5.79	1197: Scan 2349 (rt=22.106) [E:\Pedro Casado\b1370p14\b1370p14_S24_MV4_Frax_2h_1000nM_4.RAW]	Q:/Pedro's Lab/Cell Signalling Proteomics/Pedro Casado/PF/Phosphoproteomics/2h FRAX/Dat Files/F022132.dat	CDK7(T170);	CDK7;	P50613;
p00473	CHAP1_HUMAN	Chromosome alignment-maintaining phosphoprotein 1 OS=Homo sapiens GN=CHAMP1 PE=1 SV=2	CDILVQEELLASPK	Phospho (ST)	847.909	66.653	2	x'0000000000003000	1.09163	1.09163	1.09163	66.653	66.653	268.21	1.72259e-05	1.72259e-05	58.43	58.43	1	592	605	58.43	2405: Scan 6021 (rt=66.653) [E:\Pedro Casado\b1370p14\b1370p14_S8_P31_Frax_2h_100nM_3.RAW]	Q:/Pedro's Lab/Cell Signalling Proteomics/Pedro Casado/PF/Phosphoproteomics/2h FRAX/Dat Files/F022116.dat	CHAMP1(S603);	CHAMP1;	Q96JM3;
p00474	ZFHX3_HUMAN	Zinc finger homeobox protein 3 OS=Homo sapiens GN=ZFHX3 PE=1 SV=2	CDTVLGSSRSLGGHMTMMHSR	Oxidation (M)	779.348	60.9799	3	x'00000000000000000200000	-3.42181	-3.42181	-3.42181	60.9799	60.9799	24.68	0.0551461	0.0551461	24.68	24.68	1	645	665	10.07	3877: Scan 7105 (rt=60.9799) [E:\Pedro Casado\b1370p7\b1370p7_S3_P31_PF_1000_B1.RAW]	Q:/Pedro's Lab/Cell Signalling Proteomics/Pedro Casado/PF/Phosphoproteomics/2h PF/Dat Files/F021523.dat	ZFHX4(M634);ZFHX3(M661);	ZFHX4; ZFHX3;	Q86UP3; Q15911;
p00475	ACTBL_HUMAN	Beta-actin-like protein 2 OS=Homo sapiens GN=ACTBL2 PE=1 SV=2	CDVDIR		389.182	22.2901	2	x'00000000	-0.600246	-0.600246	-0.600246	22.2901	22.2901	46.95	0.0767998	0.0767998	17.63	17.63	2	286	291	3.89	486: Scan 2119 (rt=22.2901) [E:\Pedro Casado\b1370p14\b1370p14_S9_P31_Frax_2h_1000nM_3.RAW]	Q:/Pedro's Lab/Cell Signalling Proteomics/Pedro Casado/PF/Phosphoproteomics/2h FRAX/Dat Files/F022117.dat	ACTBL2(285-291, no_mod);ACTG1(284-290, no_mod);ACTB(284-290, no_mod);ERAL1(424-430, no_mod);	ACTBL2; ACTG1; ACTB; ERAL1;	Q562R1; P63261; P60709; O75616;
p00476	NPM_HUMAN	Nucleophosmin OS=Homo sapiens GN=NPM1 PE=1 SV=2	CGSGPVHISGQHLVAVEEDAESEDEEEEDVK	Phospho (ST)	865.867	55.5511	4	x'000000000000000000000030000000000	1.7049	-3.37109	-1.89171	50.5573	120.984	155.08	2.71484e-05	0.0330353	58.13	30.6572	151	104	134	44.01	4215: Scan 6458 (rt=55.5512) [E:\Pedro Casado\b1370p14\b1370p14_S17_MV4_Frax_2h_100nM_2.RAW]	Q:/Pedro's Lab/Cell Signalling Proteomics/Pedro Casado/PF/Phosphoproteomics/2h FRAX/Dat Files/F022125.dat	NPM1(S125);	NPM1;	P06748;
p00477	NPM_HUMAN	Nucleophosmin OS=Homo sapiens GN=NPM1 PE=1 SV=2	CGSGPVHISGQHLVAVEEDAESEDEEEEDVK	Phospho (ST)	1154.15	121.032	3	x'000000000000000000000030000000000	1.98125	-4.95633	-2.44145	50.2901	121.032	102.03	1.07778e-09	0.0054163	102.03	56.2367	937	104	134	67.84	2523: Scan 11450 (rt=121.032) [E:\Pedro Casado\b1370p10\b1370p10_S6_Fuji_IPA3_2h_20uM_2.RAW]	Q:/Pedro's Lab/Cell Signalling Proteomics/Pedro Casado/PF/Phosphoproteomics/2h IPA/Dat Files/F021806.dat	NPM1(S125);	NPM1;	P06748;
p00478	KIF1A_HUMAN	Kinesin-like protein KIF1A OS=Homo sapiens GN=KIF1A PE=1 SV=2	CIIQMSGSTTTIVNPKQPKETPK	Oxidation (M); 2 Phospho (ST)	912.088	56.6039	3	x'0000020003000000000003000	-4.22612	-4.22612	-4.22612	56.6039	56.6039	27.13	0.0365016	0.0393022	27.13	26.82	2	26	48	6.85	3673: Scan 6620 (rt=56.6039) [E:\Pedro Casado\b1370p7\b1370p7_S4_P31_PF_Con_B2.RAW]	Q:/Pedro's Lab/Cell Signalling Proteomics/Pedro Casado/PF/Phosphoproteomics/2h PF/Dat Files/F021524.dat	KIF1A(M30);KIF1A(T34);KIF1A(T46);	KIF1A;	Q12756;
p00479	LCE1A_HUMAN		CPTPKCPPK	Phospho (ST)	388.837	12.5205	3	x'00030000000	2.07565	0.941136	0.941136	12.5205	13.5812	24.7469	0.0154687	0.0154687	27.27	27.27	4	24	32	14.55	98: Scan 1131 (rt=12.5205) [E:\Pedro Casado\b1370p10\b1370p10_S11_Fuji_IPA3_2h_2uM_4.RAW]	Q:/Pedro's Lab/Cell Signalling Proteomics/Pedro Casado/PF/Phosphoproteomics/2h IPA/Dat Files/F021811.dat	LCE1A(T26);LCE1F(T26);LCE1E(T26);LCE1C(T26);	LCE1A; LCE1F; LCE1E; LCE1C;	Q5T7P2; Q5T754; Q5T753; Q5T751;
p00480	ZN473_HUMAN		CQATFNLR	Phospho (ST)	545.229	25.4563	2	x'0000300000	-4.47428	-4.47428	-4.47428	25.4563	25.4563	20.99	0.0429926	0.0429926	20.99	20.99	1	352	359	11.87	637: Scan 2626 (rt=25.4563) [E:\Pedro Casado\b1370p10\b1370p10_S3_Fuji_IPA3_2h_20uM_1.RAW]	Q:/Pedro's Lab/Cell Signalling Proteomics/Pedro Casado/PF/Phosphoproteomics/2h IPA/Dat Files/F021803.dat	ZNF473(T355);	ZNF473;	Q8WTR7;
p00481	FREM3_HUMAN	FRAS1-related extracellular matrix protein 3 OS=Homo sapiens GN=FREM3 PE=2 SV=2	CRLTPLPHEDGPLPK	Phospho (ST)	603.961	49.3015	3	x'00003000000000000	-1.98965	-1.98965	-1.98965	49.3015	49.3015	21	0.0949222	0.0949222	21	21	1	208	222	8.57	1902: Scan 5083 (rt=49.3015) [E:\Pedro Casado\b1370p10\b1370p10_S2_Fuji_IPA3_2h_2uM_1.RAW]	Q:/Pedro's Lab/Cell Signalling Proteomics/Pedro Casado/PF/Phosphoproteomics/2h IPA/Dat Files/F021802.dat	FREM3(T211);	FREM3;	P0C091;
p00482	SRRM2_HUMAN	Serine/arginine repetitive matrix protein 2 OS=Homo sapiens GN=SRRM2 PE=1 SV=2	CRSPGMLEPLGSSR	Phospho (ST)	542.91	44.8596	3	x'0003000000000000	1.945	0.52408	0.52408	43.314	44.8596	869.412	0.000304472	0.000304472	45.92	45.92	3	2130	2143	34.98	1879: Scan 5002 (rt=44.8596) [E:\Pedro Casado\b1370p14\b1370p14_S3_P31_Frax_2h_1000nM_1.RAW]	Q:/Pedro's Lab/Cell Signalling Proteomics/Pedro Casado/PF/Phosphoproteomics/2h FRAX/Dat Files/F022111.dat	SRRM2(S2132);	SRRM2;	Q9UQ35;
p00483	FLNA_HUMAN	Filamin-A OS=Homo sapiens GN=FLNA PE=1 SV=4	CSGPGLSPGMVR	Phospho (ST)	649.276	44.3187	2	x'00000003000000	2.9841	-3.44843	0.330882	42.9366	44.6299	105.79	1.15951e-05	1.15951e-05	56.6	56.6	23	1453	1464	45.84	1718: Sum of 2 scans in range 4691 (rt=44.3105) to 4693 (rt=44.3269) [E:\Pedro Casado\b1370p10\b1370p10_S17_MV4_IPA3_2h_2uM_2.RAW]	Q:/Pedro's Lab/Cell Signalling Proteomics/Pedro Casado/PF/Phosphoproteomics/2h IPA/Dat Files/F021817.dat	FLNA(S1459);	FLNA;	P21333;
p00484	PA24A_HUMAN	Cytosolic phospholipase A2 OS=Homo sapiens GN=PLA2G4A PE=1 SV=2	CSVSLSNVEAR	Phospho (ST)	651.281	40.6077	2	x'0030000000000	2.04529	-3.92144	-1.18412	39.7839	42.0602	61.5	4.03529e-06	0.00097725	61.5	45.1367	78	726	736	29.77	1418: Scan 4371 (rt=40.6077) [E:\Pedro Casado\b1370p14\b1370p14_S2_P31_Frax_2h_100nM_1.RAW]	Q:/Pedro's Lab/Cell Signalling Proteomics/Pedro Casado/PF/Phosphoproteomics/2h FRAX/Dat Files/F022110.dat	PLA2G4A(S727);	PLA2G4A;	P47712;
p00485	IGHD_HUMAN		CVVQHTASK	Phospho (ST)	555.246	67.0323	2	x'00000000300	1.75015	1.75015	1.75015	67.0323	67.0323	21	0.0544115	0.0544115	21	21	1	84	92	12.42	4961: Scan 7632 (rt=67.0323) [E:\Pedro Casado\b1370p14\b1370p14_S24_MV4_Frax_2h_1000nM_4.RAW]	Q:/Pedro's Lab/Cell Signalling Proteomics/Pedro Casado/PF/Phosphoproteomics/2h FRAX/Dat Files/F022132.dat	IGHD(S91);	IGHD;	P01880;
p00486	RGL1_HUMAN	Ral guanine nucleotide dissociation stimulator-like 1 OS=Homo sapiens GN=RGL1 PE=1 SV=1	CVVSTILGGKELK	Phospho (ST)	495.26	43.5101	3	x'000030000000000	3.24598	3.24598	3.24598	43.5101	43.5101	20.45	0.0892555	0.0892555	20.45	20.45	2	289	301	7.09	2821: Scan 5184 (rt=43.5101) [E:\Pedro Casado\b1370p7\b1370p7_S5_P31_PF_100_B2.RAW]	Q:/Pedro's Lab/Cell Signalling Proteomics/Pedro Casado/PF/Phosphoproteomics/2h PF/Dat Files/F021525.dat	RGL1(S292);	RGL1;	Q9NZL6;
p00487	PHF8_HUMAN	Histone lysine demethylase PHF8 OS=Homo sapiens GN=PHF8 PE=1 SV=3	DAEYIYPSLESDDDDPALK	Phospho (ST)	1118.47	64.4945	2	x'000000003000000000000	1.81886	-1.67121	1.81886	63.2226	64.5651	45.7769	0.00021595	0.00307501	48.3	41.105	16	847	865	21.67	4796: Scan 7353 (rt=64.4945) [E:\Pedro Casado\b1370p14\b1370p14_S24_MV4_Frax_2h_1000nM_4.RAW]	Q:/Pedro's Lab/Cell Signalling Proteomics/Pedro Casado/PF/Phosphoproteomics/2h FRAX/Dat Files/F022132.dat	PHF8(S854);	PHF8;	Q9UPP1;
p00488	HSP7C_HUMAN	Heat shock cognate 71 kDa protein OS=Homo sapiens GN=HSPA8 PE=1 SV=1	DAGTIAGLNVLR		600.341	61.1563	2	x'00000000000000	0.843436	-0.925195	-0.925195	59.5044	61.1563	226.06	2.97276e-05	2.97276e-05	52.47	52.47	3	160	171	43.09	4582: Scan 7069 (rt=61.1563) [E:\Pedro Casado\b1370p14\b1370p14_S20_MV4_Frax_2h_100nM_3.RAW]	Q:/Pedro's Lab/Cell Signalling Proteomics/Pedro Casado/PF/Phosphoproteomics/2h FRAX/Dat Files/F022128.dat	HSPA8(159-171, no_mod);	HSPA8;	P11142;
p00489	YK041_HUMAN		DAKPAVSGCQEESWLQSEYDEMHPREEMNVPSLR	Oxidation (M); 3 Phospho (ST)	1065.93	57.8472	4	x'000000030000000003000000000020003000	3.83948	2.80655	2.80655	57.2114	59.9318	25.8869	0.0228575	0.0228575	28.41	28.41	9	329	362	8.8	3433: Scan 6570 (rt=57.8471) [E:\Pedro Casado\b1370p7\b1370p7_S12_P31_PF_1000_B4.RAW]	Q:/Pedro's Lab/Cell Signalling Proteomics/Pedro Casado/PF/Phosphoproteomics/2h PF/Dat Files/F021532.dat	|Q3C1V9|YK041_HUMAN(M356);|Q3C1V9|YK041_HUMAN(S335);|Q3C1V9|YK041_HUMAN(S345);|Q3C1V9|YK041_HUMAN(S360);	|Q3C1V9|YK041_HUMAN;	Q3C1V9;
p00490	AKAP2_HUMAN	A-kinase anchor protein 2 OS=Homo sapiens GN=AKAP2 PE=1 SV=3	DALGDSLQVPVSPSSTTSSR	Phospho (ST)	1042.48	53.4681	2	x'0000000000003000000000	4.88776	-1.44939	0.855038	53.4681	55.4795	59.04	1.75881e-05	0.0118359	59.04	41.84	84	141	160	13.2	3209: Scan 6124 (rt=53.4681) [E:\Pedro Casado\b1370p7\b1370p7_S8_P31_PF_100_B3.RAW]	Q:/Pedro's Lab/Cell Signalling Proteomics/Pedro Casado/PF/Phosphoproteomics/2h PF/Dat Files/F021528.dat	AKAP2(S152);	AKAP2;	Q9Y2D5;
p00491	LA_HUMAN	Lupus La protein OS=Homo sapiens GN=SSB PE=1 SV=2	DANNGNLQLR		557.785	28.6487	2	x'000000000000	3.25983	-1.28418	1.60747	28.3087	31.7634	104.49	3.64219e-06	3.64219e-06	61.79	61.79	6	288	297	55.98	901: Scan 3044 (rt=28.6487) [E:\Pedro Casado\b1370p10\b1370p10_S7_Fuji_IPA3_2h_0uM_3.RAW]	Q:/Pedro's Lab/Cell Signalling Proteomics/Pedro Casado/PF/Phosphoproteomics/2h IPA/Dat Files/F021807.dat	SSB(287-297, no_mod);	SSB;	P05455;
p00492	TLE3_HUMAN	Transducin-like enhancer protein 3 OS=Homo sapiens GN=TLE3 PE=1 SV=2	DAPTSPASVASSSSTPSSK	Phospho (ST)	922.402	27.9721	2	x'000000003000000000000	3.21577	-1.27741	-0.474281	27.5575	30.7295	78.31	2.11764e-07	0.0124668	78.31	49.655	94	282	300	23.75	1369: Scan 3124 (rt=27.9721) [E:\Pedro Casado\b1370p7\b1370p7_S7_P31_PF_Con_B3.RAW]	Q:/Pedro's Lab/Cell Signalling Proteomics/Pedro Casado/PF/Phosphoproteomics/2h PF/Dat Files/F021527.dat	TLE3(S289);	TLE3;	Q04726;
p00493	DDX23_HUMAN	Probable ATP-dependent RNA helicase DDX23 OS=Homo sapiens GN=DDX23 PE=1 SV=3	DASPSKEER	Phospho (ST)	549.726	12.2803	2	x'00030000000	0.175864	-2.59423	-2.59423	10.2141	12.2803	29.13	0.00513156	0.00513156	29.13	29.13	3	12	20	17.19	300: Scan 1159 (rt=12.2803) [E:\Pedro Casado\b1370p14\b1370p14_S17_MV4_Frax_2h_100nM_2.RAW]	Q:/Pedro's Lab/Cell Signalling Proteomics/Pedro Casado/PF/Phosphoproteomics/2h FRAX/Dat Files/F022125.dat	DDX23(S14);	DDX23;	Q9BUQ8;
p00494	ENOA_HUMAN	Alpha-enolase OS=Homo sapiens GN=ENO1 PE=1 SV=2	DATNVGDEGGFAPNILENK		654.314	59.9041	3	x'000000000000000000000	3.71596	-1.88631	0.685232	58.0483	60.293	71.91	3.6151e-05	3.6151e-05	56.46	56.46	20	203	221	50.41	2042: Scan 6044 (rt=59.9041) [E:\Pedro Casado\b1370p10\b1370p10_S5_Fuji_IPA3_2h_2uM_2.RAW]	Q:/Pedro's Lab/Cell Signalling Proteomics/Pedro Casado/PF/Phosphoproteomics/2h IPA/Dat Files/F021805.dat	ENO1(202-221, no_mod);	ENO1;	P06733;
p00495	ENOA_HUMAN	Alpha-enolase OS=Homo sapiens GN=ENO1 PE=1 SV=2	DATNVGDEGGFAPNILENK		980.966	59.7203	2	x'000000000000000000000	3.74453	-2.18428	-0.0209192	57.9838	60.786	115.28	9.89168e-09	9.89168e-09	91.88	91.88	68	203	221	86.38	1924: Scan 5975 (rt=59.7203) [E:\Pedro Casado\b1370p10\b1370p10_S6_Fuji_IPA3_2h_20uM_2.RAW]	Q:/Pedro's Lab/Cell Signalling Proteomics/Pedro Casado/PF/Phosphoproteomics/2h IPA/Dat Files/F021806.dat	ENO1(202-221, no_mod);	ENO1;	P06733;
p00496	PHAR4_HUMAN	Phosphatase and actin regulator 4 OS=Homo sapiens GN=PHACTR4 PE=1 SV=1	DATSSGGTARFIISTSITTAPAATTAATSLAK	6 Phospho (ST)	1174.14	100.84	3	x'0003330000000000000000000300330000	4.66303	4.66303	4.66303	100.84	100.84	67.51	0.0791938	0.0791938	22.86	22.86	1	188	219	13.83	4973: Scan 10620 (rt=100.84) [E:\Pedro Casado\b1370p7\b1370p7_S20_MV4_PF_100_B3.RAW]	Q:/Pedro's Lab/Cell Signalling Proteomics/Pedro Casado/PF/Phosphoproteomics/2h PF/Dat Files/F021540.dat	PHACTR4(T190);PHACTR4(S191);PHACTR4(S192);PHACTR4(T212);PHACTR4(T215);PHACTR4(S216);	PHACTR4;	Q8IZ21;
p00497	RASL3_HUMAN	RAS protein activator like-3 OS=Homo sapiens GN=RASAL3 PE=1 SV=2	DAVQSLQLSPR	Phospho (ST)	647.314	46.3024	2	x'0000000003000	1.8598	-0.801478	-0.352774	44.7854	46.6045	83.87	1.2258e-05	1.2258e-05	58.41	58.41	9	980	990	47.91	1647: Scan 3884 (rt=46.3024) [E:\Pedro Casado\b1370p14\b1370p14_S10_P31_Frax_2h_0nM_4.RAW]	Q:/Pedro's Lab/Cell Signalling Proteomics/Pedro Casado/PF/Phosphoproteomics/2h FRAX/Dat Files/F022118.dat	RASAL3(S988);	RASAL3;	Q86YV0;
p00498	ZSWM2_HUMAN	E3 ubiquitin-protein ligase ZSWIM2 OS=Homo sapiens GN=ZSWIM2 PE=1 SV=2	DAYENTTIDNLCSIKLDNSNSK	3 Phospho (ST)	689.52	41.7693	4	x'000000000000030000030300	-2.28355	-2.28355	-2.28355	41.7693	41.7693	22.0469	0.0368343	0.0368343	24.57	24.57	1	460	481	11.13	2499: Scan 4846 (rt=41.7693) [E:\Pedro Casado\b1370p7\b1370p7_S2_P31_PF_100_B1.RAW]	Q:/Pedro's Lab/Cell Signalling Proteomics/Pedro Casado/PF/Phosphoproteomics/2h PF/Dat Files/F021522.dat	ZSWIM2(S472);ZSWIM2(S478);ZSWIM2(S480);	ZSWIM2;	Q8NEG5;
p00499	CNBP_HUMAN	Cellular nucleic acid-binding protein OS=Homo sapiens GN=CNBP PE=1 SV=1	DCDLQEDACYNCGR		888.325	35.2259	2	x'0000000000000000	1.32252	-2.7572	-0.0298653	34.7119	35.2825	50.48	3.26808e-05	3.26808e-05	50.48	50.48	3	66	79	50.48	2394: Scan 4018 (rt=35.2259) [E:\Pedro Casado\b1370p14\b1370p14_S19_MV4_Frax_2h_0nM_3.RAW]	Q:/Pedro's Lab/Cell Signalling Proteomics/Pedro Casado/PF/Phosphoproteomics/2h FRAX/Dat Files/F022127.dat	CNBP(65-79, no_mod);	CNBP;	P62633;
p00500	PUR6_HUMAN	Multifunctional protein ADE2 OS=Homo sapiens GN=PAICS PE=1 SV=3	DDANNDPQWSEEQLIAAK		1022.47	55.1295	2	x'00000000000000000000	3.01382	-1.00004	0.957943	55.1295	55.8783	67.73	2.41177e-06	2.41177e-06	67.73	67.73	6	132	149	62.78	4062: Scan 6340 (rt=55.1295) [E:\Pedro Casado\b1370p14\b1370p14_S18_MV4_Frax_2h_1000nM_2.RAW]	Q:/Pedro's Lab/Cell Signalling Proteomics/Pedro Casado/PF/Phosphoproteomics/2h FRAX/Dat Files/F022126.dat	PAICS(131-149, no_mod);	PAICS;	P22234;
p00501	EF1B_HUMAN	Elongation factor 1-beta OS=Homo sapiens GN=EEF1B2 PE=1 SV=3	DDDDIDLFGSDDEEESEEAKR	Phospho (ST)	836.987	56.8648	3	x'00000000003000000000000	1.61368	-0.970122	1.15912	56.265	58.5295	224.114	1.38491e-05	0.00754727	58.2	43.015	18	97	117	30.37	3809: Scan 6585 (rt=56.8648) [E:\Pedro Casado\b1370p7\b1370p7_S17_MV4_PF_100_B2.RAW]	Q:/Pedro's Lab/Cell Signalling Proteomics/Pedro Casado/PF/Phosphoproteomics/2h PF/Dat Files/F021537.dat	EEF1B2(S106);	EEF1B2;	P24534;
p00502	TAGL2_HUMAN	Transgelin-2 OS=Homo sapiens GN=TAGLN2 PE=1 SV=3	DDGLFSGDPNWFPK		797.863	78.2156	2	x'0000000000000000	0.0734136	0.0734136	0.0734136	78.2156	78.2156	63.22	0.0371014	0.0371014	23.8	23.8	1	140	153	23.8	5215: Scan 8788 (rt=78.2156) [E:\Pedro Casado\b1370p14\b1370p14_S19_MV4_Frax_2h_0nM_3.RAW]	Q:/Pedro's Lab/Cell Signalling Proteomics/Pedro Casado/PF/Phosphoproteomics/2h FRAX/Dat Files/F022127.dat	TAGLN2(139-153, no_mod);	TAGLN2;	P37802;
p00503	TCP4_HUMAN	Activated RNA polymerase II transcriptional coactivator p15 OS=Homo sapiens GN=SUB1 PE=1 SV=3	DDNMFQIGK		534.247	50.8126	2	x'00000000000	2.21852	-0.0506341	2.21852	50.4949	50.8126	43.87	0.000299449	0.000299449	43.87	43.87	4	60	68	16.3	3792: Scan 5902 (rt=50.8126) [E:\Pedro Casado\b1370p14\b1370p14_S16_MV4_Frax_2h_0nM_2.RAW]	Q:/Pedro's Lab/Cell Signalling Proteomics/Pedro Casado/PF/Phosphoproteomics/2h FRAX/Dat Files/F022124.dat	SUB1(59-68, no_mod);	SUB1;	P53999;
p00504	FA65A_HUMAN	Protein FAM65A OS=Homo sapiens GN=FAM65A PE=1 SV=1	DDQPSAASSVNKASTVTKR	Phospho (ST)	511.247	24.1696	4	x'000000000000003000000	3.93345	3.93345	3.93345	24.1696	24.1696	25.17	0.0390754	0.0390754	25.17	25.17	1	326	344	10.18	582: Scan 1831 (rt=24.1696) [E:\Pedro Casado\b1370p14\b1370p14_S7_P31_Frax_2h_0nM_3.RAW]	Q:/Pedro's Lab/Cell Signalling Proteomics/Pedro Casado/PF/Phosphoproteomics/2h FRAX/Dat Files/F022115.dat	FAM65A(S339);	FAM65A;	Q6ZS17;
p00505	NUCKS_HUMAN	Nuclear ubiquitous casein and cyclin-dependent kinase substrate 1 OS=Homo sapiens GN=NUCKS1 PE=1 SV=1	DDSHSAEDSEDEKEDHK	2 Phospho (ST)	711.571	15.3446	3	x'0000030003000000000	0.604215	0.604215	0.604215	15.3446	15.3446	279.894	0.0675368	0.0675368	15.77	15.77	1	71	87	4.34	590: Scan 1524 (rt=15.3447) [E:\Pedro Casado\b1370p14\b1370p14_S23_MV4_Frax_2h_100nM_4.RAW]	Q:/Pedro's Lab/Cell Signalling Proteomics/Pedro Casado/PF/Phosphoproteomics/2h FRAX/Dat Files/F022131.dat	NUCKS1(S75);NUCKS1(S79);	NUCKS1;	Q9H1E3;
p00506	NUCKS_HUMAN	Nuclear ubiquitous casein and cyclin-dependent kinase substrate 1 OS=Homo sapiens GN=NUCKS1 PE=1 SV=1	DDSHSAEDSEDEKEDHK	Phospho (ST)	684.915	12.3943	3	x'0003000000000000000	1.1561	-0.174488	-0.174488	12.3943	14.2325	223.944	0.013002	0.0469396	25.44	20.85	6	71	87	16.69	268: Scan 1183 (rt=12.3943) [E:\Pedro Casado\b1370p14\b1370p14_S14_MV4_Frax_2h_100nM_1.RAW]	Q:/Pedro's Lab/Cell Signalling Proteomics/Pedro Casado/PF/Phosphoproteomics/2h FRAX/Dat Files/F022122.dat	NUCKS1(S73);	NUCKS1;	Q9H1E3;
p00507	NUCKS_HUMAN	Nuclear ubiquitous casein and cyclin-dependent kinase substrate 1 OS=Homo sapiens GN=NUCKS1 PE=1 SV=1	DDSHSAEDSEDEKEDHKNVR	2 Phospho (ST)	626.234	14.0262	4	x'0003030000000000000000	0.489423	0.489423	0.489423	14.0262	14.0262	303.734	0.0327731	0.0513972	22.59	20.9767	3	71	90	11.27	291: Scan 1368 (rt=14.0262) [E:\Pedro Casado\b1370p7\b1370p7_S14_MV4_PF_100_B1.RAW]	Q:/Pedro's Lab/Cell Signalling Proteomics/Pedro Casado/PF/Phosphoproteomics/2h PF/Dat Files/F021534.dat	NUCKS1(S73);NUCKS1(S75);	NUCKS1;	Q9H1E3;
p00508	WBP11_HUMAN	WW domain-binding protein 11 OS=Homo sapiens GN=WBP11 PE=1 SV=1	DEDMLYSPELAQR	Phospho (ST)	823.844	55.5315	2	x'000000030000000	1.98338	1.98338	1.98338	55.5315	55.5315	29.4169	0.00662126	0.00662126	31.94	31.94	1	231	243	19.34	2120: Scan 5670 (rt=55.5315) [E:\Pedro Casado\b1370p10\b1370p10_S11_Fuji_IPA3_2h_2uM_4.RAW]	Q:/Pedro's Lab/Cell Signalling Proteomics/Pedro Casado/PF/Phosphoproteomics/2h IPA/Dat Files/F021811.dat	WBP11(S237);	WBP11;	Q9Y2W2;
p00509	TFPT_HUMAN	TCF3 fusion partner OS=Homo sapiens GN=TFPT PE=1 SV=1	DEEEEAAR		474.701	43.3381	2	x'0000000000	2.92278	2.92278	2.92278	43.3381	43.3381	94.76	0.00241995	0.00241995	33.28	33.28	1	61	68	29.91	2839: Scan 5127 (rt=43.3381) [E:\Pedro Casado\b1370p7\b1370p7_S4_P31_PF_Con_B2.RAW]	Q:/Pedro's Lab/Cell Signalling Proteomics/Pedro Casado/PF/Phosphoproteomics/2h PF/Dat Files/F021524.dat	TFPT(60-68, no_mod);	TFPT;	P0C1Z6;
p00510	RS3_HUMAN	40S ribosomal protein S3 OS=Homo sapiens GN=RPS3 PE=1 SV=2	DEILPTTPISEQK	Phospho (ST)	775.873	50.4479	2	x'000000300000000	2.47914	-1.90873	1.45961	48.555	50.9085	55.96	2.47175e-05	0.00011578	55.96	50.83	163	215	227	26.06	1691: Scan 5125 (rt=50.4479) [E:\Pedro Casado\b1370p10\b1370p10_S3_Fuji_IPA3_2h_20uM_1.RAW]	Q:/Pedro's Lab/Cell Signalling Proteomics/Pedro Casado/PF/Phosphoproteomics/2h IPA/Dat Files/F021803.dat	RPS3(T220);	RPS3;	P23396;
p00511	RLA2_HUMAN	60S acidic ribosomal protein P2 OS=Homo sapiens GN=RPLP2 PE=1 SV=1	DEKKEESEESDDDMGFGLFD	2 Phospho (ST)	827.958	77.5794	3	x'0000000300300000000000	1.75544	-1.98118	0.0382933	77.122	80.1058	159.24	0.000130135	0.000130135	46.18	46.18	42	96	115	43.06	4109: Scan 8438 (rt=77.5794) [E:\Pedro Casado\b1370p7\b1370p7_S11_P31_PF_100_B4.RAW]	Q:/Pedro's Lab/Cell Signalling Proteomics/Pedro Casado/PF/Phosphoproteomics/2h PF/Dat Files/F021531.dat	RPLP2(S102);RPLP2(S105);	RPLP2;	P05387;
p00512	RLA2_HUMAN	60S acidic ribosomal protein P2 OS=Homo sapiens GN=RPLP2 PE=1 SV=1	DEKKEESEESDDDMGFGLFD	2 Phospho (ST)	1241.43	79.3037	2	x'0000000300300000000000	2.77364	-0.612291	1.88685	77.1437	79.8535	180.34	0.000223186	0.000223186	44.11	44.11	22	96	115	44.11	5253: Scan 8892 (rt=79.3037) [E:\Pedro Casado\b1370p14\b1370p14_S19_MV4_Frax_2h_0nM_3.RAW]	Q:/Pedro's Lab/Cell Signalling Proteomics/Pedro Casado/PF/Phosphoproteomics/2h FRAX/Dat Files/F022127.dat	RPLP2(S102);RPLP2(S105);	RPLP2;	P05387;
p00513	RLA2_HUMAN	60S acidic ribosomal protein P2 OS=Homo sapiens GN=RPLP2 PE=1 SV=1	DEKKEESEESDDDMGFGLFD	Oxidation (M); 2 Phospho (ST)	833.288	68.0385	3	x'0000000300300020000000	-1.39136	-1.39136	-1.39136	68.0385	68.0385	116.47	0.00444849	0.00444849	30.05	30.05	1	96	115	26.21	4045: Scan 7646 (rt=68.0385) [E:\Pedro Casado\b1370p7\b1370p7_S21_MV4_PF_1000_B3.RAW]	Q:/Pedro's Lab/Cell Signalling Proteomics/Pedro Casado/PF/Phosphoproteomics/2h PF/Dat Files/F021541.dat	RPLP2(M109);RPLP2(S102);RPLP2(S105);	RPLP2;	P05387;
p00514	NPM_HUMAN	Nucleophosmin OS=Homo sapiens GN=NPM1 PE=1 SV=2	DELHIVEAEAMNYEGSPIK	Oxidation (M); Phospho (ST)	747.665	63.6503	3	x'000000000002000030000	0.800456	-0.110269	-0.110269	63.6313	63.8767	144.987	0.000204475	0.000204475	48.64	48.64	3	55	73	29.21	3853: Scan 7418 (rt=63.6503) [E:\Pedro Casado\b1370p7\b1370p7_S23_MV4_PF_100_B4.RAW]	Q:/Pedro's Lab/Cell Signalling Proteomics/Pedro Casado/PF/Phosphoproteomics/2h PF/Dat Files/F021543.dat	NPM1(M65);NPM1(S70);	NPM1;	P06748;
p00515	NPM_HUMAN	Nucleophosmin OS=Homo sapiens GN=NPM1 PE=1 SV=2	DELHIVEAEAMNYEGSPIK	Oxidation (M); Phospho (Y)	747.665	63.8767	3	x'000000000002040000000	0.184377	0.184377	0.184377	63.8767	63.8767	136.307	0.079117	0.079117	22.85	22.85	1	55	73	18.54	2127: Scan 6617 (rt=63.8767) [E:\Pedro Casado\b1370p10\b1370p10_S21_MV4_IPA3_2h_20uM_3.RAW]	Q:/Pedro's Lab/Cell Signalling Proteomics/Pedro Casado/PF/Phosphoproteomics/2h IPA/Dat Files/F021821.dat	NPM1(M65);NPM1(Y67);	NPM1;	P06748;
p00516	NPM_HUMAN	Nucleophosmin OS=Homo sapiens GN=NPM1 PE=1 SV=2	DELHIVEAEAMNYEGSPIK	Phospho (ST)	742.333	68.9638	3	x'000000000000000030000	0.549016	-0.772941	-0.772941	68.9638	108.448	144.987	0.000862779	0.000862779	42.6	42.6	5	55	73	23.31	4143: Scan 8018 (rt=68.9638) [E:\Pedro Casado\b1370p7\b1370p7_S23_MV4_PF_100_B4.RAW]	Q:/Pedro's Lab/Cell Signalling Proteomics/Pedro Casado/PF/Phosphoproteomics/2h PF/Dat Files/F021543.dat	NPM1(S70);	NPM1;	P06748;
p00517	NPM_HUMAN	Nucleophosmin OS=Homo sapiens GN=NPM1 PE=1 SV=2	DELHIVEAEAMNYEGSPIKVTLATLK	Oxidation (M); Phospho (ST)	989.82	79.5524	3	x'0000000000020000000000003000	0.596338	0.596338	0.596338	79.5524	79.5524	110.277	6.43233e-05	0.00213226	53.53	42.8533	3	55	80	31.69	4540: Scan 8922 (rt=79.5524) [E:\Pedro Casado\b1370p7\b1370p7_S3_P31_PF_1000_B1.RAW]	Q:/Pedro's Lab/Cell Signalling Proteomics/Pedro Casado/PF/Phosphoproteomics/2h PF/Dat Files/F021523.dat	NPM1(M65);NPM1(T78);	NPM1;	P06748;
p00518	NPM_HUMAN	Nucleophosmin OS=Homo sapiens GN=NPM1 PE=1 SV=2	DELHIVEAEAMNYEGSPIKVTLATLK	Oxidation (M); Phospho (Y)	989.82	79.5524	3	x'0000000000020400000000000000	0.596338	0.596338	0.596338	79.5524	79.5524	110.277	0.000247952	0.000247952	47.67	47.67	1	55	80	7.25	4540: Scan 8922 (rt=79.5524) [E:\Pedro Casado\b1370p7\b1370p7_S3_P31_PF_1000_B1.RAW]	Q:/Pedro's Lab/Cell Signalling Proteomics/Pedro Casado/PF/Phosphoproteomics/2h PF/Dat Files/F021523.dat	NPM1(M65);NPM1(Y67);	NPM1;	P06748;
p00519	NPM_HUMAN	Nucleophosmin OS=Homo sapiens GN=NPM1 PE=1 SV=2	DELHIVEAEAMNYEGSPIKVTLATLK	Phospho (ST)	984.488	120.571	3	x'0000000000000000000000003000	0.700573	0.700573	0.700573	120.571	120.571	139.847	0.0153084	0.0366301	30.04	27.1467	3	55	80	4.73	6087: Scan 12742 (rt=120.571) [E:\Pedro Casado\b1370p14\b1370p14_S21_MV4_Frax_2h_1000nM_3.RAW]	Q:/Pedro's Lab/Cell Signalling Proteomics/Pedro Casado/PF/Phosphoproteomics/2h FRAX/Dat Files/F022129.dat	NPM1(T78);	NPM1;	P06748;
p00520	DNJC1_HUMAN	DnaJ homolog subfamily C member 1 OS=Homo sapiens GN=DNAJC1 PE=1 SV=1	DFDIAEQNESSDEESLRK	2 Phospho (ST)	757.962	48.4792	3	x'00000000003300000000	-0.216658	-0.216658	-0.216658	48.4792	48.4792	22	0.044798	0.0453197	22	21.95	2	470	487	3.49	3010: Scan 5629 (rt=48.4792) [E:\Pedro Casado\b1370p7\b1370p7_S9_P31_PF_1000_B3.RAW]	Q:/Pedro's Lab/Cell Signalling Proteomics/Pedro Casado/PF/Phosphoproteomics/2h PF/Dat Files/F021529.dat	DNAJC1(S479);DNAJC1(S480);	DNAJC1;	Q96KC8;
p00521	DC1L1_HUMAN	Cytoplasmic dynein 1 light intermediate chain 1 OS=Homo sapiens GN=DYNC1LI1 PE=1 SV=3	DFQEYVEPGEDFPASPQRR	Phospho (ST)	783.006	55.1071	3	x'000000000000000300000	1.39386	-0.191816	0.127877	54.8329	56.7744	64.6269	0.00221317	0.00221317	37.98	37.98	6	193	211	23.66	3408: Scan 6395 (rt=55.1071) [E:\Pedro Casado\b1370p7\b1370p7_S1_P31_PF_Con_B1.RAW]	Q:/Pedro's Lab/Cell Signalling Proteomics/Pedro Casado/PF/Phosphoproteomics/2h PF/Dat Files/F021521.dat	DYNC1LI1(S207);	DYNC1LI1;	Q9Y6G9;
p00522	MYH9_HUMAN	Myosin-9 OS=Homo sapiens GN=MYH9 PE=1 SV=4	DFSALESQLQDTQELLQEENR		831.73	83.6533	3	x'00000000000000000000000	2.05283	-2.90672	-0.25841	82.0508	84.5909	258.22	1.75432e-07	1.75432e-07	79.42	79.42	55	1302	1322	72.85	2208: Scan 8017 (rt=83.6533) [E:\Pedro Casado\b1370p10\b1370p10_S13_MV4_IPA3_2h_0uM_1.RAW]	Q:/Pedro's Lab/Cell Signalling Proteomics/Pedro Casado/PF/Phosphoproteomics/2h IPA/Dat Files/F021813.dat	MYH9(1301-1322, no_mod);	MYH9;	P35579;
p00523	MYH9_HUMAN	Myosin-9 OS=Homo sapiens GN=MYH9 PE=1 SV=4	DFSALESQLQDTQELLQEENR		1247.09	83.6768	2	x'00000000000000000000000	1.84257	-1.92925	0.478298	82.1335	84.1607	220.61	1.07146e-07	1.07146e-07	81.49	81.49	58	1302	1322	79.9	2675: Scan 7636 (rt=83.6768) [E:\Pedro Casado\b1370p14\b1370p14_S8_P31_Frax_2h_100nM_3.RAW]	Q:/Pedro's Lab/Cell Signalling Proteomics/Pedro Casado/PF/Phosphoproteomics/2h FRAX/Dat Files/F022116.dat	MYH9(1301-1322, no_mod);	MYH9;	P35579;
p00524	ALDOA_HUMAN	Fructose-bisphosphate aldolase A OS=Homo sapiens GN=ALDOA PE=1 SV=2	DGADFAKWR		533.261	47.2342	2	x'00000000000	2.30248	2.03944	2.03944	43.8801	47.2342	174.62	0.00289289	0.00289289	33.96	33.96	3	141	149	25.76	3609: Scan 5495 (rt=47.2342) [E:\Pedro Casado\b1370p14\b1370p14_S20_MV4_Frax_2h_100nM_3.RAW]	Q:/Pedro's Lab/Cell Signalling Proteomics/Pedro Casado/PF/Phosphoproteomics/2h FRAX/Dat Files/F022128.dat	ALDOC(140-149, no_mod);ALDOA(140-149, no_mod);	ALDOC; ALDOA;	P09972; P04075;
p00525	TPSNR_HUMAN	Tapasin-related protein OS=Homo sapiens GN=TAPBPL PE=1 SV=2	DGAHRGALASSEDRAR	Phospho (ST)	583.601	29.9079	3	x'000000000003000000	1.88639	1.88639	1.88639	29.9079	29.9079	22.8	0.0661257	0.0661257	22.8	22.8	1	44	59	5.8	1524: Scan 3365 (rt=29.9079) [E:\Pedro Casado\b1370p7\b1370p7_S7_P31_PF_Con_B3.RAW]	Q:/Pedro's Lab/Cell Signalling Proteomics/Pedro Casado/PF/Phosphoproteomics/2h PF/Dat Files/F021527.dat	TAPBPL(S54);	TAPBPL;	Q9BX59;
p00526	DAXX_HUMAN	Death domain-associated protein 6 OS=Homo sapiens GN=DAXX PE=1 SV=2	DGDKSPMSSLQISNEK	Phospho (ST)	605.932	44.0852	3	x'000003000000000000	-0.575278	-1.05468	-1.05468	44.0852	44.812	57.93	0.0120574	0.0120574	29.42	29.42	2	491	506	11.31	1535: Scan 3661 (rt=44.0852) [E:\Pedro Casado\b1370p14\b1370p14_S10_P31_Frax_2h_0nM_4.RAW]	Q:/Pedro's Lab/Cell Signalling Proteomics/Pedro Casado/PF/Phosphoproteomics/2h FRAX/Dat Files/F022118.dat	DAXX(S495);	DAXX;	Q9UER7;
p00527	DAXX_HUMAN	Death domain-associated protein 6 OS=Homo sapiens GN=DAXX PE=1 SV=2	DGDKSPMSSLQISNEK	Phospho (ST)	908.396	43.7755	2	x'000003000000000000	1.88563	-3.44837	-0.0870631	42.1082	44.8206	51.97	6.82981e-05	0.0259625	51.97	34.4433	39	491	506	22.81	1576: Scan 4552 (rt=43.7755) [E:\Pedro Casado\b1370p10\b1370p10_S19_MV4_IPA3_2h_0uM_3.RAW]	Q:/Pedro's Lab/Cell Signalling Proteomics/Pedro Casado/PF/Phosphoproteomics/2h IPA/Dat Files/F021819.dat	DAXX(S495);	DAXX;	Q9UER7;
p00528	MCM3_HUMAN	DNA replication licensing factor MCM3 OS=Homo sapiens GN=MCM3 PE=1 SV=3	DGDSYDPYDFSDTEEEMPQVHTPK	2 Phospho (ST)	988.029	63.7936	3	x'00000000000300000000003000	2.32754	-1.2894	0.544399	62.9319	65.3099	63.451	1.53803e-06	0.0219603	67.45	47.6775	144	701	724	12.68	4422: Scan 7487 (rt=63.7936) [E:\Pedro Casado\b1370p7\b1370p7_S19_MV4_PF_Con_B3.RAW]	Q:/Pedro's Lab/Cell Signalling Proteomics/Pedro Casado/PF/Phosphoproteomics/2h PF/Dat Files/F021539.dat	MCM3(S711);MCM3(T722);	MCM3;	P25205;
p00529	MCM3_HUMAN	DNA replication licensing factor MCM3 OS=Homo sapiens GN=MCM3 PE=1 SV=3	DGDSYDPYDFSDTEEEMPQVHTPK	2 Phospho (ST); Phospho (Y)	1014.68	63.0012	3	x'00000400000300000000003000	-0.0532715	-0.0532715	-0.0532715	63.0012	63.0012	49.751	0.00468866	0.0208933	30.81	25.928	5	701	724	6.07	3955: Scan 7171 (rt=63.0012) [E:\Pedro Casado\b1370p7\b1370p7_S18_MV4_PF_1000_B2.RAW]	Q:/Pedro's Lab/Cell Signalling Proteomics/Pedro Casado/PF/Phosphoproteomics/2h PF/Dat Files/F021538.dat	MCM3(S711);MCM3(T722);MCM3(Y705);	MCM3;	P25205;
p00530	MCM3_HUMAN	DNA replication licensing factor MCM3 OS=Homo sapiens GN=MCM3 PE=1 SV=3	DGDSYDPYDFSDTEEEMPQVHTPK	3 Phospho (ST)	1014.68	63.0012	3	x'00000000000303000000003000	-0.0532715	-0.0532715	-0.0532715	63.0012	63.0012	49.751	0.00126488	0.0266079	36.5	26.5633	3	701	724	5.69	3955: Scan 7171 (rt=63.0012) [E:\Pedro Casado\b1370p7\b1370p7_S18_MV4_PF_1000_B2.RAW]	Q:/Pedro's Lab/Cell Signalling Proteomics/Pedro Casado/PF/Phosphoproteomics/2h PF/Dat Files/F021538.dat	MCM3(S711);MCM3(T713);MCM3(T722);	MCM3;	P25205;
p00531	MCM3_HUMAN	DNA replication licensing factor MCM3 OS=Homo sapiens GN=MCM3 PE=1 SV=3	DGDSYDPYDFSDTEEEMPQVHTPK	Oxidation (M); 2 Phospho (ST)	993.361	54.6784	3	x'00000000000003000200003000	0.632504	0.632504	0.632504	54.6784	54.6784	44.7769	0.00847855	0.00850793	30.76	30.745	2	701	724	4.35	3550: Scan 6359 (rt=54.6784) [E:\Pedro Casado\b1370p7\b1370p7_S21_MV4_PF_1000_B3.RAW]	Q:/Pedro's Lab/Cell Signalling Proteomics/Pedro Casado/PF/Phosphoproteomics/2h PF/Dat Files/F021541.dat	MCM3(M717);MCM3(T713);MCM3(T722);	MCM3;	P25205;
p00532	MCM3_HUMAN	DNA replication licensing factor MCM3 OS=Homo sapiens GN=MCM3 PE=1 SV=3	DGDSYDPYDFSDTEEEMPQVHTPK	Oxidation (M); Phospho (ST)	966.705	54.3183	3	x'00000000000003000200000000	2.48421	-0.384179	0.154293	52.3204	54.5102	62.6769	3.68434e-06	0.0233124	65.2	47.1	56	701	724	29.72	2066: Scan 5592 (rt=54.3183) [E:\Pedro Casado\b1370p10\b1370p10_S8_Fuji_IPA3_2h_2uM_3.RAW]	Q:/Pedro's Lab/Cell Signalling Proteomics/Pedro Casado/PF/Phosphoproteomics/2h IPA/Dat Files/F021808.dat	MCM3(M717);MCM3(T713);	MCM3;	P25205;
p00533	MCM3_HUMAN	DNA replication licensing factor MCM3 OS=Homo sapiens GN=MCM3 PE=1 SV=3	DGDSYDPYDFSDTEEEMPQVHTPK	Oxidation (M); Phospho (ST); Phospho (Y)	993.361	54.6784	3	x'00000000400000000200003000	0.632504	0.632504	0.632504	54.6784	54.6784	44.7769	0.0232446	0.0232446	26.38	26.38	1	701	724	10.49	3550: Scan 6359 (rt=54.6784) [E:\Pedro Casado\b1370p7\b1370p7_S21_MV4_PF_1000_B3.RAW]	Q:/Pedro's Lab/Cell Signalling Proteomics/Pedro Casado/PF/Phosphoproteomics/2h PF/Dat Files/F021541.dat	MCM3(M717);MCM3(T722);MCM3(Y708);	MCM3;	P25205;
p00534	MCM3_HUMAN	DNA replication licensing factor MCM3 OS=Homo sapiens GN=MCM3 PE=1 SV=3	DGDSYDPYDFSDTEEEMPQVHTPK	Oxidation (M); Phospho (Y)	966.705	54.3183	3	x'00000400000000000200000000	2.48421	-0.384179	0.154293	52.3204	54.5102	62.6769	3.77885e-05	0.0245281	55.09	39.525	26	701	724	1.54	2066: Scan 5592 (rt=54.3183) [E:\Pedro Casado\b1370p10\b1370p10_S8_Fuji_IPA3_2h_2uM_3.RAW]	Q:/Pedro's Lab/Cell Signalling Proteomics/Pedro Casado/PF/Phosphoproteomics/2h IPA/Dat Files/F021808.dat	MCM3(M717);MCM3(Y705);	MCM3;	P25205;
p00535	MCM3_HUMAN	DNA replication licensing factor MCM3 OS=Homo sapiens GN=MCM3 PE=1 SV=3	DGDSYDPYDFSDTEEEMPQVHTPK	Phospho (ST)	961.373	63.1291	3	x'00000000000300000000000000	1.94578	-4.51011	0.477596	61.0736	63.9406	54.0869	2.54288e-05	0.0244314	56.61	39.1133	190	701	724	17.99	1796: Scan 6242 (rt=63.1291) [E:\Pedro Casado\b1370p10\b1370p10_S13_MV4_IPA3_2h_0uM_1.RAW]	Q:/Pedro's Lab/Cell Signalling Proteomics/Pedro Casado/PF/Phosphoproteomics/2h IPA/Dat Files/F021813.dat	MCM3(S711);	MCM3;	P25205;
p00536	MCM3_HUMAN	DNA replication licensing factor MCM3 OS=Homo sapiens GN=MCM3 PE=1 SV=3	DGDSYDPYDFSDTEEEMPQVHTPK	Phospho (ST)	1441.55	63.1469	2	x'00000000000003000000000000	1.34046	-0.74208	-0.672661	61.7799	63.1469	30.3069	0.0058895	0.0135385	32.83	30.05	8	701	724	6.97	2183: Scan 6381 (rt=63.1469) [E:\Pedro Casado\b1370p10\b1370p10_S9_Fuji_IPA3_2h_20uM_3.RAW]	Q:/Pedro's Lab/Cell Signalling Proteomics/Pedro Casado/PF/Phosphoproteomics/2h IPA/Dat Files/F021809.dat	MCM3(T713);	MCM3;	P25205;
p00537	MCM3_HUMAN	DNA replication licensing factor MCM3 OS=Homo sapiens GN=MCM3 PE=1 SV=3	DGDSYDPYDFSDTEEEMPQVHTPK	Phospho (ST); 2 Phospho (Y)	1014.68	63.0012	3	x'00000400400000000000003000	-0.0532715	-0.0532715	-0.0532715	63.0012	63.0012	49.751	0.0142905	0.0142905	25.97	25.97	1	701	724	0.11	3955: Scan 7171 (rt=63.0012) [E:\Pedro Casado\b1370p7\b1370p7_S18_MV4_PF_1000_B2.RAW]	Q:/Pedro's Lab/Cell Signalling Proteomics/Pedro Casado/PF/Phosphoproteomics/2h PF/Dat Files/F021538.dat	MCM3(T722);MCM3(Y705);MCM3(Y708);	MCM3;	P25205;
p00538	MCM3_HUMAN	DNA replication licensing factor MCM3 OS=Homo sapiens GN=MCM3 PE=1 SV=3	DGDSYDPYDFSDTEEEMPQVHTPK	Phospho (ST); Phospho (Y)	988.027	65.0912	3	x'00000400000000000000003000	2.32754	-1.2894	-1.2894	62.9331	65.3099	53.861	1.27672e-05	0.00350054	57.86	40.4367	89	701	724	4.61	4670: Scan 7470 (rt=65.0912) [E:\Pedro Casado\b1370p14\b1370p14_S16_MV4_Frax_2h_0nM_2.RAW]	Q:/Pedro's Lab/Cell Signalling Proteomics/Pedro Casado/PF/Phosphoproteomics/2h FRAX/Dat Files/F022124.dat	MCM3(T722);MCM3(Y705);	MCM3;	P25205;
p00539	MCM3_HUMAN	DNA replication licensing factor MCM3 OS=Homo sapiens GN=MCM3 PE=1 SV=3	DGDSYDPYDFSDTEEEMPQVHTPK	Phospho (Y)	961.374	62.695	3	x'00000000400000000000000000	1.94578	-4.51011	0.862866	61.0736	63.581	45.4569	0.000648691	0.0444822	42.58	31.91	71	701	724	12.46	2527: Scan 6527 (rt=62.695) [E:\Pedro Casado\b1370p14\b1370p14_S9_P31_Frax_2h_1000nM_3.RAW]	Q:/Pedro's Lab/Cell Signalling Proteomics/Pedro Casado/PF/Phosphoproteomics/2h FRAX/Dat Files/F022117.dat	MCM3(Y708);	MCM3;	P25205;
p00540	HLAH_HUMAN	Putative HLA class I histocompatibility antigen, alpha chain H OS=Homo sapiens GN=HLA-H PE=5 SV=3	DGEDQTQDTELVETRPAGDGTFQK		879.736	42.6584	3	x'00000000000000000000000000	-0.167287	-0.167287	-0.167287	42.6584	42.6584	31.34	0.0133314	0.0133314	31.34	31.34	1	244	267	26.26	1178: Scan 4484 (rt=42.6584) [E:\Pedro Casado\b1370p14\b1370p14_S1_P31_Frax_2h_0nM_1.RAW]	Q:/Pedro's Lab/Cell Signalling Proteomics/Pedro Casado/PF/Phosphoproteomics/2h FRAX/Dat Files/F022109.dat	HLA-C(243-267, no_mod);HLA-C(243-267, no_mod);HLA-B(243-267, no_mod);HLA-C(243-267, no_mod);HLA-C(243-267, no_mod);HLA-C(243-267, no_mod);HLA-A(243-267, no_mod);HLA-C(243-267, no_mod);HLA-A(243-267, no_mod);HLA-C(243-267, no_mod);HLA-C(243-267, no_mod);HLA-C(243-267, no_mod);HLA-C(243-267, no_mod);HLA-C(243-267, no_mod);HLA-C(243-267, no_mod);HLA-A(243-267, no_mod);HLA-A(243-267, no_mod);HLA-A(24…	HLA-C; HLA-C; HLA-B; HLA-C; HLA-C; HLA-C; HLA-A; HLA-C; HLA-A; HLA-C; HLA-C; HLA-C; HLA-C; HLA-C; HLA-C; HLA-A; HLA-A; HLA-A; HLA-A; HLA-A; HLA-A; HLA-A; HLA-A; HLA-A; HLA-A; HLA-A; HLA-A; HLA-A; HLA-C; HLA-A; HLA-A; HLA-A; HLA-A; HLA-C; HLA-H; HLA-A; HLA-A;	Q9TNN7; Q95604; Q31612; Q29963; Q29960; Q29865; Q09160; Q07000; P30512; P30510; P30508; P30505; P30504; P30501; P30499; P30459; P30457; P30456; P30455; P30453; P30450; P30447; P30443; P18462; P16190; P16189; P16188; P13746; P10321; P10316; P10314; P05534; P04439; P04222; P01893; P01892; P01891;
p00541	PDIA6_HUMAN	Protein disulfide-isomerase A6 OS=Homo sapiens GN=PDIA6 PE=1 SV=1	DGELPVEDDIDLSDVELDDLGKDEL	Phospho (ST)	946.751	88.2678	3	x'000000000000030000000000000	1.92512	-0.78175	0.81488	88.107	89.9712	73.72	7.66438e-07	7.66438e-07	73.72	73.72	32	416	440	61.05	4259: Scan 9405 (rt=88.2678) [E:\Pedro Casado\b1370p7\b1370p7_S8_P31_PF_100_B3.RAW]	Q:/Pedro's Lab/Cell Signalling Proteomics/Pedro Casado/PF/Phosphoproteomics/2h PF/Dat Files/F021528.dat	PDIA6(S428);	PDIA6;	Q15084;
p00542	PDIA6_HUMAN	Protein disulfide-isomerase A6 OS=Homo sapiens GN=PDIA6 PE=1 SV=1	DGELPVEDDIDLSDVELDDLGKDEL	Phospho (ST)	1419.62	89.8839	2	x'000000000000030000000000000	1.95543	-1.21668	-1.0757	88.0438	90.1	84.8	6.19215e-08	0.000630939	84.8	63.225	64	416	440	79.65	2818: Scan 9194 (rt=89.8839) [E:\Pedro Casado\b1370p14\b1370p14_S11_P31_Frax_2h_100nM_4.RAW]	Q:/Pedro's Lab/Cell Signalling Proteomics/Pedro Casado/PF/Phosphoproteomics/2h FRAX/Dat Files/F022119.dat	PDIA6(S428);	PDIA6;	Q15084;
p00543	RSRC2_HUMAN	Arginine/serine-rich coiled-coil protein 2 OS=Homo sapiens GN=RSRC2 PE=1 SV=1	DGLAPEKTSPDRDK	Phospho (ST)	536.914	19.4429	3	x'0000000003000000	0.338367	-0.426692	-0.0908119	19.2772	20.1114	27.55	0.0210072	0.0210072	27.55	27.55	4	9	22	8.14	328: Scan 1494 (rt=19.4429) [E:\Pedro Casado\b1370p14\b1370p14_S8_P31_Frax_2h_100nM_3.RAW]	Q:/Pedro's Lab/Cell Signalling Proteomics/Pedro Casado/PF/Phosphoproteomics/2h FRAX/Dat Files/F022116.dat	RSRC2(S17);	RSRC2;	Q7L4I2;
p00544	RSRC2_HUMAN	Arginine/serine-rich coiled-coil protein 2 OS=Homo sapiens GN=RSRC2 PE=1 SV=1	DGLAPEKTSPDRDK	Phospho (ST)	804.867	19.5912	2	x'0000000030000000	-0.3732	-0.3732	-0.3732	19.5912	19.5912	23.52	0.0573574	0.0573574	23.52	23.52	2	9	22	18.48	942: Scan 2087 (rt=19.5912) [E:\Pedro Casado\b1370p14\b1370p14_S14_MV4_Frax_2h_100nM_1.RAW]	Q:/Pedro's Lab/Cell Signalling Proteomics/Pedro Casado/PF/Phosphoproteomics/2h FRAX/Dat Files/F022122.dat	RSRC2(T16);	RSRC2;	Q7L4I2;
p00545	LARP4_HUMAN	La-related protein 4 OS=Homo sapiens GN=LARP4 PE=1 SV=3	DGLNQTTIPVSPPSTTKPSR	Phospho (ST)	726.027	45.2035	3	x'0000000000030000000000	1.97282	-0.70297	0.524584	44.5577	46.4144	42.24	0.000782116	0.0530216	42.24	27.17	26	573	592	16.49	2972: Scan 5358 (rt=45.2035) [E:\Pedro Casado\b1370p7\b1370p7_S3_P31_PF_1000_B1.RAW]	Q:/Pedro's Lab/Cell Signalling Proteomics/Pedro Casado/PF/Phosphoproteomics/2h PF/Dat Files/F021523.dat	LARP4(S583);	LARP4;	Q71RC2;
p00546	HNRH3_HUMAN	Heterogeneous nuclear ribonucleoprotein H3 OS=Homo sapiens GN=HNRNPH3 PE=1 SV=2	DGMDNQGGYGSVGR		471.534	23.7105	3	x'0000000000000000	-1.13844	-1.13844	-1.13844	23.7105	23.7105	26.47	0.0527004	0.0527004	21.92	21.92	1	288	301	10.55	1020: Scan 2595 (rt=23.7105) [E:\Pedro Casado\b1370p7\b1370p7_S3_P31_PF_1000_B1.RAW]	Q:/Pedro's Lab/Cell Signalling Proteomics/Pedro Casado/PF/Phosphoproteomics/2h PF/Dat Files/F021523.dat	HNRNPH3(287-301, no_mod);	HNRNPH3;	P31942;
p00547	HNRH3_HUMAN	Heterogeneous nuclear ribonucleoprotein H3 OS=Homo sapiens GN=HNRNPH3 PE=1 SV=2	DGMDNQGGYGSVGR		706.797	26.7018	2	x'0000000000000000	2.58504	-0.276995	-0.0644668	26.3058	31.2498	50.24	8.51613e-05	8.51613e-05	50.24	50.24	9	288	301	46.67	1276: Scan 2987 (rt=26.7018) [E:\Pedro Casado\b1370p7\b1370p7_S8_P31_PF_100_B3.RAW]	Q:/Pedro's Lab/Cell Signalling Proteomics/Pedro Casado/PF/Phosphoproteomics/2h PF/Dat Files/F021528.dat	HNRNPH3(287-301, no_mod);	HNRNPH3;	P31942;
p00548	RASL3_HUMAN	RAS protein activator like-3 OS=Homo sapiens GN=RASAL3 PE=1 SV=2	DGPPSALGSRESLATLSELDLGAER	2 Phospho (ST)	901.076	72.4976	3	x'000000000000300003000000000	1.17584	0.0870304	0.253684	72.2851	73.7146	87.28	1.28653e-05	0.0128543	61.41	38.903	51	220	244	26.69	4094: Scan 8060 (rt=72.4976) [E:\Pedro Casado\b1370p7\b1370p7_S10_P31_PF_Con_B4.RAW]	Q:/Pedro's Lab/Cell Signalling Proteomics/Pedro Casado/PF/Phosphoproteomics/2h PF/Dat Files/F021530.dat	RASAL3(S231);RASAL3(S236);	RASAL3;	Q86YV0;
p00549	SLTM_HUMAN	SAFB-like transcription modulator OS=Homo sapiens GN=SLTM PE=1 SV=2	DGQDAIAQSPEKESK	Phospho (ST)	561.581	21.5506	3	x'00000000030000000	-0.485812	-0.485812	-0.485812	21.5506	21.5506	92.56	0.0371298	0.0371298	25.59	25.59	1	281	295	19.85	1181: Scan 2317 (rt=21.5506) [E:\Pedro Casado\b1370p14\b1370p14_S21_MV4_Frax_2h_1000nM_3.RAW]	Q:/Pedro's Lab/Cell Signalling Proteomics/Pedro Casado/PF/Phosphoproteomics/2h FRAX/Dat Files/F022129.dat	SLTM(S289);	SLTM;	Q9NWH9;
p00550	SLTM_HUMAN	SAFB-like transcription modulator OS=Homo sapiens GN=SLTM PE=1 SV=2	DGQDAIAQSPEKESK	Phospho (ST)	841.868	21.0644	2	x'00000000030000000	1.04595	-3.52081	0.106438	20.0343	24.4841	92.56	9.66531e-06	0.0105116	61.37	42.7375	24	281	295	34.51	1131: Scan 2254 (rt=21.0644) [E:\Pedro Casado\b1370p14\b1370p14_S21_MV4_Frax_2h_1000nM_3.RAW]	Q:/Pedro's Lab/Cell Signalling Proteomics/Pedro Casado/PF/Phosphoproteomics/2h FRAX/Dat Files/F022129.dat	SLTM(S289);	SLTM;	Q9NWH9;
p00551	VIME_HUMAN	Vimentin OS=Homo sapiens GN=VIM PE=1 SV=4	DGQVINETSQHHDDLE		612.938	32.5379	3	x'000000000000000000	-0.39438	-0.39438	-0.39438	32.5379	32.5379	97.14	0.0103003	0.0103003	31.11	31.11	1	451	466	20.19	1177: Scan 2706 (rt=32.5379) [E:\Pedro Casado\b1370p14\b1370p14_S7_P31_Frax_2h_0nM_3.RAW]	Q:/Pedro's Lab/Cell Signalling Proteomics/Pedro Casado/PF/Phosphoproteomics/2h FRAX/Dat Files/F022115.dat	VIM(450-466, no_mod);	VIM;	P08670;
p00552	VIME_HUMAN	Vimentin OS=Homo sapiens GN=VIM PE=1 SV=4	DGQVINETSQHHDDLE	Phospho (ST)	958.89	31.7511	2	x'000000003000000000	2.6924	0.750616	2.6924	31.6559	31.7511	257.987	0.0207233	0.0493943	27.48	24.6	3	451	466	21.72	1704: Scan 3622 (rt=31.7511) [E:\Pedro Casado\b1370p7\b1370p7_S9_P31_PF_1000_B3.RAW]	Q:/Pedro's Lab/Cell Signalling Proteomics/Pedro Casado/PF/Phosphoproteomics/2h PF/Dat Files/F021529.dat	VIM(T458);	VIM;	P08670;
p00553	RED1_HUMAN		DGSTPGPGEGSQLSNGGGGGPGRKRPLEEGSNGHSK	4 Phospho (ST)	1246.5	61.3479	3	x'00033000000000000000000000000003000300	3.53675	3.53675	3.53675	61.3479	61.3479	23.09	0.0775634	0.0775634	23.09	23.09	1	29	64	7.77	3883: Scan 7005 (rt=61.3479) [E:\Pedro Casado\b1370p7\b1370p7_S18_MV4_PF_1000_B2.RAW]	Q:/Pedro's Lab/Cell Signalling Proteomics/Pedro Casado/PF/Phosphoproteomics/2h PF/Dat Files/F021538.dat	ADARB1(S31);ADARB1(T32);ADARB1(S59);ADARB1(S63);	ADARB1;	P78563;
p00554	CNN2_HUMAN	Calponin-2 OS=Homo sapiens GN=CNN2 PE=1 SV=4	DGTILCTLMNK		633.315	65.8498	2	x'0000000000000	1.49294	-0.847689	-0.847689	65.8498	66.1171	38.86	0.00116365	0.00116365	38.86	38.86	3	56	66	32.02	4847: Scan 7570 (rt=65.8498) [E:\Pedro Casado\b1370p14\b1370p14_S20_MV4_Frax_2h_100nM_3.RAW]	Q:/Pedro's Lab/Cell Signalling Proteomics/Pedro Casado/PF/Phosphoproteomics/2h FRAX/Dat Files/F022128.dat	CNN2(55-66, no_mod);	CNN2;	Q99439;
p00555	FIP1_HUMAN	Pre-mRNA 3'-end-processing factor FIP1 OS=Homo sapiens GN=FIP1L1 PE=1 SV=1	DHSPTPSVFNSDEER	2 Phospho (ST)	626.232	39.8465	3	x'00000300000300000	0.749598	0.365736	0.365736	39.8465	40.1381	89.27	0.0250295	0.0436345	22.69	20.7475	5	490	504	3.78	1374: Scan 4138 (rt=39.8465) [E:\Pedro Casado\b1370p10\b1370p10_S5_Fuji_IPA3_2h_2uM_2.RAW]	Q:/Pedro's Lab/Cell Signalling Proteomics/Pedro Casado/PF/Phosphoproteomics/2h IPA/Dat Files/F021805.dat	FIP1L1(T494);FIP1L1(S500);	FIP1L1;	Q6UN15;
p00556	FIP1_HUMAN	Pre-mRNA 3'-end-processing factor FIP1 OS=Homo sapiens GN=FIP1L1 PE=1 SV=1	DHSPTPSVFNSDEER	2 Phospho (ST)	938.844	38.5103	2	x'00030300000000000	2.82138	-2.04087	0.95539	38.2815	40.5109	112.64	5.91566e-06	0.00797478	59.44	36.4533	109	490	504	22.36	2288: Scan 4464 (rt=38.5103) [E:\Pedro Casado\b1370p7\b1370p7_S10_P31_PF_Con_B4.RAW]	Q:/Pedro's Lab/Cell Signalling Proteomics/Pedro Casado/PF/Phosphoproteomics/2h PF/Dat Files/F021530.dat	FIP1L1(S492);FIP1L1(T494);	FIP1L1;	Q6UN15;
p00557	FIP1_HUMAN	Pre-mRNA 3'-end-processing factor FIP1 OS=Homo sapiens GN=FIP1L1 PE=1 SV=1	DHSPTPSVFNSDEER	Phospho (ST)	599.576	36.7128	3	x'00000003000000000	1.92125	-0.818621	0.116946	36.7128	39.8406	91.98	0.000119348	0.0220707	48.04	40.43	79	490	504	26.9	2272: Scan 4255 (rt=36.7128) [E:\Pedro Casado\b1370p7\b1370p7_S13_MV4_PF_Con_B1.RAW]	Q:/Pedro's Lab/Cell Signalling Proteomics/Pedro Casado/PF/Phosphoproteomics/2h PF/Dat Files/F021533.dat	FIP1L1(S496);	FIP1L1;	Q6UN15;
p00558	FIP1_HUMAN	Pre-mRNA 3'-end-processing factor FIP1 OS=Homo sapiens GN=FIP1L1 PE=1 SV=1	DHSPTPSVFNSDEER	Phospho (ST)	898.862	37.3803	2	x'00030000000000000	3.40589	-3.08738	1.32316	36.8706	40.3448	92.05	5.14581e-09	0.000631964	92.05	61.9967	192	490	504	34.53	2375: Scan 4355 (rt=37.3803) [E:\Pedro Casado\b1370p7\b1370p7_S22_MV4_PF_Con_B4.RAW]	Q:/Pedro's Lab/Cell Signalling Proteomics/Pedro Casado/PF/Phosphoproteomics/2h PF/Dat Files/F021542.dat	FIP1L1(S492);	FIP1L1;	Q6UN15;
p00559	TYY1_HUMAN	Transcriptional repressor protein YY1 OS=Homo sapiens GN=YY1 PE=1 SV=2	DIDHETVVEEQIIGENSPPDYSEYMTGK	Phospho (ST)	1092.47	68.9159	3	x'000000000000000003000000000000	2.90007	1.25092	1.80064	68.9159	70.5466	50.1269	9.99581e-05	0.00145211	52.65	45.41	6	231	258	14.48	2371: Scan 6876 (rt=68.9159) [E:\Pedro Casado\b1370p10\b1370p10_S19_MV4_IPA3_2h_0uM_3.RAW]	Q:/Pedro's Lab/Cell Signalling Proteomics/Pedro Casado/PF/Phosphoproteomics/2h IPA/Dat Files/F021819.dat	YY1(S247);	YY1;	P25490;
p00560	TYY1_HUMAN	Transcriptional repressor protein YY1 OS=Homo sapiens GN=YY1 PE=1 SV=2	DIDHETVVEEQIIGENSPPDYSEYMTGK	Phospho (Y)	1092.47	70.2817	3	x'000000000000000000000000400000	2.90007	1.25092	2.90007	68.9159	70.2817	46.6869	0.000316095	0.0114245	47.65	38.385	6	231	258	11.19	5103: Scan 8047 (rt=70.2817) [E:\Pedro Casado\b1370p14\b1370p14_S20_MV4_Frax_2h_100nM_3.RAW]	Q:/Pedro's Lab/Cell Signalling Proteomics/Pedro Casado/PF/Phosphoproteomics/2h FRAX/Dat Files/F022128.dat	YY1(Y254);	YY1;	P25490;
p00561	AHNK_HUMAN	Neuroblast differentiation-associated protein AHNAK OS=Homo sapiens GN=AHNAK PE=1 SV=2	DIDISSPEFK	Phospho (ST)	615.769	51.3516	2	x'000003000000	2.5579	-1.06952	-0.256197	51.3516	52.7303	119.477	0.0144577	0.0359411	26.85	23.855	8	172	181	16.01	3110: Scan 5899 (rt=51.3516) [E:\Pedro Casado\b1370p7\b1370p7_S11_P31_PF_100_B4.RAW]	Q:/Pedro's Lab/Cell Signalling Proteomics/Pedro Casado/PF/Phosphoproteomics/2h PF/Dat Files/F021531.dat	AHNAK(S176);	AHNAK;	Q09666;
p00562	LARP7_HUMAN	La-related protein 7 OS=Homo sapiens GN=LARP7 PE=1 SV=1	DIEISTEEEKDTGDLK	2 Phospho (ST)	661.27	46.0984	3	x'000003300000000000	1.34643	-1.0617	0.634596	46.0984	47.7855	51.79	0.0140095	0.0140095	28.15	28.15	10	333	348	18.32	2848: Scan 5388 (rt=46.0984) [E:\Pedro Casado\b1370p7\b1370p7_S1_P31_PF_Con_B1.RAW]	Q:/Pedro's Lab/Cell Signalling Proteomics/Pedro Casado/PF/Phosphoproteomics/2h PF/Dat Files/F021521.dat	LARP7(S337);LARP7(T338);	LARP7;	Q4G0J3;
p00563	LARP7_HUMAN	La-related protein 7 OS=Homo sapiens GN=LARP7 PE=1 SV=1	DIEISTEEEKDTGDLK	2 Phospho (ST)	991.401	47.7442	2	x'000000300000300000	2.5409	-3.07303	0.0469511	45.7801	47.8631	63.25	4.2347e-06	0.0045715	63.25	43.9467	93	333	348	28.43	1844: Scan 4932 (rt=47.7442) [E:\Pedro Casado\b1370p10\b1370p10_S2_Fuji_IPA3_2h_2uM_1.RAW]	Q:/Pedro's Lab/Cell Signalling Proteomics/Pedro Casado/PF/Phosphoproteomics/2h IPA/Dat Files/F021802.dat	LARP7(T338);LARP7(T344);	LARP7;	Q4G0J3;
p00564	LARP7_HUMAN	La-related protein 7 OS=Homo sapiens GN=LARP7 PE=1 SV=1	DIEISTEEEKDTGDLKDSSLLK	2 Phospho (ST)	875.721	58.4313	3	x'000003300000000000000000	0.181774	0.181774	0.181774	58.4313	58.4313	70.85	0.00728939	0.00728939	33.22	33.22	1	333	354	18.16	3443: Scan 6657 (rt=58.4313) [E:\Pedro Casado\b1370p7\b1370p7_S2_P31_PF_100_B1.RAW]	Q:/Pedro's Lab/Cell Signalling Proteomics/Pedro Casado/PF/Phosphoproteomics/2h PF/Dat Files/F021522.dat	LARP7(S337);LARP7(T338);	LARP7;	Q4G0J3;
p00565	ANXA4_HUMAN		DIEQSIKSETSGSFEDALLAIVK	Phospho (ST)	854.088	46.4468	3	x'0000030000000000000000000	1.73684	1.73684	1.73684	46.4468	46.4468	22.22	0.0827712	0.0827712	22.22	22.22	1	219	241	10.73	1843: Scan 5012 (rt=46.4468) [E:\Pedro Casado\b1370p10\b1370p10_S23_MV4_IPA3_2h_2uM_4.RAW]	Q:/Pedro's Lab/Cell Signalling Proteomics/Pedro Casado/PF/Phosphoproteomics/2h IPA/Dat Files/F021823.dat	ANXA4(S223);	ANXA4;	P09525;
p00566	PEA15_HUMAN	Astrocytic phosphoprotein PEA-15 OS=Homo sapiens GN=PEA15 PE=1 SV=2	DIIRQPSEEEIIK	Phospho (ST)	825.412	49.5902	2	x'000000030000000	1.29912	-4.15939	0.619842	48.2767	49.7116	57.54	1.95579e-05	1.95579e-05	57.54	57.54	12	110	122	51.72	3436: Scan 5804 (rt=49.5902) [E:\Pedro Casado\b1370p7\b1370p7_S20_MV4_PF_100_B3.RAW]	Q:/Pedro's Lab/Cell Signalling Proteomics/Pedro Casado/PF/Phosphoproteomics/2h PF/Dat Files/F021540.dat	PEA15(S116);	PEA15;	Q15121;
p00567	STXB3_HUMAN	Syntaxin-binding protein 3 OS=Homo sapiens GN=STXBP3 PE=1 SV=2	DIMEDAIDNR		596.27	49.1287	2	x'000000000000	3.69668	-2.19988	0.656013	46.487	49.1287	33.86	0.00279582	0.00279582	33.86	33.86	7	480	489	33.86	3679: Scan 5713 (rt=49.1287) [E:\Pedro Casado\b1370p14\b1370p14_S16_MV4_Frax_2h_0nM_2.RAW]	Q:/Pedro's Lab/Cell Signalling Proteomics/Pedro Casado/PF/Phosphoproteomics/2h FRAX/Dat Files/F022124.dat	STXBP3(479-489, no_mod);	STXBP3;	O00186;
p00568	PRP16_HUMAN	Pre-mRNA-splicing factor ATP-dependent RNA helicase PRP16 OS=Homo sapiens GN=DHX38 PE=1 SV=2	DIMVQQRMSLASCGTDWDIVRK	2 Oxidation (M); Phospho (ST)	907.745	63.6279	3	x'000200002000300000000000	-0.630834	-0.630834	-0.630834	63.6279	63.6279	23.87	0.0691194	0.0691194	23.87	23.87	1	1050	1071	8.12	2188: Scan 6420 (rt=63.6279) [E:\Pedro Casado\b1370p10\b1370p10_S9_Fuji_IPA3_2h_20uM_3.RAW]	Q:/Pedro's Lab/Cell Signalling Proteomics/Pedro Casado/PF/Phosphoproteomics/2h IPA/Dat Files/F021809.dat	DHX38(M1052);DHX38(M1057);DHX38(S1061);	DHX38;	Q92620;
p00569	SYVC_HUMAN	Valine--tRNA ligase OS=Homo sapiens GN=VARS PE=1 SV=4	DINLDVNR		479.751	26.8284	2	x'0000000000	0.71228	-1.73162	-1.73162	26.8284	26.9266	32.89	0.00185056	0.00185056	32.89	32.89	2	935	942	25.97	1271: Scan 3005 (rt=26.8284) [E:\Pedro Casado\b1370p7\b1370p7_S12_P31_PF_1000_B4.RAW]	Q:/Pedro's Lab/Cell Signalling Proteomics/Pedro Casado/PF/Phosphoproteomics/2h PF/Dat Files/F021532.dat	VARS(934-942, no_mod);	VARS;	P26640;
p00570	PRDX1_HUMAN	Peroxiredoxin-1 OS=Homo sapiens GN=PRDX1 PE=1 SV=1	DISLSDYK		470.735	40.9426	2	x'0000000000	0.317205	0.317205	0.317205	40.9426	40.9426	20.73	0.0790336	0.0790336	20.73	20.73	1	28	35	17.31	2767: Scan 4829 (rt=40.9426) [E:\Pedro Casado\b1370p7\b1370p7_S14_MV4_PF_100_B1.RAW]	Q:/Pedro's Lab/Cell Signalling Proteomics/Pedro Casado/PF/Phosphoproteomics/2h PF/Dat Files/F021534.dat	PRDX1(27-35, no_mod);	PRDX1;	Q06830;
p00571	MTA3_HUMAN	Metastasis-associated protein MTA3 OS=Homo sapiens GN=MTA3 PE=1 SV=2	DISNTLIMLADKHAK	Oxidation (M); Phospho (ST)	589.293	55.9633	3	x'00030000200000000	3.61106	3.61106	3.61106	55.9633	55.9633	21.94	0.07229	0.07229	21.94	21.94	1	50	64	12.94	2040: Scan 5775 (rt=55.9633) [E:\Pedro Casado\b1370p10\b1370p10_S18_MV4_IPA3_2h_20uM_2.RAW]	Q:/Pedro's Lab/Cell Signalling Proteomics/Pedro Casado/PF/Phosphoproteomics/2h IPA/Dat Files/F021818.dat	MTA3(M57);MTA3(S52);	MTA3;	Q9BTC8;
p00572	MEPCE_HUMAN	7SK snRNA methylphosphate capping enzyme OS=Homo sapiens GN=MEPCE PE=1 SV=1	DITDPLSLNTCTDEGHVVLASPLK	Phospho (ST)	892.426	70.9464	3	x'00000000000000000000030000	1.54547	-2.14527	-0.126016	70.5573	72.6129	80.8	5.26895e-05	0.00738893	55.1	39.71	41	234	257	22	3949: Scan 7859 (rt=70.9464) [E:\Pedro Casado\b1370p7\b1370p7_S11_P31_PF_100_B4.RAW]	Q:/Pedro's Lab/Cell Signalling Proteomics/Pedro Casado/PF/Phosphoproteomics/2h PF/Dat Files/F021531.dat	MEPCE(S254);	MEPCE;	Q7L2J0;
p00573	OSTF1_HUMAN	Osteoclast-stimulating factor 1 OS=Homo sapiens GN=OSTF1 PE=1 SV=2	DIVEMLFTQPNIELNQQNK		758.72	84.816	3	x'000000000000000000000	0.966945	-0.722351	0.465436	84.816	86.9347	109.047	4.9266e-05	4.9266e-05	53.83	53.83	7	120	138	48.45	4277: Scan 9176 (rt=84.816) [E:\Pedro Casado\b1370p7\b1370p7_S7_P31_PF_Con_B3.RAW]	Q:/Pedro's Lab/Cell Signalling Proteomics/Pedro Casado/PF/Phosphoproteomics/2h PF/Dat Files/F021527.dat	OSTF1(119-138, no_mod);	OSTF1;	Q92882;
p00574	PSMD2_HUMAN	26S proteasome non-ATPase regulatory subunit 2 OS=Homo sapiens GN=PSMD2 PE=1 SV=3	DKAPVQPQQSPAAAPGGTDEKPSGK	Phospho (ST)	636.056	27.5506	4	x'000000000030000000000000000	0.480279	-0.653495	0.480279	23.9606	27.5506	36.05	0.00398543	0.00398543	36.05	36.05	3	7	31	23.7	1770: Scan 3070 (rt=27.5506) [E:\Pedro Casado\b1370p14\b1370p14_S17_MV4_Frax_2h_100nM_2.RAW]	Q:/Pedro's Lab/Cell Signalling Proteomics/Pedro Casado/PF/Phosphoproteomics/2h FRAX/Dat Files/F022125.dat	PSMD2(S16);	PSMD2;	Q13200;
p00575	PSMD2_HUMAN	26S proteasome non-ATPase regulatory subunit 2 OS=Homo sapiens GN=PSMD2 PE=1 SV=3	DKAPVQPQQSPAAAPGGTDEKPSGK	Phospho (ST)	847.738	25.1176	3	x'000000000030000000000000000	1.00229	-0.533031	-0.237777	24.0271	27.3336	107.52	1.52636e-06	1.52636e-06	70.15	70.15	11	7	31	50.81	1336: Scan 2733 (rt=25.1176) [E:\Pedro Casado\b1370p14\b1370p14_S13_MV4_Frax_2h_0nM_1.RAW]	Q:/Pedro's Lab/Cell Signalling Proteomics/Pedro Casado/PF/Phosphoproteomics/2h FRAX/Dat Files/F022121.dat	PSMD2(S16);	PSMD2;	Q13200;
p00576	PKCB1_HUMAN	Protein kinase C-binding protein 1 OS=Homo sapiens GN=ZMYND8 PE=1 SV=2	DKASPEPEKDFSEK	Phospho (ST)	562.914	24.5593	3	x'0000300000000000	0.125169	-0.373135	-0.373135	24.5593	24.7878	45.4069	0.0557497	0.0557497	22.08	22.08	2	665	678	13.9	588: Scan 2519 (rt=24.5593) [E:\Pedro Casado\b1370p10\b1370p10_S5_Fuji_IPA3_2h_2uM_2.RAW]	Q:/Pedro's Lab/Cell Signalling Proteomics/Pedro Casado/PF/Phosphoproteomics/2h IPA/Dat Files/F021805.dat	ZMYND8(S668);	ZMYND8;	Q9ULU4;
p00577	DAP1_HUMAN	Death-associated protein 1 OS=Homo sapiens GN=DAP PE=1 SV=3	DKDDQEWESPSPPKPTVFISGVIAR	Phospho (ST)	720.348	71.734	4	x'000000000000000030000000000	1.41067	-0.18802	0.590472	71.5494	74.8076	74.82	3.85585e-05	0.0133715	56.18	37.2375	40	41	65	19.56	4169: Scan 8133 (rt=71.734) [E:\Pedro Casado\b1370p7\b1370p7_S6_P31_PF_1000_B2.RAW]	Q:/Pedro's Lab/Cell Signalling Proteomics/Pedro Casado/PF/Phosphoproteomics/2h PF/Dat Files/F021526.dat	DAP(T56);	DAP;	P51397;
p00578	DAP1_HUMAN	Death-associated protein 1 OS=Homo sapiens GN=DAP PE=1 SV=3	DKDDQEWESPSPPKPTVFISGVIAR	Phospho (ST)	960.128	71.8282	3	x'000000000300000000000000000	1.84718	-2.20863	0.450065	71.4836	76.2874	76.95	3.23948e-07	0.000650058	76.95	56.4025	160	41	65	25.7	3959: Scan 7942 (rt=71.8282) [E:\Pedro Casado\b1370p7\b1370p7_S8_P31_PF_100_B3.RAW]	Q:/Pedro's Lab/Cell Signalling Proteomics/Pedro Casado/PF/Phosphoproteomics/2h PF/Dat Files/F021528.dat	DAP(S49);	DAP;	P51397;
p00579	BD1L1_HUMAN	Biorientation of chromosomes in cell division protein 1-like 1 OS=Homo sapiens GN=BOD1L1 PE=1 SV=2	DKDVTLSPVK	Phospho (ST)	591.295	32.7671	2	x'000003000000	0.899562	-2.11592	0.594626	30.1414	33.3832	35.47	0.00251156	0.0284147	35.47	28.795	16	1525	1534	13.87	2229: Scan 3694 (rt=32.7671) [E:\Pedro Casado\b1370p14\b1370p14_S18_MV4_Frax_2h_1000nM_2.RAW]	Q:/Pedro's Lab/Cell Signalling Proteomics/Pedro Casado/PF/Phosphoproteomics/2h FRAX/Dat Files/F022126.dat	BOD1L1(T1529);	BOD1L1;	Q8NFC6;
p00580	SP110_HUMAN	Sp110 nuclear body protein OS=Homo sapiens GN=SP110 PE=1 SV=5	DKEDPQEMPHSPLGSMPEIR	Phospho (ST)	791.681	53.3301	3	x'0000000000000003000000	2.96835	-0.244096	0.615931	52.738	54.9767	40.36	0.00130704	0.0216554	40.36	32.825	7	234	253	16.23	3705: Scan 6332 (rt=53.3301) [E:\Pedro Casado\b1370p7\b1370p7_S14_MV4_PF_100_B1.RAW]	Q:/Pedro's Lab/Cell Signalling Proteomics/Pedro Casado/PF/Phosphoproteomics/2h PF/Dat Files/F021534.dat	SP110(S248);	SP110;	Q9HB58;
p00581	HS90A_HUMAN	Heat shock protein HSP 90-alpha OS=Homo sapiens GN=HSP90AA1 PE=1 SV=5	DKEVSDDEAEEKEDK	Phospho (ST)	615.915	16.8394	3	x'00000300000000000	1.75094	-0.623401	0.0514983	15.6711	16.9433	189.41	0.000111541	0.000158453	49.46	48.09	6	227	241	35.79	313: Scan 1673 (rt=16.8394) [E:\Pedro Casado\b1370p10\b1370p10_S1_Fuji_IPA3_2h_0uM_1.RAW]	Q:/Pedro's Lab/Cell Signalling Proteomics/Pedro Casado/PF/Phosphoproteomics/2h IPA/Dat Files/F021801.dat	HSP90AA1(S231);	HSP90AA1;	P07900;
p00582	SRRM2_HUMAN	Serine/arginine repetitive matrix protein 2 OS=Homo sapiens GN=SRRM2 PE=1 SV=2	DKFSPFPVQDRPESSLVFK	Phospho (ST)	768.377	65.2788	3	x'000030000000000000000	1.48646	0.404847	1.48646	63.7615	65.3618	630.764	0.00532559	0.00532559	34.35	34.35	3	1185	1203	20.29	2377: Scan 5896 (rt=65.2788) [E:\Pedro Casado\b1370p14\b1370p14_S8_P31_Frax_2h_100nM_3.RAW]	Q:/Pedro's Lab/Cell Signalling Proteomics/Pedro Casado/PF/Phosphoproteomics/2h FRAX/Dat Files/F022116.dat	SRRM2(S1188);	SRRM2;	Q9UQ35;
p00583	RBM39_HUMAN	RNA-binding protein 39 OS=Homo sapiens GN=RBM39 PE=1 SV=2	DKSPVREPIDNLTPEER	Phospho (ST)	692.334	45.4577	3	x'0003000000000000000	1.99954	-1.22615	1.41371	40.7644	45.9466	88.03	2.46245e-05	0.0028879	57.7	45.805	109	134	150	47.67	1825: Scan 4736 (rt=45.4577) [E:\Pedro Casado\b1370p10\b1370p10_S12_Fuji_IPA3_2h_20uM_4.RAW]	Q:/Pedro's Lab/Cell Signalling Proteomics/Pedro Casado/PF/Phosphoproteomics/2h IPA/Dat Files/F021812.dat	RBM39(S136);	RBM39;	Q14498;
p00584	RBM39_HUMAN	RNA-binding protein 39 OS=Homo sapiens GN=RBM39 PE=1 SV=2	DKSPVREPIDNLTPEER	Phospho (ST)	1037.99	41.1913	2	x'0003000000000000000	1.77099	-0.639835	0.517364	41.1029	44.3386	71.42	0.0028431	0.0028431	37.15	37.15	19	134	150	21.38	2572: Scan 4874 (rt=41.1913) [E:\Pedro Casado\b1370p7\b1370p7_S6_P31_PF_1000_B2.RAW]	Q:/Pedro's Lab/Cell Signalling Proteomics/Pedro Casado/PF/Phosphoproteomics/2h PF/Dat Files/F021526.dat	RBM39(S136);	RBM39;	Q14498;
p00585	EZRI_HUMAN	Ezrin OS=Homo sapiens GN=EZR PE=1 SV=4	DKYKTLR	Phospho (ST)	502.253	15.3772	2	x'000003000	1.47034	-0.404992	0.672325	15.213	15.4661	29.7369	0.00374404	0.0298638	32.26	26.765	4	563	569	23.14	170: Scan 1498 (rt=15.3772) [E:\Pedro Casado\b1370p10\b1370p10_S4_Fuji_IPA3_2h_0uM_2.RAW]	Q:/Pedro's Lab/Cell Signalling Proteomics/Pedro Casado/PF/Phosphoproteomics/2h IPA/Dat Files/F021804.dat	RDX(T564);MSN(T558);EZR(T567);	RDX; MSN; EZR;	P35241; P26038; P15311;
p00586	IMDH2_HUMAN	Inosine-5'-monophosphate dehydrogenase 2 OS=Homo sapiens GN=IMPDH2 PE=1 SV=2	DKYPNLQVIGGNVVTAAQAK		696.049	61.1968	3	x'0000000000000000000000	0.54721	0.54721	0.54721	61.1968	61.1968	51.28	0.0289133	0.0289133	22.11	22.11	1	292	311	22.11	4392: Scan 7040 (rt=61.1968) [E:\Pedro Casado\b1370p14\b1370p14_S13_MV4_Frax_2h_0nM_1.RAW]	Q:/Pedro's Lab/Cell Signalling Proteomics/Pedro Casado/PF/Phosphoproteomics/2h FRAX/Dat Files/F022121.dat	IMPDH2(291-311, no_mod);	IMPDH2;	P12268;
p00587	LDHA_HUMAN	L-lactate dehydrogenase A chain OS=Homo sapiens GN=LDHA PE=1 SV=2	DLADELALVDVIEDK		829.43	89.3317	2	x'00000000000000000	-0.392915	-0.392915	-0.392915	89.3317	89.3317	62.81	4.7124e-06	4.7124e-06	62.81	62.81	1	43	57	62.81	5709: Scan 9912 (rt=89.3317) [E:\Pedro Casado\b1370p14\b1370p14_S13_MV4_Frax_2h_0nM_1.RAW]	Q:/Pedro's Lab/Cell Signalling Proteomics/Pedro Casado/PF/Phosphoproteomics/2h FRAX/Dat Files/F022121.dat	LDHA(42-57, no_mod);	LDHA;	P00338;
p00588	HTSF1_HUMAN	HIV Tat-specific factor 1 OS=Homo sapiens GN=HTATSF1 PE=1 SV=1	DLDEEGSEKELHENVLDK	Phospho (ST)	726.986	43.5484	3	x'00000003000000000000	0.727293	-1.38021	-1.38021	40.4691	43.5484	152.017	0.00108468	0.00108468	41.03	41.03	6	573	590	34.88	2943: Scan 5110 (rt=43.5484) [E:\Pedro Casado\b1370p7\b1370p7_S18_MV4_PF_1000_B2.RAW]	Q:/Pedro's Lab/Cell Signalling Proteomics/Pedro Casado/PF/Phosphoproteomics/2h PF/Dat Files/F021538.dat	HTATSF1(S579);	HTATSF1;	O43719;
p00589	KDM5A_HUMAN	Lysine-specific demethylase 5A OS=Homo sapiens GN=KDM5A PE=1 SV=3	DLDLEPLSDLEEGLEETR	Phospho (ST)	1076.98	90.7303	2	x'00000000300000000000	2.06046	-0.634775	0.852251	90.7303	92.5005	66.65	3.11431e-06	3.11431e-06	66.65	66.65	8	1104	1121	58.33	4615: Scan 10062 (rt=90.7303) [E:\Pedro Casado\b1370p7\b1370p7_S24_MV4_PF_1000_B4.RAW]	Q:/Pedro's Lab/Cell Signalling Proteomics/Pedro Casado/PF/Phosphoproteomics/2h PF/Dat Files/F021544.dat	KDM5A(S1111);	KDM5A;	P29375;
p00590	SMAP2_HUMAN	Stromal membrane-associated protein 2 OS=Homo sapiens GN=SMAP2 PE=1 SV=1	DLDLLASVPSPSSSGSR	Phospho (ST)	884.412	66.4728	2	x'0000000000003000000	-0.0871628	-0.0871628	-0.0871628	66.4728	66.4728	26.51	0.0311583	0.0335919	26.51	26.188	5	210	226	18.69	2102: Scan 6641 (rt=66.4728) [E:\Pedro Casado\b1370p10\b1370p10_S14_MV4_IPA3_2h_2uM_1.RAW]	Q:/Pedro's Lab/Cell Signalling Proteomics/Pedro Casado/PF/Phosphoproteomics/2h IPA/Dat Files/F021814.dat	SMAP2(S221);	SMAP2;	Q8WU79;
p00591	TFEB_HUMAN	Transcription factor EB OS=Homo sapiens GN=TFEB PE=1 SV=3	DLDLMLLDDSLLPLASDPLLSTMSPEASK	Phospho (ST)	1060.85	109.515	3	x'0000000000000000000003000000000	-0.20003	-0.20003	-0.20003	109.515	109.515	22.2	0.0943006	0.0943006	22.2	22.2	1	432	460	1.16	6145: Scan 11625 (rt=109.515) [E:\Pedro Casado\b1370p14\b1370p14_S22_MV4_Frax_2h_0nM_4.RAW]	Q:/Pedro's Lab/Cell Signalling Proteomics/Pedro Casado/PF/Phosphoproteomics/2h FRAX/Dat Files/F022130.dat	TFEB(S452);	TFEB;	P19484;
p00592	RON_HUMAN	Macrophage-stimulating protein receptor OS=Homo sapiens GN=MST1R PE=1 SV=2	DLDSALLAEVKDVLIPHER	Phospho (ST)	738.376	68.546	3	x'000030000000000000000	-4.60964	-4.60964	-4.60964	68.546	68.546	21.67	0.0765866	0.0765866	21.67	21.67	1	1061	1079	4.42	5009: Scan 7864 (rt=68.546) [E:\Pedro Casado\b1370p14\b1370p14_S20_MV4_Frax_2h_100nM_3.RAW]	Q:/Pedro's Lab/Cell Signalling Proteomics/Pedro Casado/PF/Phosphoproteomics/2h FRAX/Dat Files/F022128.dat	MST1R(S1064);	MST1R;	Q04912;
p00593	NDRG3_HUMAN	Protein NDRG3 OS=Homo sapiens GN=NDRG3 PE=1 SV=2	DLEIERPILGQNDNK		585.309	52.158	3	x'00000000000000000	1.41651	1.41651	1.41651	52.158	52.158	77.76	0.021628	0.021628	26.02	26.02	1	234	248	15.57	3972: Scan 6067 (rt=52.158) [E:\Pedro Casado\b1370p14\b1370p14_S17_MV4_Frax_2h_100nM_2.RAW]	Q:/Pedro's Lab/Cell Signalling Proteomics/Pedro Casado/PF/Phosphoproteomics/2h FRAX/Dat Files/F022125.dat	NDRG3(233-248, no_mod);	NDRG3;	Q9UGV2;
p00594	NOC2L_HUMAN	Nucleolar complex protein 2 homolog OS=Homo sapiens GN=NOC2L PE=1 SV=4	DLFDLNSSEEDDTEGFSER	2 Phospho (ST)	788.953	78.3379	3	x'000000033000000000000	1.70528	-0.363393	0.461538	77.5195	80.0271	66.32	1.6834e-05	0.0240883	55.22	33.0133	23	666	684	33.08	4512: Scan 8667 (rt=78.3379) [E:\Pedro Casado\b1370p7\b1370p7_S18_MV4_PF_1000_B2.RAW]	Q:/Pedro's Lab/Cell Signalling Proteomics/Pedro Casado/PF/Phosphoproteomics/2h PF/Dat Files/F021538.dat	NOC2L(S672);NOC2L(S673);	NOC2L;	Q9Y3T9;
p00595	NOC2L_HUMAN	Nucleolar complex protein 2 homolog OS=Homo sapiens GN=NOC2L PE=1 SV=4	DLFDLNSSEEDDTEGFSER	2 Phospho (ST)	1182.93	80.2731	2	x'000000033000000000000	2.99385	-1.49038	1.21709	77.4863	80.7874	70.22	5.46598e-07	0.0102786	70.22	41.142	207	666	684	26.8	5352: Scan 8900 (rt=80.2731) [E:\Pedro Casado\b1370p14\b1370p14_S21_MV4_Frax_2h_1000nM_3.RAW]	Q:/Pedro's Lab/Cell Signalling Proteomics/Pedro Casado/PF/Phosphoproteomics/2h FRAX/Dat Files/F022129.dat	NOC2L(S672);NOC2L(S673);	NOC2L;	Q9Y3T9;
p00596	BCLF1_HUMAN	Bcl-2-associated transcription factor 1 OS=Homo sapiens GN=BCLAF1 PE=1 SV=2	DLFDYSPPLHK	Phospho (ST)	471.215	61.7765	3	x'0000003000000	0.419673	-0.920162	-0.0907401	61.2871	62.3746	387.185	0.00702248	0.00702248	30.4	30.4	5	507	517	16.4	2092: Scan 6249 (rt=61.7765) [E:\Pedro Casado\b1370p10\b1370p10_S7_Fuji_IPA3_2h_0uM_3.RAW]	Q:/Pedro's Lab/Cell Signalling Proteomics/Pedro Casado/PF/Phosphoproteomics/2h IPA/Dat Files/F021807.dat	BCLAF1(S512);	BCLAF1;	Q9NYF8;
p00597	BCLF1_HUMAN	Bcl-2-associated transcription factor 1 OS=Homo sapiens GN=BCLAF1 PE=1 SV=2	DLFDYSPPLHK	Phospho (ST)	706.319	60.3591	2	x'0000003000000	2.2529	-2.75198	0.175809	59.9932	62.6954	354.745	0.00233164	0.0302762	35.16	28.35	92	507	517	21.91	3709: Scan 7016 (rt=60.3591) [E:\Pedro Casado\b1370p7\b1370p7_S6_P31_PF_1000_B2.RAW]	Q:/Pedro's Lab/Cell Signalling Proteomics/Pedro Casado/PF/Phosphoproteomics/2h PF/Dat Files/F021526.dat	BCLAF1(S512);	BCLAF1;	Q9NYF8;
p00598	BCLF1_HUMAN	Bcl-2-associated transcription factor 1 OS=Homo sapiens GN=BCLAF1 PE=1 SV=2	DLFDYSPPLHK	Phospho (Y)	471.215	61.8587	3	x'0000040000000	0.526009	-0.0907401	0.526009	61.7869	61.8587	441.608	0.0451937	0.0451937	22.64	22.64	2	507	517	9.55	4615: Scan 7060 (rt=61.8587) [E:\Pedro Casado\b1370p14\b1370p14_S24_MV4_Frax_2h_1000nM_4.RAW]	Q:/Pedro's Lab/Cell Signalling Proteomics/Pedro Casado/PF/Phosphoproteomics/2h FRAX/Dat Files/F022132.dat	BCLAF1(Y511);	BCLAF1;	Q9NYF8;
p00599	BCLF1_HUMAN	Bcl-2-associated transcription factor 1 OS=Homo sapiens GN=BCLAF1 PE=1 SV=2	DLFDYSPPLHK	Phospho (Y)	706.319	61.3995	2	x'0000040000000	1.62907	-1.95801	-0.0439522	61.3742	62.4295	373.105	0.0216744	0.0216744	25.42	25.42	12	507	517	20.85	3708: Scan 6919 (rt=61.3995) [E:\Pedro Casado\b1370p7\b1370p7_S16_MV4_PF_Con_B2.RAW]	Q:/Pedro's Lab/Cell Signalling Proteomics/Pedro Casado/PF/Phosphoproteomics/2h PF/Dat Files/F021536.dat	BCLAF1(Y511);	BCLAF1;	Q9NYF8;
p00600	STX19_HUMAN		DLFIQISLLVEEQGESINNIEMTVNSTK	Oxidation (M); Phospho (ST)	815.896	58.7027	4	x'000000030000000000000020000000	-0.936324	-0.936324	-0.936324	58.7027	58.7027	23.13	0.083662	0.083662	23.13	23.13	1	231	258	15	2363: Scan 6335 (rt=58.7027) [E:\Pedro Casado\b1370p14\b1370p14_S3_P31_Frax_2h_1000nM_1.RAW]	Q:/Pedro's Lab/Cell Signalling Proteomics/Pedro Casado/PF/Phosphoproteomics/2h FRAX/Dat Files/F022111.dat	STX19(M252);STX19(S237);	STX19;	Q8N4C7;
p00601	CEBPG_HUMAN	CCAAT/enhancer-binding protein gamma OS=Homo sapiens GN=CEBPG PE=2 SV=1	DLFLEHAHNLADNVQSISTENTTADGDNAGQ		1099.84	64.9638	3	x'000000000000000000000000000000000	1.24557	0.244503	0.244503	64.7258	66.9486	106.4	4.58174e-10	4.58174e-10	106.4	106.4	5	120	150	97.68	3803: Scan 7327 (rt=64.9638) [E:\Pedro Casado\b1370p7\b1370p7_S10_P31_PF_Con_B4.RAW]	Q:/Pedro's Lab/Cell Signalling Proteomics/Pedro Casado/PF/Phosphoproteomics/2h PF/Dat Files/F021530.dat	CEBPG(119-150, no_mod);	CEBPG;	P53567;
p00602	PA1_HUMAN	PAXIP1-associated protein 1 OS=Homo sapiens GN=PA1 PE=1 SV=1	DLFSLDSEDPSPASPPLR	Phospho (ST)	1011.96	71.4914	2	x'00000000000300000000	3.0407	-1.11381	1.55695	71.1997	73.6005	58.49	2.13785e-05	0.00612185	58.49	44.0233	40	224	241	15	4161: Scan 7967 (rt=71.4914) [E:\Pedro Casado\b1370p7\b1370p7_S21_MV4_PF_1000_B3.RAW]	Q:/Pedro's Lab/Cell Signalling Proteomics/Pedro Casado/PF/Phosphoproteomics/2h PF/Dat Files/F021541.dat	PA1(S234);	PA1;	Q9BTK6;
p00603	USO1_HUMAN	General vesicular transport factor p115 OS=Homo sapiens GN=USO1 PE=1 SV=2	DLGHPVEEEDELESGDQEDEDDESEDPGKDLDHI	Phospho (ST)	979.886	57.9497	4	x'000000000000000000000000300000000000	0.976883	-0.790446	0.384368	55.8922	57.9497	77.64	2.53976e-07	0.000127995	77.64	62.625	16	929	962	33.02	2170: Scan 5906 (rt=57.9497) [E:\Pedro Casado\b1370p10\b1370p10_S10_Fuji_IPA3_2h_0uM_4.RAW]	Q:/Pedro's Lab/Cell Signalling Proteomics/Pedro Casado/PF/Phosphoproteomics/2h IPA/Dat Files/F021810.dat	USO1(S952);	USO1;	O60763;
p00604	USO1_HUMAN	General vesicular transport factor p115 OS=Homo sapiens GN=USO1 PE=1 SV=2	DLGHPVEEEDELESGDQEDEDDESEDPGKDLDHI	Phospho (ST)	1306.18	57.9034	3	x'000000000000003000000000000000000000	1.7778	-0.0610393	1.7778	57.7511	57.9034	76.64	3.3491e-07	0.00120492	76.64	57.355	4	929	962	38.57	4372: Scan 6631 (rt=57.9034) [E:\Pedro Casado\b1370p14\b1370p14_S24_MV4_Frax_2h_1000nM_4.RAW]	Q:/Pedro's Lab/Cell Signalling Proteomics/Pedro Casado/PF/Phosphoproteomics/2h FRAX/Dat Files/F022132.dat	USO1(S942);	USO1;	O60763;
p00605	SURF2_HUMAN	Surfeit locus protein 2 OS=Homo sapiens GN=SURF2 PE=1 SV=3	DLGSTEDGDGTDDFLTDKEDEK	2 Phospho (ST)	854.652	48.5391	3	x'000000000003000030000000	2.39952	2.39952	2.39952	48.5391	48.5391	56.59	1.48014e-05	0.00568489	56.59	39.5333	3	180	201	21.07	3254: Scan 5769 (rt=48.5391) [E:\Pedro Casado\b1370p7\b1370p7_S4_P31_PF_Con_B2.RAW]	Q:/Pedro's Lab/Cell Signalling Proteomics/Pedro Casado/PF/Phosphoproteomics/2h PF/Dat Files/F021524.dat	SURF2(T190);SURF2(T195);	SURF2;	Q15527;
p00606	CD11A_HUMAN	Cyclin-dependent kinase 11A OS=Homo sapiens GN=CDK11A PE=1 SV=4	DLLSDLQDISDSER	2 Phospho (ST)	883.348	80.1143	2	x'0000300000003000	3.06853	-2.5302	-2.5302	79.8813	81.2351	72.14	0.000601127	0.0103221	41.53	33.915	6	262	275	24.83	4447: Scan 8801 (rt=80.1143) [E:\Pedro Casado\b1370p7\b1370p7_S13_MV4_PF_Con_B1.RAW]	Q:/Pedro's Lab/Cell Signalling Proteomics/Pedro Casado/PF/Phosphoproteomics/2h PF/Dat Files/F021533.dat	CDK11A(S265);CDK11A(S273);CDK11B(S277);CDK11B(S285);	CDK11A; CDK11B;	Q9UQ88; P21127;
p00607	CD11A_HUMAN	Cyclin-dependent kinase 11A OS=Homo sapiens GN=CDK11A PE=1 SV=4	DLLSDLQDISDSER	Phospho (ST)	843.369	71.3924	2	x'0000300000000000	2.61111	-0.784108	1.30526	71.1179	73.3406	116.747	5.88895e-08	0.000189468	83	61.6267	76	262	275	37.98	4192: Scan 8151 (rt=71.3924) [E:\Pedro Casado\b1370p7\b1370p7_S24_MV4_PF_1000_B4.RAW]	Q:/Pedro's Lab/Cell Signalling Proteomics/Pedro Casado/PF/Phosphoproteomics/2h PF/Dat Files/F021544.dat	CDK11A(S265);CDK11B(S277);	CDK11A; CDK11B;	Q9UQ88; P21127;
p00608	ARHG2_HUMAN	Rho guanine nucleotide exchange factor 2 OS=Homo sapiens GN=ARHGEF2 PE=1 SV=4	DLLVGPGVELLLTPR	Phospho (ST)	836.458	87.3554	2	x'00000000000003000	1.86127	-0.341133	-0.341133	86.9176	87.3554	139.437	3.33727e-08	3.33727e-08	82.69	82.69	4	667	681	82.69	2615: Scan 8453 (rt=87.3554) [E:\Pedro Casado\b1370p10\b1370p10_S18_MV4_IPA3_2h_20uM_2.RAW]	Q:/Pedro's Lab/Cell Signalling Proteomics/Pedro Casado/PF/Phosphoproteomics/2h IPA/Dat Files/F021818.dat	ARHGEF2(T679);	ARHGEF2;	Q92974;
p00609	ANLN_HUMAN	Actin-binding protein anillin OS=Homo sapiens GN=ANLN PE=1 SV=2	DLLYSIDAYR		614.818	30.2643	2	x'000000000000	4.75962	4.75962	4.75962	30.2643	30.2643	33.41	0.00316946	0.00316946	33.41	33.41	1	668	677	14.15	872: Scan 3152 (rt=30.2643) [E:\Pedro Casado\b1370p10\b1370p10_S6_Fuji_IPA3_2h_20uM_2.RAW]	Q:/Pedro's Lab/Cell Signalling Proteomics/Pedro Casado/PF/Phosphoproteomics/2h IPA/Dat Files/F021806.dat	ANLN(667-677, no_mod);	ANLN;	Q9NQW6;
p00610	4EBP1_HUMAN	Eukaryotic translation initiation factor 4E-binding protein 1 OS=Homo sapiens GN=EIF4EBP1 PE=1 SV=3	DLPTIPGVTSPSSDEPPMEASQSHLR	Phospho (ST)	943.432	65.5599	3	x'0000000000300000000000000000	-0.053762	-0.053762	-0.053762	65.5599	65.5599	96.8	0.0482942	0.0482942	25.96	25.96	1	74	99	4.67	2343: Scan 6723 (rt=65.5599) [E:\Pedro Casado\b1370p10\b1370p10_S24_MV4_IPA3_2h_20uM_4.RAW]	Q:/Pedro's Lab/Cell Signalling Proteomics/Pedro Casado/PF/Phosphoproteomics/2h IPA/Dat Files/F021824.dat	EIF4EBP1(S83);	EIF4EBP1;	Q13541;
p00611	SI1L3_HUMAN	Signal-induced proliferation-associated 1-like protein 3 OS=Homo sapiens GN=SIPA1L3 PE=1 SV=3	DLRSPR	Phospho (ST)	412.195	13.1741	2	x	0.310077	-0.151999	0.310077	13.1741	13.3996	21.33	0.0323931	0.0323931	21.33	21.33	2	1498	1503	0	232: Scan 1285 (rt=13.1741) [E:\Pedro Casado\b1370p14\b1370p14_S15_MV4_Frax_2h_1000nM_1.RAW]	Q:/Pedro's Lab/Cell Signalling Proteomics/Pedro Casado/PF/Phosphoproteomics/2h FRAX/Dat Files/F022123.dat	SIPA1L3(1497-1503, no_mod);	SIPA1L3;	O60292;
p00612	PTN6_HUMAN	Tyrosine-protein phosphatase non-receptor type 6 OS=Homo sapiens GN=PTPN6 PE=1 SV=1	DLSGLDAETLLK	Phospho (ST)	677.83	71.1421	2	x'00030000000000	0.956677	0.956677	0.956677	71.1421	71.1421	35.8	0.00238039	0.00238039	35.8	35.8	1	8	19	32.74	2317: Scan 7268 (rt=71.1421) [E:\Pedro Casado\b1370p10\b1370p10_S21_MV4_IPA3_2h_20uM_3.RAW]	Q:/Pedro's Lab/Cell Signalling Proteomics/Pedro Casado/PF/Phosphoproteomics/2h IPA/Dat Files/F021821.dat	PTPN6(S10);	PTPN6;	P29350;
p00613	PRDX3_HUMAN	Thioredoxin-dependent peroxide reductase, mitochondrial OS=Homo sapiens GN=PRDX3 PE=1 SV=3	DLSLDDFK		476.735	56.0065	2	x'0000000000	0.422511	0.422511	0.422511	56.0065	56.0065	23.4	0.0342816	0.0342816	23.4	23.4	1	84	91	22.23	3843: Scan 6632 (rt=56.0065) [E:\Pedro Casado\b1370p7\b1370p7_S14_MV4_PF_100_B1.RAW]	Q:/Pedro's Lab/Cell Signalling Proteomics/Pedro Casado/PF/Phosphoproteomics/2h PF/Dat Files/F021534.dat	PRDX3(83-91, no_mod);	PRDX3;	P30048;
p00614	SYHM_HUMAN	Probable histidine--tRNA ligase, mitochondrial OS=Homo sapiens GN=HARS2 PE=1 SV=1	DLSPQHMVVR	Phospho (ST)	631.292	42.7363	2	x'000300000000	0.495014	0.495014	0.495014	42.7363	42.7363	26.53	0.0242341	0.0242341	26.53	26.53	1	65	74	23.39	1630: Scan 4467 (rt=42.7363) [E:\Pedro Casado\b1370p10\b1370p10_S8_Fuji_IPA3_2h_2uM_3.RAW]	Q:/Pedro's Lab/Cell Signalling Proteomics/Pedro Casado/PF/Phosphoproteomics/2h IPA/Dat Files/F021808.dat	HARS2(S67);	HARS2;	P49590;
p00615	AN32E_HUMAN	Acidic leucine-rich nuclear phosphoprotein 32 family member E OS=Homo sapiens GN=ANP32E PE=1 SV=1	DLSTVEALQNLK		665.865	61.0798	2	x'00000000000000	2.35689	0.0255694	0.0255694	61.0798	61.1527	52.39	4.93135e-05	4.93135e-05	52.39	52.39	2	102	113	46.72	2191: Scan 5289 (rt=61.0798) [E:\Pedro Casado\b1370p14\b1370p14_S10_P31_Frax_2h_0nM_4.RAW]	Q:/Pedro's Lab/Cell Signalling Proteomics/Pedro Casado/PF/Phosphoproteomics/2h FRAX/Dat Files/F022118.dat	ANP32E(101-113, no_mod);	ANP32E;	Q9BTT0;
p00616	ACTA_HUMAN	Actin, aortic smooth muscle OS=Homo sapiens GN=ACTA2 PE=1 SV=1	DLTDYLMK		499.747	59.7495	2	x'0000000000	1.1519	0.00902275	0.00902275	59.5764	62.0317	203.47	0.00351756	0.00351756	32.7	32.7	4	186	193	20.31	4005: Scan 7008 (rt=59.7495) [E:\Pedro Casado\b1370p7\b1370p7_S14_MV4_PF_100_B1.RAW]	Q:/Pedro's Lab/Cell Signalling Proteomics/Pedro Casado/PF/Phosphoproteomics/2h PF/Dat Files/F021534.dat	ACTBL2(184-192, no_mod);ACTA1(185-193, no_mod);ACTC1(185-193, no_mod);ACTG2(184-192, no_mod);ACTG1(183-191, no_mod);ACTA2(185-193, no_mod);ACTB(183-191, no_mod);	ACTBL2; ACTA1; ACTC1; ACTG2; ACTG1; ACTA2; ACTB;	Q562R1; P68133; P68032; P63267; P63261; P62736; P60709;
p00617	MAP1B_HUMAN	Microtubule-associated protein 1B OS=Homo sapiens GN=MAP1B PE=1 SV=2	DLTGQVPTPVVKQTKLK	3 Phospho (ST)	523.756	25.0336	4	x'0003000030000030000	4.91728	4.91728	4.91728	25.0336	25.0336	25.62	0.0427686	0.0427686	25.62	25.62	1	520	536	17.06	711: Scan 2472 (rt=25.0336) [E:\Pedro Casado\b1370p14\b1370p14_S9_P31_Frax_2h_1000nM_3.RAW]	Q:/Pedro's Lab/Cell Signalling Proteomics/Pedro Casado/PF/Phosphoproteomics/2h FRAX/Dat Files/F022117.dat	MAP1B(T522);MAP1B(T527);MAP1B(T533);	MAP1B;	P46821;
p00618	STIM1_HUMAN	Stromal interaction molecule 1 OS=Homo sapiens GN=STIM1 PE=1 SV=3	DLTHSDSESSLHMSDR	Phospho (ST)	632.92	34.6763	3	x'000003000000000000	0.559149	-0.2954	-0.2954	32.1074	34.6763	36.45	0.00184569	0.0149106	36.45	29.5033	14	515	530	8.99	1236: Scan 3596 (rt=34.6763) [E:\Pedro Casado\b1370p10\b1370p10_S2_Fuji_IPA3_2h_2uM_1.RAW]	Q:/Pedro's Lab/Cell Signalling Proteomics/Pedro Casado/PF/Phosphoproteomics/2h IPA/Dat Files/F021802.dat	STIM1(S519);	STIM1;	Q13586;
p00619	TERF2_HUMAN	Telomeric repeat-binding factor 2 OS=Homo sapiens GN=TERF2 PE=1 SV=2	DLVLPTQALPASPALK	Phospho (ST)	571.978	68.5075	3	x'000000000000300000	0.753103	-0.0875702	-0.0875702	68.4949	68.5075	40.93	0.0294115	0.0294115	23.06	23.06	2	312	327	17.91	4304: Scan 8022 (rt=68.5075) [E:\Pedro Casado\b1370p7\b1370p7_S5_P31_PF_100_B2.RAW]	Q:/Pedro's Lab/Cell Signalling Proteomics/Pedro Casado/PF/Phosphoproteomics/2h PF/Dat Files/F021525.dat	TERF2(S323);	TERF2;	Q15554;
p00620	TERF2_HUMAN	Telomeric repeat-binding factor 2 OS=Homo sapiens GN=TERF2 PE=1 SV=2	DLVLPTQALPASPALK	Phospho (ST)	857.464	68.4047	2	x'000000000000300000	3.17937	-2.97389	0.867528	68.0671	69.9008	57.67	1.12861e-05	0.0178917	57.67	40.165	73	312	327	35.01	3859: Scan 7646 (rt=68.4047) [E:\Pedro Casado\b1370p7\b1370p7_S2_P31_PF_100_B1.RAW]	Q:/Pedro's Lab/Cell Signalling Proteomics/Pedro Casado/PF/Phosphoproteomics/2h PF/Dat Files/F021522.dat	TERF2(S323);	TERF2;	Q15554;
p00621	SC5D_HUMAN		DLVLRVADYYFFTPYVYPATWPEDDIFR	Phospho (ST); 2 Phospho (Y)	928.652	58.3171	4	x'000000000000030404000000000000	-2.45137	-2.45137	-2.45137	58.3171	58.3171	23.261	0.0349553	0.0351984	27.26	27.23	2	2	29	6.25	3401: Scan 6601 (rt=58.3171) [E:\Pedro Casado\b1370p7\b1370p7_S8_P31_PF_100_B3.RAW]	Q:/Pedro's Lab/Cell Signalling Proteomics/Pedro Casado/PF/Phosphoproteomics/2h PF/Dat Files/F021528.dat	SC5DL(T14);SC5DL(Y16);SC5DL(Y18);	SC5DL;	O75845;
p00622	ZC3HE_HUMAN	Zinc finger CCCH domain-containing protein 14 OS=Homo sapiens GN=ZC3H14 PE=1 SV=1	DLVQPDKPASPK	Phospho (ST)	687.837	26.8939	2	x'00000000003000	1.50547	-1.21719	-0.387287	24.8518	29.0884	37.53	0.0016954	0.0016954	37.53	37.53	11	506	517	33.38	813: Scan 2856 (rt=26.8939) [E:\Pedro Casado\b1370p10\b1370p10_S24_MV4_IPA3_2h_20uM_4.RAW]	Q:/Pedro's Lab/Cell Signalling Proteomics/Pedro Casado/PF/Phosphoproteomics/2h IPA/Dat Files/F021824.dat	ZC3H14(S515);	ZC3H14;	Q6PJT7;
p00623	TITIN_HUMAN	Titin OS=Homo sapiens GN=TTN PE=1 SV=4	DMCSAQLSVK	Oxidation (M); Phospho (ST)	617.746	49.3568	2	x'002030000000	-0.744238	-0.744238	-0.744238	49.3568	49.3568	30.79	0.00479367	0.00479367	30.79	30.79	1	7279	7288	25.95	3276: Scan 5898 (rt=49.3568) [E:\Pedro Casado\b1370p7\b1370p7_S5_P31_PF_100_B2.RAW]	Q:/Pedro's Lab/Cell Signalling Proteomics/Pedro Casado/PF/Phosphoproteomics/2h PF/Dat Files/F021525.dat	TITIN_HUMAN_Oxidation (M); Phospho (ST)
p00624	SMRC2_HUMAN	SWI/SNF complex subunit SMARCC2 OS=Homo sapiens GN=SMARCC2 PE=1 SV=1	DMDEPSPVPNVEEVTLPK	Oxidation (M); Phospho (ST)	1046.47	60.5219	2	x'00200030000000000000	3.12638	3.12638	3.12638	60.5219	60.5219	24.63	0.0559569	0.0559569	24.63	24.63	1	342	359	24.54	2061: Scan 6136 (rt=60.5219) [E:\Pedro Casado\b1370p10\b1370p10_S20_MV4_IPA3_2h_2uM_3.RAW]	Q:/Pedro's Lab/Cell Signalling Proteomics/Pedro Casado/PF/Phosphoproteomics/2h IPA/Dat Files/F021820.dat	SMARCC2(M343);SMARCC2(S347);	SMARCC2;	Q8TAQ2;
p00625	SMRC2_HUMAN	SWI/SNF complex subunit SMARCC2 OS=Homo sapiens GN=SMARCC2 PE=1 SV=1	DMDEPSPVPNVEEVTLPK	Phospho (ST)	1038.47	63.0835	2	x'00000030000000000000	3.97894	-0.936906	0.316157	62.5625	64.2157	69.02	1.79199e-06	1.79199e-06	69.02	69.02	25	342	359	65.82	4385: Scan 7410 (rt=63.0835) [E:\Pedro Casado\b1370p7\b1370p7_S19_MV4_PF_Con_B3.RAW]	Q:/Pedro's Lab/Cell Signalling Proteomics/Pedro Casado/PF/Phosphoproteomics/2h PF/Dat Files/F021539.dat	SMARCC2(S347);	SMARCC2;	Q8TAQ2;
p00626	MAP4_HUMAN	Microtubule-associated protein 4 OS=Homo sapiens GN=MAP4 PE=1 SV=3	DMESPTKLDVTLAK	Oxidation (M); Phospho (ST)	822.384	44.6762	2	x'0020003000000000	1.80246	-2.71435	-0.46203	44.2582	46.6085	191.97	1.38288e-05	0.000143925	59.42	52.935	89	277	290	33.46	2747: Scan 5181 (rt=44.6762) [E:\Pedro Casado\b1370p7\b1370p7_S12_P31_PF_1000_B4.RAW]	Q:/Pedro's Lab/Cell Signalling Proteomics/Pedro Casado/PF/Phosphoproteomics/2h PF/Dat Files/F021532.dat	MAP4(M278);MAP4(T282);	MAP4;	P27816;
p00627	MAP4_HUMAN	Microtubule-associated protein 4 OS=Homo sapiens GN=MAP4 PE=1 SV=3	DMESPTKLDVTLAK	Phospho (ST)	543.26	52.1922	3	x'0000003000000000	1.05363	-0.864297	-0.274165	50.8708	52.395	141.967	0.00783705	0.0302286	31.57	27.435	12	277	290	16.62	2173: Scan 5734 (rt=52.1922) [E:\Pedro Casado\b1370p14\b1370p14_S3_P31_Frax_2h_1000nM_1.RAW]	Q:/Pedro's Lab/Cell Signalling Proteomics/Pedro Casado/PF/Phosphoproteomics/2h FRAX/Dat Files/F022111.dat	MAP4(T282);	MAP4;	P27816;
p00628	MAP4_HUMAN	Microtubule-associated protein 4 OS=Homo sapiens GN=MAP4 PE=1 SV=3	DMESPTKLDVTLAK	Phospho (ST)	814.387	52.2623	2	x'0000003000000000	2.4097	-4.79484	0.528659	50.4515	52.711	117.78	1.65957e-06	2.26052e-05	68.35	61.255	138	277	290	40.43	1876: Scan 5384 (rt=52.2623) [E:\Pedro Casado\b1370p10\b1370p10_S9_Fuji_IPA3_2h_20uM_3.RAW]	Q:/Pedro's Lab/Cell Signalling Proteomics/Pedro Casado/PF/Phosphoproteomics/2h IPA/Dat Files/F021809.dat	MAP4(T282);	MAP4;	P27816;
p00629	ALKB8_HUMAN	Alkylated DNA repair protein alkB homolog 8 OS=Homo sapiens GN=ALKBH8 PE=1 SV=2	DMGSRDSASSVPR	Phospho (ST)	482.202	40.893	3	x'000000000300000	1.02315	1.02315	1.02315	40.893	40.893	24.2	0.0309854	0.0471977	24.2	22.645	2	547	559	12.18	1528: Scan 4377 (rt=40.893) [E:\Pedro Casado\b1370p10\b1370p10_S22_MV4_IPA3_2h_0uM_4.RAW]	Q:/Pedro's Lab/Cell Signalling Proteomics/Pedro Casado/PF/Phosphoproteomics/2h IPA/Dat Files/F021822.dat	ALKBH8(S555);	ALKBH8;	Q96BT7;
p00630	UBL7_HUMAN	Ubiquitin-like protein 7 OS=Homo sapiens GN=UBL7 PE=1 SV=2	DMPGGFLFEGLSDDEDDFHPNTR	Oxidation (M); Phospho (ST)	903.028	75.6775	3	x'0020000000003000000000000	1.15851	1.15851	1.15851	75.6775	75.6775	72.76	6.35596e-07	6.35596e-07	72.76	72.76	1	219	241	61.41	4439: Scan 8412 (rt=75.6775) [E:\Pedro Casado\b1370p7\b1370p7_S18_MV4_PF_1000_B2.RAW]	Q:/Pedro's Lab/Cell Signalling Proteomics/Pedro Casado/PF/Phosphoproteomics/2h PF/Dat Files/F021538.dat	UBL7(M220);UBL7(S230);	UBL7;	Q96S82;
p00631	UBL7_HUMAN	Ubiquitin-like protein 7 OS=Homo sapiens GN=UBL7 PE=1 SV=2	DMPGGFLFEGLSDDEDDFHPNTR	Phospho (ST)	897.698	82.7865	3	x'0000000000003000000000000	2.49213	-1.62301	2.49213	81.1265	83.6691	88.44	1.75443e-08	0.00078363	88.44	63.685	69	219	241	49.51	2287: Scan 7933 (rt=82.7865) [E:\Pedro Casado\b1370p10\b1370p10_S6_Fuji_IPA3_2h_20uM_2.RAW]	Q:/Pedro's Lab/Cell Signalling Proteomics/Pedro Casado/PF/Phosphoproteomics/2h IPA/Dat Files/F021806.dat	UBL7(S230);	UBL7;	Q96S82;
p00632	P4HA1_HUMAN		DMSDGFISNLTIQR	Oxidation (M)	806.885	61.1754	2	x'0020000000000000	-0.796027	-0.796027	-0.796027	61.1754	61.1754	21.65	0.0844631	0.0844631	21.65	21.65	1	105	118	10.68	2138: Scan 6209 (rt=61.1754) [E:\Pedro Casado\b1370p10\b1370p10_S9_Fuji_IPA3_2h_20uM_3.RAW]	Q:/Pedro's Lab/Cell Signalling Proteomics/Pedro Casado/PF/Phosphoproteomics/2h IPA/Dat Files/F021809.dat	P4HA1(M106);	P4HA1;	P13674;
p00633	MAP4_HUMAN	Microtubule-associated protein 4 OS=Homo sapiens GN=MAP4 PE=1 SV=3	DMSPLSETEMALGK	Phospho (ST)	794.835	69.2744	2	x'0003000000000000	-1.62504	-1.68803	-1.62504	68.9287	69.2744	123.33	2.49385e-06	0.00392285	64.98	44.1167	5	505	518	26.26	2476: Scan 6907 (rt=69.2744) [E:\Pedro Casado\b1370p10\b1370p10_S12_Fuji_IPA3_2h_20uM_4.RAW]	Q:/Pedro's Lab/Cell Signalling Proteomics/Pedro Casado/PF/Phosphoproteomics/2h IPA/Dat Files/F021812.dat	MAP4(S507);	MAP4;	P27816;
p00634	MAP4_HUMAN	Microtubule-associated protein 4 OS=Homo sapiens GN=MAP4 PE=1 SV=3	DMSPLSETEMALGKDVTPPPETEVVLIK	Phospho (ST)	1036.17	80.5595	3	x'000000000000000003000000000000	1.06972	-0.379328	1.06972	80.5595	82.0942	258.097	3.57642e-07	0.0109522	76.77	43.856	10	505	532	32.43	4562: Scan 9020 (rt=80.5595) [E:\Pedro Casado\b1370p7\b1370p7_S3_P31_PF_1000_B1.RAW]	Q:/Pedro's Lab/Cell Signalling Proteomics/Pedro Casado/PF/Phosphoproteomics/2h PF/Dat Files/F021523.dat	MAP4(T521);	MAP4;	P27816;
p00635	ALDOC_HUMAN	Fructose-bisphosphate aldolase C OS=Homo sapiens GN=ALDOC PE=1 SV=2	DNAGAATEEFIK		633.305	43.8507	2	x'00000000000000	1.60288	1.14424	1.14424	43.8507	44.8459	82.6	4.80199e-05	4.80199e-05	52.8	52.8	2	319	330	38.76	1783: Scan 3939 (rt=43.8507) [E:\Pedro Casado\b1370p14\b1370p14_S7_P31_Frax_2h_0nM_3.RAW]	Q:/Pedro's Lab/Cell Signalling Proteomics/Pedro Casado/PF/Phosphoproteomics/2h FRAX/Dat Files/F022115.dat	ALDOC(318-330, no_mod);	ALDOC;	P09972;
p00636	UBP16_HUMAN	Ubiquitin carboxyl-terminal hydrolase 16 OS=Homo sapiens GN=USP16 PE=1 SV=1	DNDSYIKER		570.272	32.1751	2	x'00000000000	2.99685	2.99685	2.99685	32.1751	32.1751	21.83	0.0688953	0.0688953	21.83	21.83	1	420	428	10.29	1697: Scan 3659 (rt=32.1751) [E:\Pedro Casado\b1370p7\b1370p7_S11_P31_PF_100_B4.RAW]	Q:/Pedro's Lab/Cell Signalling Proteomics/Pedro Casado/PF/Phosphoproteomics/2h PF/Dat Files/F021531.dat	USP16(419-428, no_mod);	USP16;	Q9Y5T5;
p00637	H4_HUMAN	Histone H4 OS=Homo sapiens GN=HIST1H4A PE=1 SV=2	DNIQGITKPAIR		442.59	38.3576	3	x'00000000000000	1.06813	-1.12852	-0.313268	36.1448	41.3077	37.99	0.000595705	0.000595705	37.99	37.99	41	25	36	34.81	1379: Scan 4068 (rt=38.3576) [E:\Pedro Casado\b1370p10\b1370p10_S16_MV4_IPA3_2h_0uM_2.RAW]	Q:/Pedro's Lab/Cell Signalling Proteomics/Pedro Casado/PF/Phosphoproteomics/2h IPA/Dat Files/F021816.dat	HIST1H4A(24-36, no_mod);	HIST1H4A;	P62805;
p00638	H4_HUMAN	Histone H4 OS=Homo sapiens GN=HIST1H4A PE=1 SV=2	DNIQGITKPAIR		663.381	39.561	2	x'00000000000000	1.6539	-1.47123	0.778262	36.1847	41.2243	53.35	1.66457e-05	1.66457e-05	53.35	53.35	76	25	36	50.69	1537: Scan 4107 (rt=39.561) [E:\Pedro Casado\b1370p10\b1370p10_S11_Fuji_IPA3_2h_2uM_4.RAW]	Q:/Pedro's Lab/Cell Signalling Proteomics/Pedro Casado/PF/Phosphoproteomics/2h IPA/Dat Files/F021811.dat	HIST1H4A(24-36, no_mod);	HIST1H4A;	P62805;
p00639	VIME_HUMAN	Vimentin OS=Homo sapiens GN=VIM PE=1 SV=4	DNLAEDIMR		538.757	54.6077	2	x'00000000000	2.77824	-0.643424	2.01581	54.4161	54.8386	113.63	0.00725897	0.00725897	29.28	29.28	9	176	184	26.07	3381: Scan 6342 (rt=54.6077) [E:\Pedro Casado\b1370p7\b1370p7_S1_P31_PF_Con_B1.RAW]	Q:/Pedro's Lab/Cell Signalling Proteomics/Pedro Casado/PF/Phosphoproteomics/2h PF/Dat Files/F021521.dat	VIM(175-184, no_mod);	VIM;	P08670;
p00640	1433E_HUMAN	14-3-3 protein epsilon OS=Homo sapiens GN=YWHAE PE=1 SV=1	DNLTLWTSDMQGDGEEQNK		1090.97	61.46	2	x'000000000000000000000	0.395884	-0.88856	-0.796814	59.8191	62.05	168.66	4.79582e-08	4.79582e-08	84.82	84.82	9	226	244	84.82	4596: Scan 7100 (rt=61.46) [E:\Pedro Casado\b1370p14\b1370p14_S20_MV4_Frax_2h_100nM_3.RAW]	Q:/Pedro's Lab/Cell Signalling Proteomics/Pedro Casado/PF/Phosphoproteomics/2h FRAX/Dat Files/F022128.dat	YWHAE(225-244, no_mod);	YWHAE;	P62258;
p00641	1433E_HUMAN	14-3-3 protein epsilon OS=Homo sapiens GN=YWHAE PE=1 SV=1	DNLTLWTSDMQGDGEEQNKEALQDVEDENQ		1151.16	67.7243	3	x'00000000000000000000000000000000	2.53907	-3.28624	1.14796	67.4695	70.6268	191.82	9.82526e-09	9.82526e-09	92.76	92.76	58	226	255	82.77	3812: Scan 7555 (rt=67.7243) [E:\Pedro Casado\b1370p7\b1370p7_S8_P31_PF_100_B3.RAW]	Q:/Pedro's Lab/Cell Signalling Proteomics/Pedro Casado/PF/Phosphoproteomics/2h PF/Dat Files/F021528.dat	YWHAE(225-255, no_mod);	YWHAE;	P62258;
p00642	1433G_HUMAN	14-3-3 protein gamma OS=Homo sapiens GN=YWHAG PE=1 SV=2	DNLTLWTSDQQDDDGGEGNN		731.965	58.0098	3	x'0000000000000000000000	0.850482	-1.02377	-1.02377	57.8806	58.2087	55.39	0.00137857	0.00137857	38.96	38.96	6	228	247	35.78	3878: Scan 6696 (rt=58.0098) [E:\Pedro Casado\b1370p7\b1370p7_S20_MV4_PF_100_B3.RAW]	Q:/Pedro's Lab/Cell Signalling Proteomics/Pedro Casado/PF/Phosphoproteomics/2h PF/Dat Files/F021540.dat	YWHAG(227-247, no_mod);	YWHAG;	P61981;
p00643	1433G_HUMAN	14-3-3 protein gamma OS=Homo sapiens GN=YWHAG PE=1 SV=2	DNLTLWTSDQQDDDGGEGNN		1097.45	58.6576	2	x'0000000000000000000000	2.64538	-1.36761	1.09491	57.5033	61.1831	59.93	1.11279e-05	0.00072733	59.93	49.355	82	228	247	55.79	3475: Scan 6656 (rt=58.6576) [E:\Pedro Casado\b1370p7\b1370p7_S12_P31_PF_1000_B4.RAW]	Q:/Pedro's Lab/Cell Signalling Proteomics/Pedro Casado/PF/Phosphoproteomics/2h PF/Dat Files/F021532.dat	YWHAG(227-247, no_mod);	YWHAG;	P61981;
p00644	1433Z_HUMAN	14-3-3 protein zeta/delta OS=Homo sapiens GN=YWHAZ PE=1 SV=1	DNLTLWTSDTQGDEAEAGEGGEN		1205	62.2699	2	x'0000000000000000000000000	2.60092	-4.37587	1.77035	60.8736	62.9585	69.86	1.42005e-06	1.42005e-06	69.86	69.86	13	223	245	69.86	4492: Scan 7204 (rt=62.2699) [E:\Pedro Casado\b1370p14\b1370p14_S15_MV4_Frax_2h_1000nM_1.RAW]	Q:/Pedro's Lab/Cell Signalling Proteomics/Pedro Casado/PF/Phosphoproteomics/2h FRAX/Dat Files/F022123.dat	YWHAZ(222-245, no_mod);	YWHAZ;	P63104;
p00645	1433B_HUMAN	14-3-3 protein beta/alpha OS=Homo sapiens GN=YWHAB PE=1 SV=3	DNLTLWTSENQGDEGDAGEGEN		1175.98	57.7354	2	x'000000000000000000000000	4.65242	-1.39025	0.439583	57.7354	60.7996	53.52	5.98029e-05	0.00403106	53.52	42.855	33	225	246	52.77	3480: Scan 6646 (rt=57.7354) [E:\Pedro Casado\b1370p7\b1370p7_S7_P31_PF_Con_B3.RAW]	Q:/Pedro's Lab/Cell Signalling Proteomics/Pedro Casado/PF/Phosphoproteomics/2h PF/Dat Files/F021527.dat	YWHAB(224-246, no_mod);	YWHAB;	P31946;
p00646	RCC1_HUMAN	Regulator of chromosome condensation OS=Homo sapiens GN=RCC1 PE=1 SV=1	DNNGVIGLLEPMKK		509.946	64.7264	3	x'0000000000000000	0.350403	-0.435548	0.350403	62.2004	64.7264	58.88	0.00911829	0.00911829	28.53	28.53	2	148	161	20.09	4655: Scan 7398 (rt=64.7264) [E:\Pedro Casado\b1370p14\b1370p14_S18_MV4_Frax_2h_1000nM_2.RAW]	Q:/Pedro's Lab/Cell Signalling Proteomics/Pedro Casado/PF/Phosphoproteomics/2h FRAX/Dat Files/F022126.dat	RCC1(147-161, no_mod);	RCC1;	P18754;
p00647	HSP7C_HUMAN	Heat shock cognate 71 kDa protein OS=Homo sapiens GN=HSPA8 PE=1 SV=1	DNNLLGK		387.212	27.3797	2	x'000000000	2.0326	-1.17814	-8.86671e-08	23.5811	31.1371	135.32	0.00473151	0.0344957	33.25	27.66	49	452	458	22	1720: Scan 3007 (rt=27.3797) [E:\Pedro Casado\b1370p14\b1370p14_S24_MV4_Frax_2h_1000nM_4.RAW]	Q:/Pedro's Lab/Cell Signalling Proteomics/Pedro Casado/PF/Phosphoproteomics/2h FRAX/Dat Files/F022132.dat	HSPA2(454-461, no_mod);HSPA8(451-458, no_mod);	HSPA2; HSPA8;	P54652; P11142;
p00648	HSP76_HUMAN	Heat shock 70 kDa protein 6 OS=Homo sapiens GN=HSPA6 PE=1 SV=2	DNNLLGR		401.215	27.6013	2	x'000000000	0.575952	-2.47248	-0.0986989	26.4455	32.8005	101.14	0.00502866	0.00502866	29.42	29.42	26	454	460	29.42	726: Scan 2905 (rt=27.6013) [E:\Pedro Casado\b1370p10\b1370p10_S15_MV4_IPA3_2h_20uM_1.RAW]	Q:/Pedro's Lab/Cell Signalling Proteomics/Pedro Casado/PF/Phosphoproteomics/2h IPA/Dat Files/F021815.dat	HSPA1L(453-460, no_mod);HSPA6(453-460, no_mod);HSPA1A(451-458, no_mod);	HSPA1L; HSPA6; HSPA1A;	P34931; P17066; P08107;
p00649	COPB2_HUMAN	Coatomer subunit beta' OS=Homo sapiens GN=COPB2 PE=1 SV=2	DNNQFASASLDR		669.309	37.8372	2	x'00000000000000	2.2213	-1.2053	0.62023	35.8921	38.2957	48.37	0.000144818	0.000144818	48.37	48.37	18	154	165	46.28	1447: Scan 4169 (rt=37.8372) [E:\Pedro Casado\b1370p14\b1370p14_S3_P31_Frax_2h_1000nM_1.RAW]	Q:/Pedro's Lab/Cell Signalling Proteomics/Pedro Casado/PF/Phosphoproteomics/2h FRAX/Dat Files/F022111.dat	COPB2(153-165, no_mod);	COPB2;	P35606;
p00650	ARFG2_HUMAN	ADP-ribosylation factor GTPase-activating protein 2 OS=Homo sapiens GN=ARFGAP2 PE=1 SV=1	DNPFSLGESFGSR	Phospho (ST)	746.81	65.533	2	x'000000000300000	2.98604	0.277554	0.277554	65.3858	66.2054	76.98	1.48331e-07	0.00119892	76.98	50.0833	12	360	372	38.24	2079: Scan 6558 (rt=65.533) [E:\Pedro Casado\b1370p10\b1370p10_S14_MV4_IPA3_2h_2uM_1.RAW]	Q:/Pedro's Lab/Cell Signalling Proteomics/Pedro Casado/PF/Phosphoproteomics/2h IPA/Dat Files/F021814.dat	ARFGAP2(S368);	ARFGAP2;	Q8N6H7;
p00651	NOLC1_HUMAN	Nucleolar and coiled-body phosphoprotein 1 OS=Homo sapiens GN=NOLC1 PE=1 SV=2	DNQLSEVANK		559.281	26.1943	2	x'000000000000	4.7432	1.05325	4.7432	26.1943	30.0724	33.23	0.00332735	0.00332735	33.23	33.23	2	24	33	33.23	616: Sum of 2 scans in range 2740 (rt=26.1523) to 2751 (rt=26.2363) [E:\Pedro Casado\b1370p14\b1370p14_S2_P31_Frax_2h_100nM_1.RAW]	Q:/Pedro's Lab/Cell Signalling Proteomics/Pedro Casado/PF/Phosphoproteomics/2h FRAX/Dat Files/F022110.dat	NOLC1(23-33, no_mod);	NOLC1;	Q14978;
p00652	ZO2_HUMAN	Tight junction protein ZO-2 OS=Homo sapiens GN=TJP2 PE=1 SV=2	DNSPPPAFKPEPPK	Phospho (ST)	534.252	37.8985	3	x'0003000000000000	0.558843	-0.453826	-0.453826	36.434	37.8985	21.66	0.0777866	0.0777866	21.66	21.66	2	984	997	18.93	1201: Scan 3025 (rt=37.8985) [E:\Pedro Casado\b1370p14\b1370p14_S10_P31_Frax_2h_0nM_4.RAW]	Q:/Pedro's Lab/Cell Signalling Proteomics/Pedro Casado/PF/Phosphoproteomics/2h FRAX/Dat Files/F022118.dat	TJP2(S986);	TJP2;	Q9UDY2;
p00653	ZO2_HUMAN	Tight junction protein ZO-2 OS=Homo sapiens GN=TJP2 PE=1 SV=2	DNSPPPAFKPEPPK	Phospho (ST)	800.876	36.004	2	x'0003000000000000	2.1566	-0.968912	2.1566	36.004	36.7832	40.13	0.00113064	0.00113064	40.13	40.13	9	984	997	34.59	2018: Scan 4122 (rt=36.004) [E:\Pedro Casado\b1370p7\b1370p7_S8_P31_PF_100_B3.RAW]	Q:/Pedro's Lab/Cell Signalling Proteomics/Pedro Casado/PF/Phosphoproteomics/2h PF/Dat Files/F021528.dat	TJP2(S986);	TJP2;	Q9UDY2;
p00654	HS90A_HUMAN	Heat shock protein HSP 90-alpha OS=Homo sapiens GN=HSP90AA1 PE=1 SV=5	DNSTMGYMAAK		594.757	34.685	2	x'0000000000000	2.96169	2.96169	2.96169	34.685	34.685	137.54	0.0280463	0.0280463	23.41	23.41	1	621	631	23.41	2456: Scan 3954 (rt=34.685) [E:\Pedro Casado\b1370p14\b1370p14_S20_MV4_Frax_2h_100nM_3.RAW]	Q:/Pedro's Lab/Cell Signalling Proteomics/Pedro Casado/PF/Phosphoproteomics/2h FRAX/Dat Files/F022128.dat	HSP90AA1(620-631, no_mod);	HSP90AA1;	P07900;
p00655	PPHLN_HUMAN	Periphilin-1 OS=Homo sapiens GN=PPHLN1 PE=1 SV=2	DNTFFRESPVGR	Phospho (ST)	502.225	46.0523	3	x'00000000300000	0.927741	-0.508762	-0.169587	45.6758	47.2946	24.23	0.0330376	0.0330376	24.23	24.23	7	126	137	11.27	1632: Scan 3858 (rt=46.0523) [E:\Pedro Casado\b1370p14\b1370p14_S10_P31_Frax_2h_0nM_4.RAW]	Q:/Pedro's Lab/Cell Signalling Proteomics/Pedro Casado/PF/Phosphoproteomics/2h FRAX/Dat Files/F022118.dat	PPHLN1(S133);	PPHLN1;	Q8NEY8;
p00656	PPHLN_HUMAN	Periphilin-1 OS=Homo sapiens GN=PPHLN1 PE=1 SV=2	DNTFFRESPVGR	Phospho (ST)	752.833	45.111	2	x'00000000300000	2.96012	-1.29618	-0.431616	44.2734	47.3254	50.4	9.53051e-05	9.53051e-05	50.4	50.4	65	126	137	34.21	3101: Scan 5265 (rt=45.111) [E:\Pedro Casado\b1370p7\b1370p7_S15_MV4_PF_1000_B1.RAW]	Q:/Pedro's Lab/Cell Signalling Proteomics/Pedro Casado/PF/Phosphoproteomics/2h PF/Dat Files/F021535.dat	PPHLN1(S133);	PPHLN1;	Q8NEY8;
p00657	2ABB_HUMAN		DPATITTLRVPVLRPMDLMVEATPRR	Oxidation (M); 2 Phospho (ST)	781.893	46.1528	4	x'0000000300000000200000030000	1.5079	1.5079	1.5079	46.1528	46.1528	21.27	0.0903203	0.0903203	21.27	21.27	1	141	166	2.83	3209: Scan 5437 (rt=46.1528) [E:\Pedro Casado\b1370p7\b1370p7_S17_MV4_PF_100_B2.RAW]	Q:/Pedro's Lab/Cell Signalling Proteomics/Pedro Casado/PF/Phosphoproteomics/2h PF/Dat Files/F021537.dat	PPP2R2B(M156);PPP2R2B(T147);PPP2R2B(T163);	PPP2R2B;	Q00005;
p00658	EIF3I_HUMAN	Eukaryotic translation initiation factor 3 subunit I OS=Homo sapiens GN=EIF3I PE=1 SV=1	DPSQIDNNEPYMK		775.844	35.4592	2	x'000000000000000	2.39018	-3.43042	-0.15229	35.4592	38.5957	71.83	6.43022e-07	6.43022e-07	71.83	71.83	68	129	141	65.73	2163: Scan 4101 (rt=35.4592) [E:\Pedro Casado\b1370p7\b1370p7_S13_MV4_PF_Con_B1.RAW]	Q:/Pedro's Lab/Cell Signalling Proteomics/Pedro Casado/PF/Phosphoproteomics/2h PF/Dat Files/F021533.dat	EIF3I(128-141, no_mod);	EIF3I;	Q13347;
p00659	HMHA1_HUMAN	Minor histocompatibility protein HA-1 OS=Homo sapiens GN=HMHA1 PE=1 SV=2	DQEPDVHYDFEPHVSANAWSPVMR	Phospho (ST)	969.414	66.2045	3	x'00000000000000030000000000	1.49283	-0.314262	0.160745	66.2045	67.7594	144.847	0.000754918	0.00390011	43.18	38.33	5	550	573	20.89	4292: Scan 7661 (rt=66.2045) [E:\Pedro Casado\b1370p7\b1370p7_S14_MV4_PF_100_B1.RAW]	Q:/Pedro's Lab/Cell Signalling Proteomics/Pedro Casado/PF/Phosphoproteomics/2h PF/Dat Files/F021534.dat	HMHA1(S564);	HMHA1;	Q92619;
p00660	BRD9_HUMAN	Bromodomain-containing protein 9 OS=Homo sapiens GN=BRD9 PE=1 SV=2	DQHHLGSPSR	Phospho (ST)	405.175	15.6675	3	x'000000030000	0.782677	-1.12247	-0.627627	12.6908	17.0313	37.09	0.00105534	0.00381137	37.09	33.12	21	560	569	19.3	632: Scan 1578 (rt=15.6675) [E:\Pedro Casado\b1370p14\b1370p14_S18_MV4_Frax_2h_1000nM_2.RAW]	Q:/Pedro's Lab/Cell Signalling Proteomics/Pedro Casado/PF/Phosphoproteomics/2h FRAX/Dat Files/F022126.dat	BRD9(S566);	BRD9;	Q9H8M2;
p00661	BRD9_HUMAN	Bromodomain-containing protein 9 OS=Homo sapiens GN=BRD9 PE=1 SV=2	DQHHLGSPSR	Phospho (ST)	607.26	14.9928	2	x'000000000300	-0.185566	-0.202061	-0.185566	14.9928	15.4109	23.59	0.0236262	0.0467564	23.59	21.235	3	560	569	9.8	448: Scan 1490 (rt=14.9928) [E:\Pedro Casado\b1370p7\b1370p7_S19_MV4_PF_Con_B3.RAW]	Q:/Pedro's Lab/Cell Signalling Proteomics/Pedro Casado/PF/Phosphoproteomics/2h PF/Dat Files/F021539.dat	BRD9(S568);	BRD9;	Q9H8M2;
p00662	LIF_HUMAN	Leukemia inhibitory factor OS=Homo sapiens GN=LIF PE=1 SV=1	DQKILNPSALSLHSK	2 Phospho (ST)	604.288	78.7615	3	x'00000000000300300	-1.85652	-1.85652	-1.85652	78.7615	78.7615	20.91	0.0924496	0.0924496	20.91	20.91	1	122	136	9.74	4129: Scan 8539 (rt=78.7615) [E:\Pedro Casado\b1370p7\b1370p7_S11_P31_PF_100_B4.RAW]	Q:/Pedro's Lab/Cell Signalling Proteomics/Pedro Casado/PF/Phosphoproteomics/2h PF/Dat Files/F021531.dat	LIF(S132);LIF(S135);	LIF;	P15018;
p00663	LMNB1_HUMAN	Lamin-B1 OS=Homo sapiens GN=LMNB1 PE=1 SV=2	DQMQQQLNDYEQLLDVK		703.338	78.2959	3	x'0000000000000000000	0.0455626	0.0455626	0.0455626	78.2959	78.2959	95.43	0.0256827	0.0256827	27.65	27.65	1	351	367	19.37	5218: Scan 8796 (rt=78.2959) [E:\Pedro Casado\b1370p14\b1370p14_S19_MV4_Frax_2h_0nM_3.RAW]	Q:/Pedro's Lab/Cell Signalling Proteomics/Pedro Casado/PF/Phosphoproteomics/2h FRAX/Dat Files/F022127.dat	LMNB1(350-367, no_mod);	LMNB1;	P20700;
p00664	LMNB1_HUMAN	Lamin-B1 OS=Homo sapiens GN=LMNB1 PE=1 SV=2	DQMQQQLNDYEQLLDVK		1054.5	78.2212	2	x'0000000000000000000	2.9815	0.893217	0.893217	78.2212	78.4002	137.17	3.6969e-07	3.6969e-07	75.98	75.98	3	351	367	69.5	5746: Scan 9000 (rt=78.2212) [E:\Pedro Casado\b1370p14\b1370p14_S17_MV4_Frax_2h_100nM_2.RAW]	Q:/Pedro's Lab/Cell Signalling Proteomics/Pedro Casado/PF/Phosphoproteomics/2h FRAX/Dat Files/F022125.dat	LMNB1(350-367, no_mod);	LMNB1;	P20700;
p00665	RAPH1_HUMAN	Ras-associated and pleckstrin homology domains-containing protein 1 OS=Homo sapiens GN=RAPH1 PE=1 SV=3	DQNTKLSR	Phospho (ST)	521.241	20.3183	2	x'0000000300	0.888064	-0.553599	0.888064	18.408	20.3183	29.36	0.0103131	0.0103131	29.36	29.36	3	1241	1248	17.15	1055: Scan 2157 (rt=20.3183) [E:\Pedro Casado\b1370p14\b1370p14_S21_MV4_Frax_2h_1000nM_3.RAW]	Q:/Pedro's Lab/Cell Signalling Proteomics/Pedro Casado/PF/Phosphoproteomics/2h FRAX/Dat Files/F022129.dat	RAPH1(S1247);	RAPH1;	Q70E73;
p00666	GSTP1_HUMAN	Glutathione S-transferase P OS=Homo sapiens GN=GSTP1 PE=1 SV=2	DQQEAALVDMVNDGVEDLR		706.332	81.3244	3	x'000000000000000000000	0.512293	-0.239133	-0.239133	81.3244	81.4877	26.46	0.0355861	0.0355861	26.46	26.46	2	83	101	21.15	4628: Scan 9002 (rt=81.3244) [E:\Pedro Casado\b1370p7\b1370p7_S17_MV4_PF_100_B2.RAW]	Q:/Pedro's Lab/Cell Signalling Proteomics/Pedro Casado/PF/Phosphoproteomics/2h PF/Dat Files/F021537.dat	GSTP1(82-101, no_mod);	GSTP1;	P09211;
p00667	GSTP1_HUMAN	Glutathione S-transferase P OS=Homo sapiens GN=GSTP1 PE=1 SV=2	DQQEAALVDMVNDGVEDLR		1059	82.0106	2	x'000000000000000000000	2.26373	-1.70607	2.26373	80.1404	82.7233	99.32	1.74255e-09	1.74255e-09	99.32	99.32	11	83	101	97.92	5684: Scan 9231 (rt=82.0106) [E:\Pedro Casado\b1370p14\b1370p14_S14_MV4_Frax_2h_100nM_1.RAW]	Q:/Pedro's Lab/Cell Signalling Proteomics/Pedro Casado/PF/Phosphoproteomics/2h FRAX/Dat Files/F022122.dat	GSTP1(82-101, no_mod);	GSTP1;	P09211;
p00668	SGOL1_HUMAN	Shugoshin-like 1 OS=Homo sapiens GN=SGOL1 PE=1 SV=1	DQVNLSPK	Phospho (ST)	490.727	24.6602	2	x'0000003000	-0.115372	-0.809649	-0.115372	24.1192	24.6602	28.31	0.00819017	0.00819017	28.31	28.31	2	251	258	22.65	1111: Scan 2719 (rt=24.6602) [E:\Pedro Casado\b1370p7\b1370p7_S3_P31_PF_1000_B1.RAW]	Q:/Pedro's Lab/Cell Signalling Proteomics/Pedro Casado/PF/Phosphoproteomics/2h PF/Dat Files/F021523.dat	SGOL1(S256);	SGOL1;	Q5FBB7;
p00669	DDX23_HUMAN	Probable ATP-dependent RNA helicase DDX23 OS=Homo sapiens GN=DDX23 PE=1 SV=3	DRDASPSKEER	Phospho (ST)	457.197	15.3389	3	x'0000030000000	2.10073	-0.113257	-0.282645	12.5297	15.3389	70.9	0.000206925	0.0292017	45.98	28.3673	16	10	20	24.22	555: Scan 1516 (rt=15.3389) [E:\Pedro Casado\b1370p14\b1370p14_S21_MV4_Frax_2h_1000nM_3.RAW]	Q:/Pedro's Lab/Cell Signalling Proteomics/Pedro Casado/PF/Phosphoproteomics/2h FRAX/Dat Files/F022129.dat	DDX23(S14);	DDX23;	Q9BUQ8;
p00670	RB_HUMAN	Retinoblastoma-associated protein OS=Homo sapiens GN=RB1 PE=1 SV=2	DREGPTDHLESACPLNLPLQNNHTAADMYLSPVRSPK	2 Phospho (ST)	1076.74	66.0857	4	x'000000000000000000000000000000030003000	0.85407	0.85407	0.85407	66.0857	66.0857	123.298	8.26825e-06	0.0140854	64.13	43.0167	3	578	614	26.67	2176: Scan 6623 (rt=66.0857) [E:\Pedro Casado\b1370p10\b1370p10_S7_Fuji_IPA3_2h_0uM_3.RAW]	Q:/Pedro's Lab/Cell Signalling Proteomics/Pedro Casado/PF/Phosphoproteomics/2h IPA/Dat Files/F021807.dat	RB1(S608);RB1(S612);	RB1;	P06400;
p00671	RB_HUMAN	Retinoblastoma-associated protein OS=Homo sapiens GN=RB1 PE=1 SV=2	DREGPTDHLESACPLNLPLQNNHTAADMYLSPVRSPK	Phospho (ST); Phospho (Y)	1076.74	66.0857	4	x'000000000000000000000000000004030000000	0.85407	0.85407	0.85407	66.0857	66.0857	123.298	0.00723459	0.0141842	34.71	32.7367	3	578	614	5.84	2176: Scan 6623 (rt=66.0857) [E:\Pedro Casado\b1370p10\b1370p10_S7_Fuji_IPA3_2h_0uM_3.RAW]	Q:/Pedro's Lab/Cell Signalling Proteomics/Pedro Casado/PF/Phosphoproteomics/2h IPA/Dat Files/F021807.dat	RB1(S608);RB1(Y606);	RB1;	P06400;
p00672	GFI1_HUMAN	Zinc finger protein Gfi-1 OS=Homo sapiens GN=GFI1 PE=1 SV=2	DRLSPESQLTEAPDR	Phospho (ST)	598.608	41.6119	3	x'00003000000000000	1.11669	-1.94556	1.11669	40.7478	42.8916	32.25	0.00771382	0.0126318	32.25	30.465	15	53	67	18	1470: Scan 4478 (rt=41.6119) [E:\Pedro Casado\b1370p14\b1370p14_S2_P31_Frax_2h_100nM_1.RAW]	Q:/Pedro's Lab/Cell Signalling Proteomics/Pedro Casado/PF/Phosphoproteomics/2h FRAX/Dat Files/F022110.dat	GFI1(S56);	GFI1;	Q99684;
p00673	GFI1_HUMAN	Zinc finger protein Gfi-1 OS=Homo sapiens GN=GFI1 PE=1 SV=2	DRLSPESQLTEAPDR	Phospho (ST)	897.408	42.9492	2	x'00000000003000000	2.44756	-0.943776	0.896921	40.8793	43.6416	64.3769	0.000186892	0.00242693	48.39	41.02	24	53	67	25.7	1682: Scan 4454 (rt=42.9492) [E:\Pedro Casado\b1370p10\b1370p10_S11_Fuji_IPA3_2h_2uM_4.RAW]	Q:/Pedro's Lab/Cell Signalling Proteomics/Pedro Casado/PF/Phosphoproteomics/2h IPA/Dat Files/F021811.dat	GFI1(T62);	GFI1;	Q99684;
p00674	ZNRF2_HUMAN	E3 ubiquitin-protein ligase ZNRF2 OS=Homo sapiens GN=ZNRF2 PE=1 SV=1	DRPVGGSPGGPR	Phospho (ST)	616.285	17.1108	2	x'00000003000000	2.38023	2.38023	1.03124	17.1108	17.1108	49.53	0.000101958	0.00830925	49.53	35.9567	3	129	140	45.36	778: Scan 1782 (rt=17.1108) [E:\Pedro Casado\b1370p14\b1370p14_S17_MV4_Frax_2h_100nM_2.RAW]	Q:/Pedro's Lab/Cell Signalling Proteomics/Pedro Casado/PF/Phosphoproteomics/2h FRAX/Dat Files/F022125.dat	ZNRF2(S135);	ZNRF2;	Q8NHG8;
p00675	BEGIN_HUMAN	Brain-enriched guanylate kinase-associated protein OS=Homo sapiens GN=BEGAIN PE=1 SV=1	DRRPSVDAPVTDVGFLR	Phospho (ST)	660.662	56.9178	3	x'0000030000000000000	1.17284	-1.19204	0.50582	56.6799	58.8588	82.05	7.64075e-08	0.00937795	82.05	55.1	11	242	258	53.9	3688: Scan 6715 (rt=56.9178) [E:\Pedro Casado\b1370p7\b1370p7_S5_P31_PF_100_B2.RAW]	Q:/Pedro's Lab/Cell Signalling Proteomics/Pedro Casado/PF/Phosphoproteomics/2h PF/Dat Files/F021525.dat	BEGAIN(S246);	BEGAIN;	Q9BUH8;
p00676	MELT_HUMAN	Ventricular zone-expressed PH domain-containing protein homolog 1 OS=Homo sapiens GN=VEPH1 PE=1 SV=1	DRSLPR	Phospho (ST)	412.195	13.3996	2	x'00030000	0.310077	-1.41663	-0.151999	13.3996	14.4433	32.87	0.00219477	0.00219477	32.87	32.87	6	781	786	6.18	128: Scan 1241 (rt=13.3996) [E:\Pedro Casado\b1370p10\b1370p10_S10_Fuji_IPA3_2h_0uM_4.RAW]	Q:/Pedro's Lab/Cell Signalling Proteomics/Pedro Casado/PF/Phosphoproteomics/2h IPA/Dat Files/F021810.dat	VEPH1(S783);	VEPH1;	Q14D04;
p00677	NCOA5_HUMAN		DRSPIR	Phospho (ST)	412.195	13.3996	2	x	0.310077	-0.151999	-0.151999	13.1741	13.3996	21.13	0.0327634	0.0327634	21.13	21.13	2	27	32	0	128: Scan 1241 (rt=13.3996) [E:\Pedro Casado\b1370p10\b1370p10_S10_Fuji_IPA3_2h_0uM_4.RAW]	Q:/Pedro's Lab/Cell Signalling Proteomics/Pedro Casado/PF/Phosphoproteomics/2h IPA/Dat Files/F021810.dat	NCOA5(26-32, no_mod);	NCOA5;	Q9HCD5;
p00678	RBM14_HUMAN	RNA-binding protein 14 OS=Homo sapiens GN=RBM14 PE=1 SV=2	DRSPLR	Phospho (ST)	412.195	13.3996	2	x'00030000	0.310077	-0.176319	-0.151999	13.1741	14.4433	123.99	0.0327634	0.0327634	21.13	21.13	5	213	218	4.61	128: Scan 1241 (rt=13.3996) [E:\Pedro Casado\b1370p10\b1370p10_S10_Fuji_IPA3_2h_0uM_4.RAW]	Q:/Pedro's Lab/Cell Signalling Proteomics/Pedro Casado/PF/Phosphoproteomics/2h IPA/Dat Files/F021810.dat	RBM4(S309);RBM4B(S304);RBM14(S215);IFIT5(S410);	RBM4; RBM4B; RBM14; IFIT5;	Q9BWF3; Q9BQ04; Q96PK6; Q13325;
p00679	M3K2_HUMAN	Mitogen-activated protein kinase kinase kinase 2 OS=Homo sapiens GN=MAP3K2 PE=1 SV=2	DRSSPPPGYIPDELHQVAR	Phospho (ST)	738.684	50.8856	3	x'000300000000000000000	1.16808	0.286937	0.286937	50.8856	53.7124	55.2969	2.65966e-05	2.65966e-05	57.82	57.82	8	161	179	31.93	3548: Scan 6041 (rt=50.8856) [E:\Pedro Casado\b1370p7\b1370p7_S14_MV4_PF_100_B1.RAW]	Q:/Pedro's Lab/Cell Signalling Proteomics/Pedro Casado/PF/Phosphoproteomics/2h PF/Dat Files/F021534.dat	MAP3K2(S163);	MAP3K2;	Q9Y2U5;
p00680	M3K2_HUMAN	Mitogen-activated protein kinase kinase kinase 2 OS=Homo sapiens GN=MAP3K2 PE=1 SV=2	DRSSPPPGYIPDELHQVAR	Phospho (Y)	738.684	50.8856	3	x'000000000400000000000	0.286937	0.286937	0.286937	50.8856	50.8856	55.2969	0.0414788	0.0414788	25.89	25.89	1	161	179	18	3548: Scan 6041 (rt=50.8856) [E:\Pedro Casado\b1370p7\b1370p7_S14_MV4_PF_100_B1.RAW]	Q:/Pedro's Lab/Cell Signalling Proteomics/Pedro Casado/PF/Phosphoproteomics/2h PF/Dat Files/F021534.dat	MAP3K2(Y169);	MAP3K2;	Q9Y2U5;
p00681	ANX11_HUMAN	Annexin A11 OS=Homo sapiens GN=ANXA11 PE=1 SV=1	DRTLIR	Phospho (ST)	427.218	26.3	2	x	-1.84885	-1.84885	-1.84885	26.3	26.3	21.08	0.0896805	0.0896805	21.08	21.08	1	451	456	0	770: Scan 2779 (rt=26.3) [E:\Pedro Casado\b1370p10\b1370p10_S24_MV4_IPA3_2h_20uM_4.RAW]	Q:/Pedro's Lab/Cell Signalling Proteomics/Pedro Casado/PF/Phosphoproteomics/2h IPA/Dat Files/F021824.dat	ANXA11(450-456, no_mod);	ANXA11;	P50995;
p00682	TLN2_HUMAN		DRTLLR	Phospho (ST)	427.218	26.3	2	x	-1.84885	-1.84885	-1.84885	26.3	26.3	21.08	0.0896805	0.0896805	21.08	21.08	1	150	155	0	770: Scan 2779 (rt=26.3) [E:\Pedro Casado\b1370p10\b1370p10_S24_MV4_IPA3_2h_20uM_4.RAW]	Q:/Pedro's Lab/Cell Signalling Proteomics/Pedro Casado/PF/Phosphoproteomics/2h IPA/Dat Files/F021824.dat	TLN2(149-155, no_mod);	TLN2;	Q9Y4G6;
p00683	RBM15_HUMAN	Putative RNA-binding protein 15 OS=Homo sapiens GN=RBM15 PE=1 SV=2	DRTPPLLYR	Phospho (ST)	404.205	45.2223	3	x'00030000000	0.681222	-3.36148	0.296795	44.3061	45.5056	47.0338	0.00848079	0.0360254	30.65	26.425	9	566	574	21.07	3286: Scan 5273 (rt=45.2223) [E:\Pedro Casado\b1370p14\b1370p14_S15_MV4_Frax_2h_1000nM_1.RAW]	Q:/Pedro's Lab/Cell Signalling Proteomics/Pedro Casado/PF/Phosphoproteomics/2h FRAX/Dat Files/F022123.dat	RBM15(T568);	RBM15;	Q96T37;
p00684	RBM15_HUMAN	Putative RNA-binding protein 15 OS=Homo sapiens GN=RBM15 PE=1 SV=2	DRTPPLLYR	Phospho (ST)	605.803	43.9463	2	x'00030000000	3.21595	-3.1333	-0.752321	43.6487	45.5232	135.471	0.000133695	0.000133695	48.93	48.93	21	566	574	35.94	1482: Scan 4595 (rt=43.9463) [E:\Pedro Casado\b1370p10\b1370p10_S14_MV4_IPA3_2h_2uM_1.RAW]	Q:/Pedro's Lab/Cell Signalling Proteomics/Pedro Casado/PF/Phosphoproteomics/2h IPA/Dat Files/F021814.dat	RBM15(T568);	RBM15;	Q96T37;
p00685	NMD3_HUMAN	60S ribosomal export protein NMD3 OS=Homo sapiens GN=NMD3 PE=1 SV=1	DSAIPVESDTDDEGAPR	Phospho (ST)	927.377	36.9818	2	x'0000000030000000000	0.765894	-2.12713	0.765894	36.2541	36.9818	60.49	7.23577e-06	0.000299048	60.49	50.93	6	461	477	32.36	2565: Scan 4326 (rt=36.9818) [E:\Pedro Casado\b1370p7\b1370p7_S19_MV4_PF_Con_B3.RAW]	Q:/Pedro's Lab/Cell Signalling Proteomics/Pedro Casado/PF/Phosphoproteomics/2h PF/Dat Files/F021539.dat	NMD3(S468);	NMD3;	Q96D46;
p00686	RASL3_HUMAN	RAS protein activator like-3 OS=Homo sapiens GN=RASAL3 PE=1 SV=2	DSASLPR	Phospho (ST)	413.179	22.0595	2	x'000030000	0.875848	-1.11362	-1.11362	21.9202	22.0595	38.51	0.000486205	0.000486205	38.51	38.51	4	856	862	23.8	467: Scan 2089 (rt=22.0595) [E:\Pedro Casado\b1370p14\b1370p14_S9_P31_Frax_2h_1000nM_3.RAW]	Q:/Pedro's Lab/Cell Signalling Proteomics/Pedro Casado/PF/Phosphoproteomics/2h FRAX/Dat Files/F022117.dat	RASAL3(S859);CCDC144B(S634);CCDC144A(S634);	RASAL3; CCDC144B; CCDC144A;	Q86YV0; Q3MJ40; A2RUR9;
p00687	HNRPQ_HUMAN	Heterogeneous nuclear ribonucleoprotein Q OS=Homo sapiens GN=SYNCRIP PE=1 SV=2	DSDLSHVQNK		571.775	16.9415	2	x'000000000000	-1.41389	-1.41389	-1.41389	16.9415	16.9415	30.78	0.00593278	0.00593278	30.78	30.78	1	82	91	30.78	513: Scan 1685 (rt=16.9415) [E:\Pedro Casado\b1370p14\b1370p14_S13_MV4_Frax_2h_0nM_1.RAW]	Q:/Pedro's Lab/Cell Signalling Proteomics/Pedro Casado/PF/Phosphoproteomics/2h FRAX/Dat Files/F022121.dat	SYNCRIP(81-91, no_mod);	SYNCRIP;	O60506;
p00688	FILA_HUMAN	Filaggrin OS=Homo sapiens GN=FLG PE=1 SV=3	DSEGHSEDSERRSESASR	Phospho (ST)	525.961	13.548	4	x'00000000000000030000	-0.78388	-0.78388	-0.78388	13.548	13.548	24.44	0.0348957	0.0348957	24.44	24.44	2	1599	1616	10.58	29: Scan 1305 (rt=13.548) [E:\Pedro Casado\b1370p10\b1370p10_S21_MV4_IPA3_2h_20uM_3.RAW]	Q:/Pedro's Lab/Cell Signalling Proteomics/Pedro Casado/PF/Phosphoproteomics/2h IPA/Dat Files/F021821.dat	FLG(S1613);	FLG;	P20930;
p00689	NUP98_HUMAN	Nuclear pore complex protein Nup98-Nup96 OS=Homo sapiens GN=NUP98 PE=1 SV=4	DSENLASPSEYPENGER	Phospho (ST)	987.392	39.4123	2	x'0030000000000000000	2.34239	-4.93674	-0.17184	37.2646	39.5677	76.4169	1.20623e-07	0.000437607	78.94	60.0333	135	617	633	32.63	1255: Scan 4042 (rt=39.4123) [E:\Pedro Casado\b1370p10\b1370p10_S3_Fuji_IPA3_2h_20uM_1.RAW]	Q:/Pedro's Lab/Cell Signalling Proteomics/Pedro Casado/PF/Phosphoproteomics/2h IPA/Dat Files/F021803.dat	NUP98(S618);	NUP98;	P52948;
p00690	NUP98_HUMAN	Nuclear pore complex protein Nup98-Nup96 OS=Homo sapiens GN=NUP98 PE=1 SV=4	DSENLASPSEYPENGER	Phospho (Y)	987.39	38.211	2	x'0000000000040000000	1.20693	-4.12569	-2.41235	37.5745	39.5501	133.534	0.000447678	0.000447678	42.81	42.81	26	617	633	24.76	2511: Scan 4464 (rt=38.211) [E:\Pedro Casado\b1370p7\b1370p7_S18_MV4_PF_1000_B2.RAW]	Q:/Pedro's Lab/Cell Signalling Proteomics/Pedro Casado/PF/Phosphoproteomics/2h PF/Dat Files/F021538.dat	NUP98(Y627);	NUP98;	P52948;
p00691	CSF1R_HUMAN		DSGFSSQGVDTYVEMRPVSTSSNDSFSEQDLDK	Oxidation (M); 2 Phospho (ST)	1264.17	64.3917	3	x'00000030000300020000000000000000000	-1.73322	-1.73322	-1.73322	64.3917	64.3917	20.7769	0.0605717	0.0605717	23.3	23.3	1	712	744	1.52	4013: Scan 7307 (rt=64.3917) [E:\Pedro Casado\b1370p7\b1370p7_S18_MV4_PF_1000_B2.RAW]	Q:/Pedro's Lab/Cell Signalling Proteomics/Pedro Casado/PF/Phosphoproteomics/2h PF/Dat Files/F021538.dat	CSF1R(M726);CSF1R(S717);CSF1R(T722);	CSF1R;	P07333;
p00692	CSF1R_HUMAN		DSGFSSQGVDTYVEMRPVSTSSNDSFSEQDLDK	Oxidation (M); Phospho (ST); Phospho (Y)	1264.17	64.3917	3	x'00000030000040020000000000000000000	-1.73322	-1.73322	-1.73322	64.3917	64.3917	20.7769	0.0859547	0.0859547	21.78	21.78	1	712	744	2.72	4013: Scan 7307 (rt=64.3917) [E:\Pedro Casado\b1370p7\b1370p7_S18_MV4_PF_1000_B2.RAW]	Q:/Pedro's Lab/Cell Signalling Proteomics/Pedro Casado/PF/Phosphoproteomics/2h PF/Dat Files/F021538.dat	CSF1R(M726);CSF1R(S717);CSF1R(Y723);	CSF1R;	P07333;
p00693	PDCD4_HUMAN	Programmed cell death protein 4 OS=Homo sapiens GN=PDCD4 PE=1 SV=2	DSGRGDSVSDSGSDALR	Phospho (ST)	587.575	25.9384	3	x'0000000000000300000	1.752	-1.3849	0.660907	22.6603	28.6208	91.01	3.17718e-05	0.00621147	54.57	40.952	37	70	86	14.79	758: Scan 2582 (rt=25.9384) [E:\Pedro Casado\b1370p14\b1370p14_S11_P31_Frax_2h_100nM_4.RAW]	Q:/Pedro's Lab/Cell Signalling Proteomics/Pedro Casado/PF/Phosphoproteomics/2h FRAX/Dat Files/F022119.dat	PDCD4(S82);	PDCD4;	Q53EL6;
p00694	PDCD4_HUMAN	Programmed cell death protein 4 OS=Homo sapiens GN=PDCD4 PE=1 SV=2	DSGRGDSVSDSGSDALR	Phospho (ST)	880.859	28.6819	2	x'0000000300000000000	3.36931	-1.02915	1.10757	22.4477	29.012	109.63	1.2564e-07	0.0240831	78.74	43.686	74	70	86	29.46	1784: Scan 3175 (rt=28.6819) [E:\Pedro Casado\b1370p14\b1370p14_S22_MV4_Frax_2h_0nM_4.RAW]	Q:/Pedro's Lab/Cell Signalling Proteomics/Pedro Casado/PF/Phosphoproteomics/2h FRAX/Dat Files/F022130.dat	PDCD4(S76);	PDCD4;	Q53EL6;
p00695	TOIP1_HUMAN	Torsin-1A-interacting protein 1 OS=Homo sapiens GN=TOR1AIP1 PE=1 SV=2	DSHSSEEDEASSQTDLSQTISK	2 Phospho (ST)	847.657	42.1091	3	x'000033000000000000000000	1.2205	-0.964588	0.452765	40.1524	42.3429	84.73	2.21169e-05	0.000131755	56.33	51.14	69	153	174	26.3	3171: Scan 4910 (rt=42.1091) [E:\Pedro Casado\b1370p14\b1370p14_S14_MV4_Frax_2h_100nM_1.RAW]	Q:/Pedro's Lab/Cell Signalling Proteomics/Pedro Casado/PF/Phosphoproteomics/2h FRAX/Dat Files/F022122.dat	TOR1AIP1(S156);TOR1AIP1(S157);	TOR1AIP1;	Q5JTV8;
p00696	TOIP1_HUMAN	Torsin-1A-interacting protein 1 OS=Homo sapiens GN=TOR1AIP1 PE=1 SV=2	DSHSSEEDEASSQTDLSQTISK	2 Phospho (ST)	1270.98	41.1611	2	x'000003000003000000000000	1.34491	-1.01734	-1.01734	40.4717	42.1709	119.34	4.26743e-08	0.0235162	83.72	56.8675	11	153	174	32.28	2957: Scan 4866 (rt=41.1611) [E:\Pedro Casado\b1370p7\b1370p7_S19_MV4_PF_Con_B3.RAW]	Q:/Pedro's Lab/Cell Signalling Proteomics/Pedro Casado/PF/Phosphoproteomics/2h PF/Dat Files/F021539.dat	TOR1AIP1(S157);TOR1AIP1(S163);	TOR1AIP1;	Q5JTV8;
p00697	TOIP1_HUMAN	Torsin-1A-interacting protein 1 OS=Homo sapiens GN=TOR1AIP1 PE=1 SV=2	DSHSSEEDEASSQTDLSQTISKK	2 Phospho (ST)	890.356	37.2924	3	x'0030300000000000000000000	1.04009	-0.0505989	1.04009	37.2924	38.5453	132.41	0.00025493	0.0159553	46.87	38.1367	14	153	175	19.12	2179: Scan 4306 (rt=37.2924) [E:\Pedro Casado\b1370p7\b1370p7_S10_P31_PF_Con_B4.RAW]	Q:/Pedro's Lab/Cell Signalling Proteomics/Pedro Casado/PF/Phosphoproteomics/2h PF/Dat Files/F021530.dat	TOR1AIP1(S154);TOR1AIP1(S156);	TOR1AIP1;	Q5JTV8;
p00698	ZN800_HUMAN	Zinc finger protein 800 OS=Homo sapiens GN=ZNF800 PE=1 SV=1	DSITPDIATKPGQPLFLDSISPK	Phospho (ST)	840.758	70.9995	3	x'0000000000000000000300000	1.60166	-1.7922	-1.7922	70.8923	72.7272	62.11	8.02806e-06	2.09801e-05	62.11	58.98	14	316	338	38.23	3939: Scan 7870 (rt=70.9995) [E:\Pedro Casado\b1370p7\b1370p7_S8_P31_PF_100_B3.RAW]	Q:/Pedro's Lab/Cell Signalling Proteomics/Pedro Casado/PF/Phosphoproteomics/2h PF/Dat Files/F021528.dat	ZNF800(S334);	ZNF800;	Q2TB10;
p00699	KI16B_HUMAN	Kinesin-like protein KIF16B OS=Homo sapiens GN=KIF16B PE=1 SV=2	DSLGGNSKTIMIATISPADVNYGETLSTLR	Oxidation (M); 3 Phospho (ST); Phospho (Y)	865.863	120.907	4	x'00300003000200000000004000003000	-3.63442	-4.0738	-4.0738	56.4087	120.907	21.6269	0.0651883	0.0651883	24.15	24.15	2	321	350	3.44	6181: Scan 12769 (rt=120.907) [E:\Pedro Casado\b1370p14\b1370p14_S22_MV4_Frax_2h_0nM_4.RAW]	Q:/Pedro's Lab/Cell Signalling Proteomics/Pedro Casado/PF/Phosphoproteomics/2h FRAX/Dat Files/F022130.dat	KIF16B(M331);KIF16B(S322);KIF16B(S327);KIF16B(T348);KIF16B(Y342);	KIF16B;	Q96L93;
p00700	KI16B_HUMAN	Kinesin-like protein KIF16B OS=Homo sapiens GN=KIF16B PE=1 SV=2	DSLGGNSKTIMIATISPADVNYGETLSTLR	Oxidation (M); 4 Phospho (ST)	865.864	56.4087	4	x'00300003000200000000000000033000	-3.63442	-3.99286	-3.63442	56.4087	83.7597	25.3669	0.0273092	0.0273092	27.89	27.89	2	321	350	4.49	2191: Scan 5776 (rt=56.4087) [E:\Pedro Casado\b1370p10\b1370p10_S12_Fuji_IPA3_2h_20uM_4.RAW]	Q:/Pedro's Lab/Cell Signalling Proteomics/Pedro Casado/PF/Phosphoproteomics/2h IPA/Dat Files/F021812.dat	KIF16B(M331);KIF16B(S322);KIF16B(S327);KIF16B(S347);KIF16B(T348);	KIF16B;	Q96L93;
p00701	RGPD1_HUMAN	RANBP2-like and GRIP domain-containing protein 1 OS=Homo sapiens GN=RGPD1 PE=2 SV=1	DSLITPHVSR	Phospho (ST)	602.79	39.1715	2	x'000000000300	-0.671339	-3.031	-1.10339	39.1715	39.9384	30.5	0.00766476	0.00766476	30.5	30.5	4	1455	1464	14.44	1512: Scan 4263 (rt=39.1715) [E:\Pedro Casado\b1370p10\b1370p10_S23_MV4_IPA3_2h_2uM_4.RAW]	Q:/Pedro's Lab/Cell Signalling Proteomics/Pedro Casado/PF/Phosphoproteomics/2h IPA/Dat Files/F021823.dat	RGPD5(S1478);RGPD4(S1479);RANBP2(S2454);RGPD2(S1471);RGPD1(S1463);RGPD8(S1478);RGPD3(S1479);	RGPD5; RGPD4; RANBP2; RGPD2; RGPD1; RGPD8; RGPD3;	Q99666; Q7Z3J3; P49792; P0DJD1; P0DJD0; O14715; A6NKT7;
p00702	GPSM1_HUMAN	G-protein-signaling modulator 1 OS=Homo sapiens GN=GPSM1 PE=1 SV=2	DSLPLPVRSR		380.557	47.2058	3	x'000000000000	0.498838	-1.31911	0.498838	45.1458	47.2058	20.01	0.0314276	0.0314276	20.01	20.01	2	444	453	19.82	3281: Scan 5556 (rt=47.2058) [E:\Pedro Casado\b1370p7\b1370p7_S17_MV4_PF_100_B2.RAW]	Q:/Pedro's Lab/Cell Signalling Proteomics/Pedro Casado/PF/Phosphoproteomics/2h PF/Dat Files/F021537.dat	GPSM1(443-453, no_mod);	GPSM1;	Q86YR5;
p00703	LYN_HUMAN	Tyrosine-protein kinase Lyn OS=Homo sapiens GN=LYN PE=1 SV=3	DSLSDDGVDLK	Phospho (ST)	622.259	44.5112	2	x'0000300000000	2.36136	-4.49579	1.20241	42.4619	44.8472	104.44	0.000162628	0.00791861	44.79	34.87	24	10	20	19.84	1679: Scan 4742 (rt=44.5112) [E:\Pedro Casado\b1370p10\b1370p10_S22_MV4_IPA3_2h_0uM_4.RAW]	Q:/Pedro's Lab/Cell Signalling Proteomics/Pedro Casado/PF/Phosphoproteomics/2h IPA/Dat Files/F021822.dat	LYN(S13);	LYN;	P07948;
p00704	GPN1_HUMAN	GPN-loop GTPase 1 OS=Homo sapiens GN=GPN1 PE=1 SV=1	DSLSPVLHPSDLILTR	Phospho (ST)	614.984	72.1709	3	x'000030000000000000	1.8752	-0.681894	-0.681894	72.0674	73.5277	68.44	0.00565879	0.00565879	32.58	32.58	6	311	326	17.3	3963: Scan 7969 (rt=72.1709) [E:\Pedro Casado\b1370p7\b1370p7_S8_P31_PF_100_B3.RAW]	Q:/Pedro's Lab/Cell Signalling Proteomics/Pedro Casado/PF/Phosphoproteomics/2h PF/Dat Files/F021528.dat	GPN1(S314);	GPN1;	Q9HCN4;
p00705	GPN1_HUMAN	GPN-loop GTPase 1 OS=Homo sapiens GN=GPN1 PE=1 SV=1	DSLSPVLHPSDLILTR	Phospho (ST)	921.975	73.569	2	x'003000000000000000	2.54624	1.42785	2.54624	73.1367	73.569	51.99	6.35574e-05	0.0226786	51.99	39.48	5	311	326	23.01	2420: Scan 7310 (rt=73.569) [E:\Pedro Casado\b1370p10\b1370p10_S18_MV4_IPA3_2h_20uM_2.RAW]	Q:/Pedro's Lab/Cell Signalling Proteomics/Pedro Casado/PF/Phosphoproteomics/2h IPA/Dat Files/F021818.dat	GPN1(S312);	GPN1;	Q9HCN4;
p00706	LEG1_HUMAN	Galectin-1 OS=Homo sapiens GN=LGALS1 PE=1 SV=2	DSNNLCLHFNPR		496.234	47.1356	3	x'00000000000000	2.0987	-1.67735	0.200582	45.5329	51.4824	37	0.00184562	0.00184562	37	37	25	38	49	19.97	1583: Scan 4906 (rt=47.1356) [E:\Pedro Casado\b1370p10\b1370p10_S15_MV4_IPA3_2h_20uM_1.RAW]	Q:/Pedro's Lab/Cell Signalling Proteomics/Pedro Casado/PF/Phosphoproteomics/2h IPA/Dat Files/F021815.dat	LGALS1(37-49, no_mod);	LGALS1;	P09382;
p00707	EHBP1_HUMAN	EH domain-binding protein 1 OS=Homo sapiens GN=EHBP1 PE=1 SV=3	DSPPQSTKRK	Phospho (ST)	612.294	35.1989	2	x'000000030000	1.3856	-1.49358	0.894835	33.3607	35.1989	25.51	0.0265725	0.0265725	25.51	25.51	3	334	343	9.68	1324: Scan 3831 (rt=35.1989) [E:\Pedro Casado\b1370p14\b1370p14_S12_P31_Frax_2h_1000nM_4.RAW]	Q:/Pedro's Lab/Cell Signalling Proteomics/Pedro Casado/PF/Phosphoproteomics/2h FRAX/Dat Files/F022120.dat	EHBP1(T340);	EHBP1;	Q8NDI1;
p00708	EDC4_HUMAN	Enhancer of mRNA-decapping protein 4 OS=Homo sapiens GN=EDC4 PE=1 SV=1	DSQDASAEQSDHDDEVASLASASGGFGTK	Phospho (ST)	988.068	54.7056	3	x'0000000000000000000000030000000	1.02797	-1.68717	0.744298	54.3271	54.9109	110.54	0.000836107	0.0126832	42.48	34.5583	12	870	898	16.72	3722: Scan 6372 (rt=54.7056) [E:\Pedro Casado\b1370p7\b1370p7_S17_MV4_PF_100_B2.RAW]	Q:/Pedro's Lab/Cell Signalling Proteomics/Pedro Casado/PF/Phosphoproteomics/2h PF/Dat Files/F021537.dat	EDC4(S892);	EDC4;	Q6P2E9;
p00709	BMP2K_HUMAN		DSQSSNEFLTISDSK	2 Phospho (ST)	606.571	22.3841	3	x'00300000000000300	4.8115	4.8115	4.8115	22.3841	22.3841	21.99	0.0407906	0.0407906	21.99	21.99	1	1028	1042	5.91	1114: Scan 2457 (rt=22.3841) [E:\Pedro Casado\b1370p14\b1370p14_S15_MV4_Frax_2h_1000nM_1.RAW]	Q:/Pedro's Lab/Cell Signalling Proteomics/Pedro Casado/PF/Phosphoproteomics/2h FRAX/Dat Files/F022123.dat	BMP2K(S1029);BMP2K(S1041);	BMP2K;	Q9NSY1;
p00710	ITK_HUMAN		DSRTAGTYTVSVFTKAVVSENNPCIK	3 Phospho (ST); Phospho (Y)	1055.43	50.0254	3	x'0030300340000000000000000000	-4.51812	-4.51812	-4.51812	50.0254	50.0254	20.2769	0.0892245	0.0892245	22.67	22.67	1	266	291	12.34	3727: Sum of 2 scans in range 5801 (rt=49.9346) to 5823 (rt=50.1163) [E:\Pedro Casado\b1370p14\b1370p14_S16_MV4_Frax_2h_0nM_2.RAW]	Q:/Pedro's Lab/Cell Signalling Proteomics/Pedro Casado/PF/Phosphoproteomics/2h FRAX/Dat Files/F022124.dat	ITK(S267);ITK(T269);ITK(T272);ITK(Y273);	ITK;	Q08881;
p00711	ITK_HUMAN		DSRTAGTYTVSVFTKAVVSENNPCIK	4 Phospho (ST)	1055.43	50.0254	3	x'0030300303000000000000000000	-4.51812	-4.51812	-4.51812	50.0254	50.0254	20.2769	0.0865932	0.0865932	22.8	22.8	1	266	291	0.13	3727: Sum of 2 scans in range 5801 (rt=49.9346) to 5823 (rt=50.1163) [E:\Pedro Casado\b1370p14\b1370p14_S16_MV4_Frax_2h_0nM_2.RAW]	Q:/Pedro's Lab/Cell Signalling Proteomics/Pedro Casado/PF/Phosphoproteomics/2h FRAX/Dat Files/F022124.dat	ITK(S267);ITK(T269);ITK(T272);ITK(T274);	ITK;	Q08881;
p00712	FMT_HUMAN	Methionyl-tRNA formyltransferase, mitochondrial OS=Homo sapiens GN=MTFMT PE=2 SV=2	DSRVREKPPWR	Phospho (ST)	377.19	28.5406	4	x'0030000000000	0.369501	0.369501	0.369501	28.5406	28.5406	20.36	0.0975677	0.0975677	20.36	20.36	1	39	49	8.73	1430: Scan 3221 (rt=28.5406) [E:\Pedro Casado\b1370p7\b1370p7_S8_P31_PF_100_B3.RAW]	Q:/Pedro's Lab/Cell Signalling Proteomics/Pedro Casado/PF/Phosphoproteomics/2h PF/Dat Files/F021528.dat	MTFMT(S40);	MTFMT;	Q96DP5;
p00713	ILF3_HUMAN	Interleukin enhancer-binding factor 3 OS=Homo sapiens GN=ILF3 PE=1 SV=3	DSSKGEDSAEETEAKPAVVAPAPVVEAVSTPSAAFPSDATAEQGPILTK	Phospho (ST)	1233.85	71.0123	4	x'000000000000300000000000000000000000000000000000000	2.11585	-2.83209	0.899145	70.4687	72.6289	152.49	1.33692e-06	0.0202643	70.01	49.7914	363	475	523	37.77	4149: Scan 7924 (rt=71.0123) [E:\Pedro Casado\b1370p7\b1370p7_S21_MV4_PF_1000_B3.RAW]	Q:/Pedro's Lab/Cell Signalling Proteomics/Pedro Casado/PF/Phosphoproteomics/2h PF/Dat Files/F021541.dat	ILF3(T486);	ILF3;	Q12906;
p00714	P3C2A_HUMAN	Phosphatidylinositol 4-phosphate 3-kinase C2 domain-containing subunit alpha OS=Homo sapiens GN=PIK3C2A PE=1 SV=2	DSSLGLSKEDK	Phospho (ST)	629.783	27.4909	2	x'0003000000000	1.66832	1.66832	1.66832	27.4909	27.4909	28.36	0.011014	0.011014	28.36	28.36	1	882	892	9.97	1672: Scan 3027 (rt=27.4909) [E:\Pedro Casado\b1370p14\b1370p14_S22_MV4_Frax_2h_0nM_4.RAW]	Q:/Pedro's Lab/Cell Signalling Proteomics/Pedro Casado/PF/Phosphoproteomics/2h FRAX/Dat Files/F022130.dat	PIK3C2A(S884);	PIK3C2A;	O00443;
p00715	HMX3_HUMAN	Homeobox protein HMX3 OS=Homo sapiens GN=HMX3 PE=2 SV=1	DSSPASGTDRDSPEPLLK	Phospho (ST)	651.293	36.9043	3	x'00000030000000000000	0.866285	-2.88592	-0.256298	36.9043	39.1667	35.94	0.00308166	0.0105746	35.94	31.9067	13	142	159	9.09	2391: Scan 4301 (rt=36.9043) [E:\Pedro Casado\b1370p7\b1370p7_S14_MV4_PF_100_B1.RAW]	Q:/Pedro's Lab/Cell Signalling Proteomics/Pedro Casado/PF/Phosphoproteomics/2h PF/Dat Files/F021534.dat	HMX3(S147);	HMX3;	A6NHT5;
p00716	HMX3_HUMAN	Homeobox protein HMX3 OS=Homo sapiens GN=HMX3 PE=2 SV=1	DSSPASGTDRDSPEPLLK	Phospho (ST)	976.438	37.596	2	x'00000000000030000000	2.8531	1.42809	1.85867	36.9704	39.5384	28.49	0.0169895	0.0550715	28.49	24.2267	5	142	159	6.26	2306: Scan 4382 (rt=37.596) [E:\Pedro Casado\b1370p7\b1370p7_S24_MV4_PF_1000_B4.RAW]	Q:/Pedro's Lab/Cell Signalling Proteomics/Pedro Casado/PF/Phosphoproteomics/2h PF/Dat Files/F021544.dat	HMX3(S153);	HMX3;	A6NHT5;
p00717	R3HD2_HUMAN	R3H domain-containing protein 2 OS=Homo sapiens GN=R3HDM2 PE=1 SV=3	DSSQEYTDSTGIDLHEFLVNTLK	Phospho (ST)	898.073	86.9631	3	x'0000000300000000000000000	0.914091	-0.156065	-0.156065	86.9631	87.1168	119.767	0.000188127	0.0246081	49.88	35.614	8	141	163	10.47	4750: Scan 9355 (rt=86.9631) [E:\Pedro Casado\b1370p7\b1370p7_S20_MV4_PF_100_B3.RAW]	Q:/Pedro's Lab/Cell Signalling Proteomics/Pedro Casado/PF/Phosphoproteomics/2h PF/Dat Files/F021540.dat	R3HDM2(T147);R3HDM1(T146);	R3HDM2; R3HDM1;	Q9Y2K5; Q15032;
p00718	R3HD2_HUMAN	R3H domain-containing protein 2 OS=Homo sapiens GN=R3HDM2 PE=1 SV=3	DSSQEYTDSTGIDLHEFLVNTLK	Phospho (Y)	898.073	86.9631	3	x'0000004000000000000000000	0.914091	-0.156065	-0.156065	86.9631	87.1168	119.767	0.0857928	0.0857928	23.29	23.29	2	141	163	13.45	4750: Scan 9355 (rt=86.9631) [E:\Pedro Casado\b1370p7\b1370p7_S20_MV4_PF_100_B3.RAW]	Q:/Pedro's Lab/Cell Signalling Proteomics/Pedro Casado/PF/Phosphoproteomics/2h PF/Dat Files/F021540.dat	R3HDM2(Y146);R3HDM1(Y145);	R3HDM2; R3HDM1;	Q9Y2K5; Q15032;
p00719	ACTB_HUMAN	Actin, cytoplasmic 1 OS=Homo sapiens GN=ACTB PE=1 SV=1	DSYVGDEAQSK		599.766	19.9286	2	x'0000000000000	1.36449	-0.472646	0.412521	19.4848	24.9925	110.64	1.08916e-05	0.00132085	58.66	46.745	36	51	61	25.4	352: Scan 2045 (rt=19.9286) [E:\Pedro Casado\b1370p14\b1370p14_S4_P31_Frax_2h_0nM_2.RAW]	Q:/Pedro's Lab/Cell Signalling Proteomics/Pedro Casado/PF/Phosphoproteomics/2h FRAX/Dat Files/F022112.dat	ACTA1(52-63, no_mod);ACTC1(52-63, no_mod);ACTG2(51-62, no_mod);ACTG1(50-61, no_mod);ACTA2(52-63, no_mod);ACTB(50-61, no_mod);	ACTA1; ACTC1; ACTG2; ACTG1; ACTA2; ACTB;	P68133; P68032; P63267; P63261; P62736; P60709;
p00720	P85A_HUMAN	Phosphatidylinositol 3-kinase regulatory subunit alpha OS=Homo sapiens GN=PIK3R1 PE=1 SV=2	DTADGTFLVRDASTK	Phospho (ST)	559.587	59.2156	3	x'00300000000000000	-4.89397	-4.89397	-4.89397	59.2156	59.2156	24.62	0.0452138	0.0452138	24.62	24.62	2	349	363	12.96	3632: Scan 6709 (rt=59.2156) [E:\Pedro Casado\b1370p7\b1370p7_S16_MV4_PF_Con_B2.RAW]	Q:/Pedro's Lab/Cell Signalling Proteomics/Pedro Casado/PF/Phosphoproteomics/2h PF/Dat Files/F021536.dat	PIK3R1(T350);	PIK3R1;	P27986;
p00721	SON_HUMAN	Protein SON OS=Homo sapiens GN=SON PE=1 SV=4	DTEEPLPVKESDQTLAALLSPK	Phospho (ST)	821.076	79.5948	3	x'000000000000000000003000	2.63108	0.241037	0.448337	79.5948	79.7398	129.42	0.00241091	0.00241091	36.97	36.97	3	1678	1699	27.9	4375: Scan 8715 (rt=79.5948) [E:\Pedro Casado\b1370p7\b1370p7_S21_MV4_PF_1000_B3.RAW]	Q:/Pedro's Lab/Cell Signalling Proteomics/Pedro Casado/PF/Phosphoproteomics/2h PF/Dat Files/F021541.dat	SON(S1697);	SON;	P18583;
p00722	DMAP1_HUMAN	DNA methyltransferase 1-associated protein 1 OS=Homo sapiens GN=DMAP1 PE=1 SV=1	DTIIDVVGAPLTPNSR	Phospho (ST)	874.437	67.1806	2	x'000000000000000300	2.08202	-1.71909	1.84159	65.2359	67.1806	44.5	0.000356587	0.0049222	44.5	37.375	20	434	449	25.81	2421: Scan 6074 (rt=67.1806) [E:\Pedro Casado\b1370p14\b1370p14_S8_P31_Frax_2h_100nM_3.RAW]	Q:/Pedro's Lab/Cell Signalling Proteomics/Pedro Casado/PF/Phosphoproteomics/2h FRAX/Dat Files/F022116.dat	DMAP1(S448);	DMAP1;	Q9NPF5;
p00723	PPHLN_HUMAN	Periphilin-1 OS=Homo sapiens GN=PPHLN1 PE=1 SV=2	DTSPSSGSAVSSSK	Phospho (ST)	688.784	14.3131	2	x'0003000000000000	1.49613	-0.364945	1.49613	14.0659	14.3131	86.86	0.000952994	0.0303106	39.24	27.9775	13	203	216	9.73	237: Scan 1412 (rt=14.3131) [E:\Pedro Casado\b1370p7\b1370p7_S11_P31_PF_100_B4.RAW]	Q:/Pedro's Lab/Cell Signalling Proteomics/Pedro Casado/PF/Phosphoproteomics/2h PF/Dat Files/F021531.dat	PPHLN1(S205);	PPHLN1;	Q8NEY8;
p00724	AR6P4_HUMAN	ADP-ribosylation factor-like protein 6-interacting protein 4 OS=Homo sapiens GN=ARL6IP4 PE=1 SV=1	DTSRNCSASTSQGR	Phospho (ST)	536.215	39.7799	3	x'0003000000000000	1.48042	1.48042	1.48042	39.7799	39.7799	84.6	0.0809577	0.0809577	19.43	19.43	1	154	167	9.66	2909: Scan 4526 (rt=39.7799) [E:\Pedro Casado\b1370p14\b1370p14_S24_MV4_Frax_2h_1000nM_4.RAW]	Q:/Pedro's Lab/Cell Signalling Proteomics/Pedro Casado/PF/Phosphoproteomics/2h FRAX/Dat Files/F022132.dat	ARL6IP4(S156);	ARL6IP4;	Q66PJ3;
p00725	PLIN4_HUMAN	Perilipin-4 OS=Homo sapiens GN=PLIN4 PE=2 SV=2	DTVCSGVTGAMNVAKGTIQTGVDTSK	Phospho (ST)	893.083	58.7465	3	x'0000030000000000000000000000	4.91139	2.33314	4.91139	55.8747	120.437	29.5269	0.0109465	0.0358994	32.05	28.325	9	255	280	8.29	3784: Scan 6750 (rt=58.7465) [E:\Pedro Casado\b1370p7\b1370p7_S18_MV4_PF_1000_B2.RAW]	Q:/Pedro's Lab/Cell Signalling Proteomics/Pedro Casado/PF/Phosphoproteomics/2h PF/Dat Files/F021538.dat	PLIN4(S259);	PLIN4;	Q96Q06;
p00726	SMRCD_HUMAN	SWI/SNF-related matrix-associated actin-dependent regulator of chromatin subfamily A containing DEAD/H box 1 OS=Homo sapiens GN=SMARCAD1 PE=1 SV=2	DTVIIVSEPSEDEESQGLPTMAR	2 Phospho (ST)	888.377	64.5997	3	x'0000000300300000000000000	-1.29446	-1.29446	-1.29446	64.5997	64.5997	28.77	0.0215038	0.0215038	28.77	28.77	1	118	140	11.78	4145: Scan 7349 (rt=64.5997) [E:\Pedro Casado\b1370p7\b1370p7_S20_MV4_PF_100_B3.RAW]	Q:/Pedro's Lab/Cell Signalling Proteomics/Pedro Casado/PF/Phosphoproteomics/2h PF/Dat Files/F021540.dat	SMARCAD1(S124);SMARCAD1(S127);	SMARCAD1;	Q9H4L7;
p00727	IAH1_HUMAN	Isoamyl acetate-hydrolyzing esterase 1 homolog OS=Homo sapiens GN=IAH1 PE=1 SV=1	DVAEAKPELSLLGDGDH		589.292	53.8491	3	x'0000000000000000000	0.98875	-0.286143	-0.150154	53.7685	56.0964	34.01	0.00504433	0.00504433	34.01	34.01	5	232	248	19.06	3232: Scan 6166 (rt=53.8491) [E:\Pedro Casado\b1370p7\b1370p7_S8_P31_PF_100_B3.RAW]	Q:/Pedro's Lab/Cell Signalling Proteomics/Pedro Casado/PF/Phosphoproteomics/2h PF/Dat Files/F021528.dat	IAH1(231-248, no_mod);	IAH1;	Q2TAA2;
p00728	PAK1_HUMAN	Serine/threonine-protein kinase PAK 1 OS=Homo sapiens GN=PAK1 PE=1 SV=2	DVATSPISPTENNTTPPDALTR	Phospho (ST)	793.038	51.2957	3	x'000000000000003000000000	2.99315	0.695261	2.99315	51.2957	51.3493	27.06	0.0335525	0.0335525	27.06	27.06	4	216	237	9.01	3902: Scan 5966 (rt=51.2957) [E:\Pedro Casado\b1370p14\b1370p14_S17_MV4_Frax_2h_100nM_2.RAW]	Q:/Pedro's Lab/Cell Signalling Proteomics/Pedro Casado/PF/Phosphoproteomics/2h FRAX/Dat Files/F022125.dat	PAK1(T229);	PAK1;	Q13153;
p00729	PTN12_HUMAN	Tyrosine-protein phosphatase non-receptor type 12 OS=Homo sapiens GN=PTPN12 PE=1 SV=3	DVDVSEDSPPPLPER	Phospho (ST)	866.378	45.7884	2	x'00000000300000000	3.58631	-1.41731	-0.577596	44.2852	46.3104	81.89	1.11438e-05	0.00737388	59.7	40.0167	42	666	680	27.26	1636: Scan 4740 (rt=45.7884) [E:\Pedro Casado\b1370p10\b1370p10_S5_Fuji_IPA3_2h_2uM_2.RAW]	Q:/Pedro's Lab/Cell Signalling Proteomics/Pedro Casado/PF/Phosphoproteomics/2h IPA/Dat Files/F021805.dat	PTPN12(S673);	PTPN12;	Q05209;
p00730	PTN12_HUMAN	Tyrosine-protein phosphatase non-receptor type 12 OS=Homo sapiens GN=PTPN12 PE=1 SV=3	DVDVSEDSPPPLPERTPESFVLASEHNTPVR	Phospho (ST)	874.913	63.86	4	x'000003000000000000000000000000000	0.805007	0.805007	0.805007	63.86	63.86	70.82	0.0409978	0.0659695	26.85	25.12	2	666	696	13.26	3644: Scan 7165 (rt=63.8599) [E:\Pedro Casado\b1370p7\b1370p7_S8_P31_PF_100_B3.RAW]	Q:/Pedro's Lab/Cell Signalling Proteomics/Pedro Casado/PF/Phosphoproteomics/2h PF/Dat Files/F021528.dat	PTPN12(S670);	PTPN12;	Q05209;
p00731	RPRD2_HUMAN	Regulation of nuclear pre-mRNA domain-containing protein 2 OS=Homo sapiens GN=RPRD2 PE=1 SV=1	DVEDMELSDVEDDGSK	Phospho (ST)	931.849	53.445	2	x'000000003000000000	3.10686	-1.40518	0.0988354	53.445	55.5931	155.17	4.81162e-08	0.00861515	80.21	52.44	66	367	382	55.54	3553: Scan 6337 (rt=53.445) [E:\Pedro Casado\b1370p7\b1370p7_S22_MV4_PF_Con_B4.RAW]	Q:/Pedro's Lab/Cell Signalling Proteomics/Pedro Casado/PF/Phosphoproteomics/2h PF/Dat Files/F021542.dat	RPRD2(S374);	RPRD2;	Q5VT52;
p00732	GNN_HUMAN	Tetratricopeptide repeat protein GNN OS=Homo sapiens GN=GNN PE=2 SV=3	DVELDFNNVAADSSLDSVPRFFR	Phospho (ST)	898.415	55.0175	3	x'0000000000000000030000000	1.72571	1.72571	1.72571	55.0175	55.0175	22.36	0.0984396	0.0984396	22.36	22.36	1	304	326	4.03	2219: Scan 5901 (rt=55.0175) [E:\Pedro Casado\b1370p14\b1370p14_S11_P31_Frax_2h_100nM_4.RAW]	Q:/Pedro's Lab/Cell Signalling Proteomics/Pedro Casado/PF/Phosphoproteomics/2h FRAX/Dat Files/F022119.dat	GNN(S320);	GNN;	Q6P2S7;
p00733	CPS4L_HUMAN	Putative cleavage and polyadenylation specificity factor subunit 4-like protein OS=Homo sapiens GN=CPSF4L PE=2 SV=3	DVEMQKGTGLLPFQGMDKSASAVCNFFTK	Oxidation (M); 3 Phospho (ST)	866.363	96.9459	4	x'0000200030000000000003000000300	0.659556	0.659556	0.659556	96.9459	96.9459	24.87	0.0581619	0.0581619	24.87	24.87	1	18	46	6.25	4906: Scan 10226 (rt=96.9459) [E:\Pedro Casado\b1370p7\b1370p7_S20_MV4_PF_100_B3.RAW]	Q:/Pedro's Lab/Cell Signalling Proteomics/Pedro Casado/PF/Phosphoproteomics/2h PF/Dat Files/F021540.dat	CPSF4L(M21);CPSF4L(T25);CPSF4L(S38);CPSF4L(T45);	CPSF4L;	A6NMK7;
p00734	GRK5_HUMAN	G protein-coupled receptor kinase 5 OS=Homo sapiens GN=GRK5 PE=1 SV=1	DVLDIEQFSTVK	Phospho (ST)	737.349	67.6685	2	x'00000000003000	2.68557	-1.29356	1.95222	66.0889	67.7887	49.66	0.000103277	0.000504508	49.66	44.945	21	476	487	36.28	4991: Scan 7730 (rt=67.6685) [E:\Pedro Casado\b1370p14\b1370p14_S23_MV4_Frax_2h_100nM_4.RAW]	Q:/Pedro's Lab/Cell Signalling Proteomics/Pedro Casado/PF/Phosphoproteomics/2h FRAX/Dat Files/F022131.dat	GRK6(T485);GRK5(T485);	GRK6; GRK5;	P43250; P34947;
p00735	TTC28_HUMAN	Tetratricopeptide repeat protein 28 OS=Homo sapiens GN=TTC28 PE=1 SV=4	DVLSLLNLSPR	Phospho (ST)	653.844	85.0003	2	x'0000000003000	2.57798	-2.89048	2.57798	84.4728	85.0629	74.17	0.00034984	0.00034984	43.51	43.51	5	2390	2400	39.2	4699: Scan 9346 (rt=85.0003) [E:\Pedro Casado\b1370p7\b1370p7_S18_MV4_PF_1000_B2.RAW]	Q:/Pedro's Lab/Cell Signalling Proteomics/Pedro Casado/PF/Phosphoproteomics/2h PF/Dat Files/F021538.dat	TTC28(S2398);	TTC28;	Q96AY4;
p00736	GBLP_HUMAN	Guanine nucleotide-binding protein subunit beta-2-like 1 OS=Homo sapiens GN=GNB2L1 PE=1 SV=3	DVLSVAFSSDNR		655.324	58.5038	2	x'00000000000000	0.787846	0.787846	0.787846	58.5038	58.5038	23.42	0.0434514	0.0434514	23.42	23.42	1	107	118	19.7	4217: Scan 6739 (rt=58.5038) [E:\Pedro Casado\b1370p14\b1370p14_S13_MV4_Frax_2h_0nM_1.RAW]	Q:/Pedro's Lab/Cell Signalling Proteomics/Pedro Casado/PF/Phosphoproteomics/2h FRAX/Dat Files/F022121.dat	GNB2L1(106-118, no_mod);	GNB2L1;	P63244;
p00737	NBR1_HUMAN	Next to BRCA1 gene 1 protein OS=Homo sapiens GN=NBR1 PE=1 SV=3	DVLVPCLK		472.27	27.7188	2	x'0000000000	4.2906	3.56914	3.71768	27.1262	31.2406	29.34	0.00884736	0.00884736	29.34	29.34	3	428	435	12.86	935: Scan 3032 (rt=27.7188) [E:\Pedro Casado\b1370p14\b1370p14_S4_P31_Frax_2h_0nM_2.RAW]	Q:/Pedro's Lab/Cell Signalling Proteomics/Pedro Casado/PF/Phosphoproteomics/2h FRAX/Dat Files/F022112.dat	NBR1(427-435, no_mod);	NBR1;	Q14596;
p00738	TBA1A_HUMAN	Tubulin alpha-1A chain OS=Homo sapiens GN=TUBA1A PE=1 SV=1	DVNAAIATIK		508.293	45.1275	2	x'000000000000	-0.0295692	-1.68544	-0.0295692	45.1275	45.1763	137.39	0.000631919	0.000631919	40.83	40.83	2	327	336	33.36	3424: Scan 5243 (rt=45.1275) [E:\Pedro Casado\b1370p14\b1370p14_S17_MV4_Frax_2h_100nM_2.RAW]	Q:/Pedro's Lab/Cell Signalling Proteomics/Pedro Casado/PF/Phosphoproteomics/2h FRAX/Dat Files/F022125.dat	TUBA1C(326-336, no_mod);TUBA1A(326-336, no_mod);TUBA3E(326-336, no_mod);TUBA3C(326-336, no_mod);TUBA1B(326-336, no_mod);	TUBA1C; TUBA1A; TUBA3E; TUBA3C; TUBA1B;	Q9BQE3; Q71U36; Q6PEY2; Q13748; P68363;
p00739	UN13D_HUMAN	Protein unc-13 homolog D OS=Homo sapiens GN=UNC13D PE=1 SV=1	DVSGFSDPYCLLGIEQGVGVPGGSPGSR	Phospho (ST)	963.106	84.1885	3	x'000000000000000000000000000300	2.0237	-0.502029	1.22337	83.8955	85.6784	65.8369	2.62587e-06	2.98111e-06	68.36	67.84	40	127	154	60.78	4230: Scan 9090 (rt=84.1885) [E:\Pedro Casado\b1370p7\b1370p7_S2_P31_PF_100_B1.RAW]	Q:/Pedro's Lab/Cell Signalling Proteomics/Pedro Casado/PF/Phosphoproteomics/2h PF/Dat Files/F021522.dat	UNC13D(S153);	UNC13D;	Q70J99;
p00740	SPT5H_HUMAN	Transcription elongation factor SPT5 OS=Homo sapiens GN=SUPT5H PE=1 SV=1	DVTNFTVGGFAPMSPR	Phospho (ST)	888.397	70.3282	2	x'000000000000003000	3.71539	-1.72755	1.79966	68.434	70.3936	80.34	1.08652e-07	0.0434906	80.34	41.9733	76	653	668	56.11	4931: Scan 8012 (rt=70.3282) [E:\Pedro Casado\b1370p14\b1370p14_S13_MV4_Frax_2h_0nM_1.RAW]	Q:/Pedro's Lab/Cell Signalling Proteomics/Pedro Casado/PF/Phosphoproteomics/2h FRAX/Dat Files/F022121.dat	SUPT5H(S666);	SUPT5H;	O00267;
p00741	MAP4_HUMAN	Microtubule-associated protein 4 OS=Homo sapiens GN=MAP4 PE=1 SV=3	DVTPPPETEVVLIK	Phospho (ST)	539.612	61.4799	3	x'0003000000000000	1.19878	0.530384	1.19878	61.2945	61.4799	258.097	0.00136773	0.00136773	38.64	38.64	2	519	532	22.44	3900: Scan 7157 (rt=61.4799) [E:\Pedro Casado\b1370p7\b1370p7_S3_P31_PF_1000_B1.RAW]	Q:/Pedro's Lab/Cell Signalling Proteomics/Pedro Casado/PF/Phosphoproteomics/2h PF/Dat Files/F021523.dat	MAP4(T521);	MAP4;	P27816;
p00742	MAP4_HUMAN	Microtubule-associated protein 4 OS=Homo sapiens GN=MAP4 PE=1 SV=3	DVTPPPETEVVLIK	Phospho (ST)	808.915	62.5967	2	x'0003000000000000	2.60116	-4.73882	1.93277	60.7279	62.7327	143.34	2.31874e-05	2.31874e-05	56.58	56.58	79	519	532	41.66	1789: Scan 6200 (rt=62.5967) [E:\Pedro Casado\b1370p10\b1370p10_S13_MV4_IPA3_2h_0uM_1.RAW]	Q:/Pedro's Lab/Cell Signalling Proteomics/Pedro Casado/PF/Phosphoproteomics/2h IPA/Dat Files/F021813.dat	MAP4(T521);	MAP4;	P27816;
p00743	SAP_HUMAN	Proactivator polypeptide OS=Homo sapiens GN=PSAP PE=1 SV=2	DVVTAAGDMLKDNATEEEILVYLEK	Oxidation (M); Phospho (ST)	954.781	57.9993	3	x'000000000200000300000000000	-3.05034	-3.05034	-3.05034	57.9993	57.9993	21.3769	0.0947717	0.0947717	22.94	22.94	1	68	92	13.27	1968: Scan 5801 (rt=57.9993) [E:\Pedro Casado\b1370p10\b1370p10_S1_Fuji_IPA3_2h_0uM_1.RAW]	Q:/Pedro's Lab/Cell Signalling Proteomics/Pedro Casado/PF/Phosphoproteomics/2h IPA/Dat Files/F021801.dat	PSAP(M76);PSAP(T82);	PSAP;	P07602;
p00744	SAP_HUMAN	Proactivator polypeptide OS=Homo sapiens GN=PSAP PE=1 SV=2	DVVTAAGDMLKDNATEEEILVYLEK	Oxidation (M); Phospho (Y)	954.781	57.9993	3	x'000000000200000000000040000	-3.05034	-3.05034	-3.05034	57.9993	57.9993	21.3769	0.0759764	0.0759764	23.9	23.9	1	68	92	0.96	1968: Scan 5801 (rt=57.9993) [E:\Pedro Casado\b1370p10\b1370p10_S1_Fuji_IPA3_2h_0uM_1.RAW]	Q:/Pedro's Lab/Cell Signalling Proteomics/Pedro Casado/PF/Phosphoproteomics/2h IPA/Dat Files/F021801.dat	PSAP(M76);PSAP(Y89);	PSAP;	P07602;
p00745	LIN37_HUMAN	Protein lin-37 homolog OS=Homo sapiens GN=LIN37 PE=1 SV=1	DVYKLPPPTPPGPPGDACR		1017.51	70.4513	2	x'000000000000000000000	4.61827	4.61827	4.61827	70.4513	70.4513	22.29	0.07348	0.07348	22.29	22.29	1	159	177	22.29	5173: Scan 8037 (rt=70.4513) [E:\Pedro Casado\b1370p14\b1370p14_S23_MV4_Frax_2h_100nM_4.RAW]	Q:/Pedro's Lab/Cell Signalling Proteomics/Pedro Casado/PF/Phosphoproteomics/2h FRAX/Dat Files/F022131.dat	LIN37(158-177, no_mod);	LIN37;	Q96GY3;
p00746	RBMX_HUMAN	RNA-binding motif protein, X chromosome OS=Homo sapiens GN=RBMX PE=1 SV=3	DVYLSPR	Phospho (ST)	465.211	33.979	2	x'000003000	1.99805	-1.29793	0.403918	31.7776	35.3744	73.2469	0.00202744	0.00202744	35.71	35.71	77	204	210	25.36	1223: Scan 3677 (rt=33.979) [E:\Pedro Casado\b1370p10\b1370p10_S24_MV4_IPA3_2h_20uM_4.RAW]	Q:/Pedro's Lab/Cell Signalling Proteomics/Pedro Casado/PF/Phosphoproteomics/2h IPA/Dat Files/F021824.dat	RBMXL1(S208);RBMX(S208);	RBMXL1; RBMX;	Q96E39; P38159;
p00747	TEBP_HUMAN	Prostaglandin E synthase 3 OS=Homo sapiens GN=PTGES3 PE=1 SV=1	DWEDDSDEDMSNFDR	Oxidation (M); Phospho (ST)	986.316	44.0892	2	x'00000000002300000	2.29775	-4.50217	0.316652	43.1063	45.7304	89.88	1.54138e-09	0.0120787	89.09	42.888	133	108	122	44.96	2682: Scan 5133 (rt=44.0892) [E:\Pedro Casado\b1370p7\b1370p7_S1_P31_PF_Con_B1.RAW]	Q:/Pedro's Lab/Cell Signalling Proteomics/Pedro Casado/PF/Phosphoproteomics/2h PF/Dat Files/F021521.dat	PTGES3(M117);PTGES3(S118);	PTGES3;	Q15185;
p00748	TEBP_HUMAN	Prostaglandin E synthase 3 OS=Homo sapiens GN=PTGES3 PE=1 SV=1	DWEDDSDEDMSNFDR	Phospho (ST)	652.548	54.3296	3	x'00000030000000000	1.59673	-0.398543	0.307477	54.3296	56.1496	107.78	0.000315588	0.000315588	37.05	37.05	4	108	122	28.21	3705: Scan 6334 (rt=54.3296) [E:\Pedro Casado\b1370p7\b1370p7_S17_MV4_PF_100_B2.RAW]	Q:/Pedro's Lab/Cell Signalling Proteomics/Pedro Casado/PF/Phosphoproteomics/2h PF/Dat Files/F021537.dat	PTGES3(S113);	PTGES3;	Q15185;
p00749	TEBP_HUMAN	Prostaglandin E synthase 3 OS=Homo sapiens GN=PTGES3 PE=1 SV=1	DWEDDSDEDMSNFDR	Phospho (ST)	978.318	54.309	2	x'00000030000000000	2.13187	-2.50331	0.151948	54.1804	56.5938	130.02	1.29158e-10	0.000787319	100.93	62.0875	282	108	122	68.43	3364: Scan 6375 (rt=54.309) [E:\Pedro Casado\b1370p7\b1370p7_S23_MV4_PF_100_B4.RAW]	Q:/Pedro's Lab/Cell Signalling Proteomics/Pedro Casado/PF/Phosphoproteomics/2h PF/Dat Files/F021543.dat	PTGES3(S113);	PTGES3;	Q15185;
p00750	HNRPK_HUMAN	Heterogeneous nuclear ribonucleoprotein K OS=Homo sapiens GN=HNRNPK PE=1 SV=1	DYDDMSPR	Oxidation (M); Phospho (ST)	547.679	17.8546	2	x'0000023000	1.59328	-1.51645	-0.0164635	15.6417	18.0357	260.608	0.00187948	0.00725902	29.69	24.64	7	279	286	29.69	156: Scan 1753 (rt=17.8546) [E:\Pedro Casado\b1370p14\b1370p14_S2_P31_Frax_2h_100nM_1.RAW]	Q:/Pedro's Lab/Cell Signalling Proteomics/Pedro Casado/PF/Phosphoproteomics/2h FRAX/Dat Files/F022110.dat	HNRNPK(M283);HNRNPK(S284);	HNRNPK;	P61978;
p00751	HNRPK_HUMAN	Heterogeneous nuclear ribonucleoprotein K OS=Homo sapiens GN=HNRNPK PE=1 SV=1	DYDDMSPR	Phospho (ST)	539.682	27.6522	2	x'0000003000	2.65559	-1.0201	0.390774	22.6533	29.2225	245.524	0.000132841	0.0129804	40.67	29.155	190	279	286	39	1649: Scan 3129 (rt=27.6522) [E:\Pedro Casado\b1370p14\b1370p14_S15_MV4_Frax_2h_1000nM_1.RAW]	Q:/Pedro's Lab/Cell Signalling Proteomics/Pedro Casado/PF/Phosphoproteomics/2h FRAX/Dat Files/F022123.dat	HNRNPK(S284);	HNRNPK;	P61978;
p00752	SRS11_HUMAN	Serine/arginine-rich splicing factor 11 OS=Homo sapiens GN=SRSF11 PE=1 SV=1	DYDEEEQGYDSEKEKK	Phospho (ST)	691.273	22.0506	3	x'000000000003000000	1.15028	1.15028	1.15028	22.0506	22.0506	20.2069	0.0306668	0.0306668	22.73	22.73	1	424	439	3.11	452: Scan 2095 (rt=22.0506) [E:\Pedro Casado\b1370p14\b1370p14_S11_P31_Frax_2h_100nM_4.RAW]	Q:/Pedro's Lab/Cell Signalling Proteomics/Pedro Casado/PF/Phosphoproteomics/2h FRAX/Dat Files/F022119.dat	SRSF11(S434);	SRSF11;	Q05519;
p00753	SRS11_HUMAN	Serine/arginine-rich splicing factor 11 OS=Homo sapiens GN=SRSF11 PE=1 SV=1	DYDEEEQGYDSEKEKK	Phospho (Y)	691.273	22.0506	3	x'000000000400000000	1.15028	1.15028	1.15028	22.0506	22.0506	20.2069	0.0627578	0.0627578	19.62	19.62	1	424	439	14.14	452: Scan 2095 (rt=22.0506) [E:\Pedro Casado\b1370p14\b1370p14_S11_P31_Frax_2h_100nM_4.RAW]	Q:/Pedro's Lab/Cell Signalling Proteomics/Pedro Casado/PF/Phosphoproteomics/2h FRAX/Dat Files/F022119.dat	SRSF11(Y432);	SRSF11;	Q05519;
p00754	TBA1C_HUMAN	Tubulin alpha-1C chain OS=Homo sapiens GN=TUBA1C PE=1 SV=1	DYEEVGADSADGEDEGEEY	Phospho (ST)	1079.86	46.4402	2	x'000000000300000000000	0.246095	-1.79311	-1.79311	46.4402	47.9267	77.1569	0.0094808	0.0094808	24.78	24.78	2	431	449	24.78	2824: Scan 5372 (rt=46.4402) [E:\Pedro Casado\b1370p7\b1370p7_S8_P31_PF_100_B3.RAW]	Q:/Pedro's Lab/Cell Signalling Proteomics/Pedro Casado/PF/Phosphoproteomics/2h PF/Dat Files/F021528.dat	TUBA1C(S439);	TUBA1C;	Q9BQE3;
p00755	NUFP2_HUMAN	Nuclear fragile X mental retardation-interacting protein 2 OS=Homo sapiens GN=NUFIP2 PE=1 SV=1	DYEIESQNPLASPTNTLLGSAK	Phospho (ST)	810.048	70.3558	3	x'000000000000000030000000	1.40537	-1.0049	0.564867	70.2771	72.0379	111.177	3.1756e-06	0.00688916	67.05	49.314	136	618	639	23.82	4127: Scan 7864 (rt=70.3558) [E:\Pedro Casado\b1370p7\b1370p7_S21_MV4_PF_1000_B3.RAW]	Q:/Pedro's Lab/Cell Signalling Proteomics/Pedro Casado/PF/Phosphoproteomics/2h PF/Dat Files/F021541.dat	NUFIP2(T633);	NUFIP2;	Q7Z417;
p00756	NUFP2_HUMAN	Nuclear fragile X mental retardation-interacting protein 2 OS=Homo sapiens GN=NUFIP2 PE=1 SV=1	DYEIESQNPLASPTNTLLGSAK	Phospho (ST)	1214.57	72.0404	2	x'000000300000000000000000	-0.0712779	-2.37854	-0.0712779	70.6277	72.0939	103.797	3.34988e-07	0.00972508	76.75	50.942	28	618	639	22.58	5206: Scan 8315 (rt=72.0404) [E:\Pedro Casado\b1370p14\b1370p14_S15_MV4_Frax_2h_1000nM_1.RAW]	Q:/Pedro's Lab/Cell Signalling Proteomics/Pedro Casado/PF/Phosphoproteomics/2h FRAX/Dat Files/F022123.dat	NUFIP2(S623);	NUFIP2;	Q7Z417;
p00757	CAPZB_HUMAN	F-actin-capping protein subunit beta OS=Homo sapiens GN=CAPZB PE=1 SV=4	DYLLCDYNR		616.276	49.7721	2	x'00000000000	3.64312	1.17266	2.29412	49.7721	50.0504	34.71	0.00234955	0.00234955	34.71	34.71	3	58	66	31.07	3706: Scan 5740 (rt=49.7721) [E:\Pedro Casado\b1370p14\b1370p14_S18_MV4_Frax_2h_1000nM_2.RAW]	Q:/Pedro's Lab/Cell Signalling Proteomics/Pedro Casado/PF/Phosphoproteomics/2h FRAX/Dat Files/F022126.dat	CAPZB(57-66, no_mod);	CAPZB;	P47756;
p00758	UT14A_HUMAN	U3 small nucleolar RNA-associated protein 14 homolog A OS=Homo sapiens GN=UTP14A PE=1 SV=1	DYLLSESEDEGDNDGER	2 Phospho (ST)	1051.86	49.0547	2	x'0000030300000000000	0.778415	-0.363515	-0.268354	48.7963	49.1189	63.4169	6.62176e-07	6.62176e-07	65.94	65.94	7	25	41	26.32	3398: Scan 5762 (rt=49.0547) [E:\Pedro Casado\b1370p7\b1370p7_S17_MV4_PF_100_B2.RAW]	Q:/Pedro's Lab/Cell Signalling Proteomics/Pedro Casado/PF/Phosphoproteomics/2h PF/Dat Files/F021537.dat	UTP14A(S29);UTP14A(S31);	UTP14A;	Q9BVJ6;
p00759	UT14A_HUMAN	U3 small nucleolar RNA-associated protein 14 homolog A OS=Homo sapiens GN=UTP14A PE=1 SV=1	DYLLSESEDEGDNDGER	Phospho (ST); Phospho (Y)	1051.86	49.0547	2	x'0040030000000000000	0.778415	-0.363515	-0.268354	48.7963	49.1189	63.4169	0.000283774	0.00219751	39.62	33.815	13	25	41	28.01	3398: Scan 5762 (rt=49.0547) [E:\Pedro Casado\b1370p7\b1370p7_S17_MV4_PF_100_B2.RAW]	Q:/Pedro's Lab/Cell Signalling Proteomics/Pedro Casado/PF/Phosphoproteomics/2h PF/Dat Files/F021537.dat	UTP14A(S29);UTP14A(Y26);	UTP14A;	Q9BVJ6;
p00760	ENOA_HUMAN	Alpha-enolase OS=Homo sapiens GN=ENO1 PE=1 SV=2	DYPVVSIEDPFDQDDWGAWQK		837.378	87.2891	3	x'00000000000000000000000	1.61212	1.33713	1.61212	87.0219	87.2891	139.99	4.61612e-06	4.61612e-06	65.8	65.8	2	286	306	60.56	5636: Scan 9700 (rt=87.2891) [E:\Pedro Casado\b1370p14\b1370p14_S13_MV4_Frax_2h_0nM_1.RAW]	Q:/Pedro's Lab/Cell Signalling Proteomics/Pedro Casado/PF/Phosphoproteomics/2h FRAX/Dat Files/F022121.dat	ENO1(285-306, no_mod);	ENO1;	P06733;
p00761	ENOA_HUMAN	Alpha-enolase OS=Homo sapiens GN=ENO1 PE=1 SV=2	DYPVVSIEDPFDQDDWGAWQK		1255.56	87.2977	2	x'00000000000000000000000	0.733727	0.733727	0.733727	87.2977	87.2977	139.99	0.000639041	0.000639041	44.3	44.3	1	286	306	40.47	5637: Scan 9701 (rt=87.2977) [E:\Pedro Casado\b1370p14\b1370p14_S13_MV4_Frax_2h_0nM_1.RAW]	Q:/Pedro's Lab/Cell Signalling Proteomics/Pedro Casado/PF/Phosphoproteomics/2h FRAX/Dat Files/F022121.dat	ENO1(285-306, no_mod);	ENO1;	P06733;
p00762	TNF11_HUMAN	Tumor necrosis factor ligand superfamily member 11 OS=Homo sapiens GN=TNFSF11 PE=1 SV=1	DYTKYLRGSEEMGGGPGAPHEGPLHAPPPPAPHQPPAASR	Phospho (ST)	1402.99	32.3069	3	x'000000000000000000000000000000000000000300	1.68642	1.68642	1.68642	32.3069	32.3069	24.8769	0.0324817	0.0324817	27.4	27.4	1	7	46	19.23	1735: Scan 3671 (rt=32.3069) [E:\Pedro Casado\b1370p7\b1370p7_S7_P31_PF_Con_B3.RAW]	Q:/Pedro's Lab/Cell Signalling Proteomics/Pedro Casado/PF/Phosphoproteomics/2h PF/Dat Files/F021527.dat	TNFSF11(S45);	TNFSF11;	O14788;
p00763	ACINU_HUMAN	Apoptotic chromatin condensation inducer in the nucleus OS=Homo sapiens GN=ACIN1 PE=1 SV=2	EAAELEEASAESEDEMIHPEGVASLLPPDFQSSLERPELELSR	2 Phospho (ST)	1225.05	91.6496	4	x'000000000300300000000000000000000000000000000	1.6423	-0.0733228	1.6423	90.6323	91.9113	280.33	6.76741e-05	0.0432248	55.12	39.59	10	158	200	31.06	2656: Scan 8745 (rt=91.6496) [E:\Pedro Casado\b1370p10\b1370p10_S10_Fuji_IPA3_2h_0uM_4.RAW]	Q:/Pedro's Lab/Cell Signalling Proteomics/Pedro Casado/PF/Phosphoproteomics/2h IPA/Dat Files/F021810.dat	ACIN1(S166);ACIN1(S169);	ACIN1;	Q9UKV3;
p00764	UBC12_HUMAN	NEDD8-conjugating enzyme Ubc12 OS=Homo sapiens GN=UBE2M PE=1 SV=1	EAAEVLQNNR		572.292	23.8093	2	x'000000000000	1.77232	-1.53602	0.809579	21.8409	27.7022	48.64	0.000110102	0.000110102	48.64	48.64	22	148	157	42.06	553: Scan 1793 (rt=23.8093) [E:\Pedro Casado\b1370p14\b1370p14_S7_P31_Frax_2h_0nM_3.RAW]	Q:/Pedro's Lab/Cell Signalling Proteomics/Pedro Casado/PF/Phosphoproteomics/2h FRAX/Dat Files/F022115.dat	UBE2M(147-157, no_mod);	UBE2M;	P61081;
p00765	IF4G1_HUMAN	Eukaryotic translation initiation factor 4 gamma 1 OS=Homo sapiens GN=EIF4G1 PE=1 SV=4	EAALPPVSPLK	Phospho (ST)	601.316	51.2868	2	x'0000000030000	1.08194	-1.15024	0.565543	49.3853	51.4043	93.91	3.60001e-05	0.0478582	52.73	36.22	8	1224	1234	49.8	3895: Scan 5896 (rt=51.2868) [E:\Pedro Casado\b1370p14\b1370p14_S23_MV4_Frax_2h_100nM_4.RAW]	Q:/Pedro's Lab/Cell Signalling Proteomics/Pedro Casado/PF/Phosphoproteomics/2h FRAX/Dat Files/F022131.dat	EIF4G1(S1231);	EIF4G1;	Q04637;
p00766	KLF16_HUMAN	Krueppel-like factor 16 OS=Homo sapiens GN=KLF16 PE=1 SV=1	EAASPGTPGPPPPPPAASGPGPGAAAAPHLLAASILADLR	Phospho (ST)	925.225	90.5062	4	x'000030000000000000000000000000000000000000	0.98083	0.98083	0.98083	90.5062	90.5062	23.31	0.0373328	0.0373328	23.31	23.31	1	49	88	7.56	2595: Scan 8697 (rt=90.5062) [E:\Pedro Casado\b1370p10\b1370p10_S9_Fuji_IPA3_2h_20uM_3.RAW]	Q:/Pedro's Lab/Cell Signalling Proteomics/Pedro Casado/PF/Phosphoproteomics/2h IPA/Dat Files/F021809.dat	KLF16(S52);	KLF16;	Q9BXK1;
p00767	CL043_HUMAN	Uncharacterized protein C12orf43 OS=Homo sapiens GN=C12orf43 PE=1 SV=2	EAAVSASDILQESAIHSPGTVEK	Phospho (ST)	807.052	57.8772	3	x'0000000000000000000030000	1.38991	0.335383	0.335383	57.8393	57.8772	27.85	0.0299408	0.0300099	27.85	27.84	5	163	185	6.55	3740: Scan 6659 (rt=57.8772) [E:\Pedro Casado\b1370p7\b1370p7_S18_MV4_PF_1000_B2.RAW]	Q:/Pedro's Lab/Cell Signalling Proteomics/Pedro Casado/PF/Phosphoproteomics/2h PF/Dat Files/F021538.dat	C12orf43(T182);	C12orf43;	Q96C57;
p00768	DNMT1_HUMAN	DNA (cytosine-5)-methyltransferase 1 OS=Homo sapiens GN=DNMT1 PE=1 SV=2	EADDDEEVDDNIPEMPSPK	Phospho (ST)	1112.93	53.2751	2	x'000000000000000003000	3.78083	-2.33471	1.80228	51.2667	53.6775	65.72	2.572e-06	2.572e-06	65.72	65.72	74	698	716	60.41	2154: Scan 5711 (rt=53.2751) [E:\Pedro Casado\b1370p14\b1370p14_S11_P31_Frax_2h_100nM_4.RAW]	Q:/Pedro's Lab/Cell Signalling Proteomics/Pedro Casado/PF/Phosphoproteomics/2h FRAX/Dat Files/F022119.dat	DNMT1(S714);	DNMT1;	P26358;
p00769	CALM_HUMAN	Calmodulin OS=Homo sapiens GN=CALM1 PE=1 SV=2	EADIDGDGQVNYEEFVQMMTAK		830.7	82.6324	3	x'000000000000000000000000	1.0988	1.0988	1.0988	82.6324	82.6324	24.94	0.0450481	0.0450481	24.94	24.94	1	128	149	21.61	5472: Scan 9235 (rt=82.6324) [E:\Pedro Casado\b1370p14\b1370p14_S13_MV4_Frax_2h_0nM_1.RAW]	Q:/Pedro's Lab/Cell Signalling Proteomics/Pedro Casado/PF/Phosphoproteomics/2h FRAX/Dat Files/F022121.dat	CALM1(127-149, no_mod);	CALM1;	P62158;
p00770	CPSF2_HUMAN	Cleavage and polyadenylation specificity factor subunit 2 OS=Homo sapiens GN=CPSF2 PE=1 SV=2	EADIDSSDESDIEEDIDQPSAHK	3 Phospho (ST)	928.994	57.1515	3	x'0000003300300000000000000	1.1832	-0.551732	-0.551732	55.7068	57.1515	44.81	0.000171792	0.000171792	44.81	44.81	4	414	436	43.98	4108: Scan 6583 (rt=57.1515) [E:\Pedro Casado\b1370p14\b1370p14_S19_MV4_Frax_2h_0nM_3.RAW]	Q:/Pedro's Lab/Cell Signalling Proteomics/Pedro Casado/PF/Phosphoproteomics/2h FRAX/Dat Files/F022127.dat	CPSF2(S419);CPSF2(S420);CPSF2(S423);	CPSF2;	Q9P2I0;
p00771	FRPD1_HUMAN	FERM and PDZ domain-containing protein 1 OS=Homo sapiens GN=FRMPD1 PE=1 SV=1	EAEDSLSITVVRCTSGVPKSSFLTEEK	Phospho (ST)	763.119	66.9169	4	x'00000000000000000000300000000	3.19081	3.19081	3.19081	66.9169	66.9169	24.7	0.0569258	0.0569258	24.7	24.7	1	122	148	9.44	4776: Scan 7667 (rt=66.9169) [E:\Pedro Casado\b1370p14\b1370p14_S16_MV4_Frax_2h_0nM_2.RAW]	Q:/Pedro's Lab/Cell Signalling Proteomics/Pedro Casado/PF/Phosphoproteomics/2h FRAX/Dat Files/F022124.dat	FRMPD1(S141);	FRMPD1;	Q5SYB0;
p00772	HNRPC_HUMAN	Heterogeneous nuclear ribonucleoproteins C1/C2 OS=Homo sapiens GN=HNRNPC PE=1 SV=4	EAEEGEDDRDSANGEDDS	Phospho (ST)	1010.33	17.7234	2	x'00000000000300000000	2.10635	-4.53176	0.256937	14.6514	17.8462	329.34	7.44989e-05	0.0132434	46.33	31.86	147	289	306	33.23	432: Scan 1776 (rt=17.7234) [E:\Pedro Casado\b1370p10\b1370p10_S10_Fuji_IPA3_2h_0uM_4.RAW]	Q:/Pedro's Lab/Cell Signalling Proteomics/Pedro Casado/PF/Phosphoproteomics/2h IPA/Dat Files/F021810.dat	HNRNPC(S299);	HNRNPC;	P07910;
p00773	TBB4B_HUMAN	Tubulin beta-4B chain OS=Homo sapiens GN=TUBB4B PE=1 SV=1	EAESCDCLQGFQLTHSLGGGTGSGMGTLLISK		1104.52	74.5942	3	x	2.15434	-0.111161	-0.111161	74.4028	74.5942	76.39	0.000873041	0.000873041	43.49	43.49	2	123	154	0	5162: Scan 8451 (rt=74.5942) [E:\Pedro Casado\b1370p14\b1370p14_S13_MV4_Frax_2h_0nM_1.RAW]	Q:/Pedro's Lab/Cell Signalling Proteomics/Pedro Casado/PF/Phosphoproteomics/2h FRAX/Dat Files/F022121.dat	TUBB4B(122-154, no_mod);TUBB(122-154, no_mod);TUBB4A(122-154, no_mod);|A6NNZ2|TBB8B_HUMAN(122-154, no_mod);	TUBB4B; TUBB; TUBB4A; |A6NNZ2|TBB8B_HUMAN;	P68371; P07437; P04350; A6NNZ2;
p00774	TBB4B_HUMAN	Tubulin beta-4B chain OS=Homo sapiens GN=TUBB4B PE=1 SV=1	EAESCDCLQGFQLTHSLGGGTGSGMGTLLISK	Phospho (ST)	848.631	74.5536	4	x	0.723198	-0.633537	-0.633537	74.5536	74.7748	191.41	0.00159962	0.0363505	41.13	32.8367	7	123	154	0	4099: Scan 8263 (rt=74.5536) [E:\Pedro Casado\b1370p7\b1370p7_S7_P31_PF_Con_B3.RAW]	Q:/Pedro's Lab/Cell Signalling Proteomics/Pedro Casado/PF/Phosphoproteomics/2h PF/Dat Files/F021527.dat	TUBB4B(122-154, no_mod);TUBB(122-154, no_mod);TUBB4A(122-154, no_mod);|A6NNZ2|TBB8B_HUMAN(122-154, no_mod);	TUBB4B; TUBB; TUBB4A; |A6NNZ2|TBB8B_HUMAN;	P68371; P07437; P04350; A6NNZ2;
p00775	TBB4A_HUMAN	Tubulin beta-4A chain OS=Homo sapiens GN=TUBB4A PE=1 SV=2	EAESCDCLQGFQLTHSLGGGTGSGMGTLLISK	Phospho (ST)	1131.17	75.6885	3	x	1.27061	-0.41056	1.00516	74.4661	76.3503	155.67	3.08645e-06	0.000803808	68.47	52.34	72	123	154	0	2050: Scan 7507 (rt=75.6885) [E:\Pedro Casado\b1370p14\b1370p14_S1_P31_Frax_2h_0nM_1.RAW]	Q:/Pedro's Lab/Cell Signalling Proteomics/Pedro Casado/PF/Phosphoproteomics/2h FRAX/Dat Files/F022109.dat	TUBB4B(122-154, no_mod);TUBB(122-154, no_mod);TUBB4A(122-154, no_mod);|A6NNZ2|TBB8B_HUMAN(122-154, no_mod);	TUBB4B; TUBB; TUBB4A; |A6NNZ2|TBB8B_HUMAN;	P68371; P07437; P04350; A6NNZ2;
p00776	TBB8_HUMAN	Tubulin beta-8 chain OS=Homo sapiens GN=TUBB8 PE=1 SV=2	EAESCDCLQGFQLTHSLGGGTGSGMGTLLLSK		1104.52	74.5942	3	x'0000000000000000000000000000000000	2.15434	-0.111161	-0.111161	74.4028	74.5942	43.49	0.000873041	0.000873041	43.49	43.49	2	123	154	40.58	5162: Scan 8451 (rt=74.5942) [E:\Pedro Casado\b1370p14\b1370p14_S13_MV4_Frax_2h_0nM_1.RAW]	Q:/Pedro's Lab/Cell Signalling Proteomics/Pedro Casado/PF/Phosphoproteomics/2h FRAX/Dat Files/F022121.dat	TUBB8(122-154, no_mod);	TUBB8;	Q3ZCM7;
p00777	TBB8_HUMAN	Tubulin beta-8 chain OS=Homo sapiens GN=TUBB8 PE=1 SV=2	EAESCDCLQGFQLTHSLGGGTGSGMGTLLLSK	Phospho (ST)	848.631	74.5536	4	x'0000000000000030000000000000000000	0.723198	-0.633537	-0.633537	74.5536	74.7748	41.13	0.00159962	0.0363505	41.13	32.8367	7	123	154	11	4099: Scan 8263 (rt=74.5536) [E:\Pedro Casado\b1370p7\b1370p7_S7_P31_PF_Con_B3.RAW]	Q:/Pedro's Lab/Cell Signalling Proteomics/Pedro Casado/PF/Phosphoproteomics/2h PF/Dat Files/F021527.dat	TUBB8(T136);	TUBB8;	Q3ZCM7;
p00778	TBB8_HUMAN	Tubulin beta-8 chain OS=Homo sapiens GN=TUBB8 PE=1 SV=2	EAESCDCLQGFQLTHSLGGGTGSGMGTLLLSK	Phospho (ST)	1131.17	75.6885	3	x'0000000000000000000000030000000000	1.27061	-0.41056	1.00516	74.4661	76.3503	68.47	3.08645e-06	0.000803808	68.47	52.34	72	123	154	39.84	2050: Scan 7507 (rt=75.6885) [E:\Pedro Casado\b1370p14\b1370p14_S1_P31_Frax_2h_0nM_1.RAW]	Q:/Pedro's Lab/Cell Signalling Proteomics/Pedro Casado/PF/Phosphoproteomics/2h FRAX/Dat Files/F022109.dat	TUBB8(S145);	TUBB8;	Q3ZCM7;
p00779	AMER3_HUMAN	APC membrane recruitment protein 3 OS=Homo sapiens GN=FAM123C PE=2 SV=2	EAESPGTPAATFPR	Phospho (ST)	504.225	35.9376	3	x'0000000000030000	3.46569	0.862451	0.862451	35.9376	36.1829	26.46	0.0242889	0.0474123	26.46	24.145	3	401	414	12.26	1082: Scan 2816 (rt=35.9376) [E:\Pedro Casado\b1370p14\b1370p14_S10_P31_Frax_2h_0nM_4.RAW]	Q:/Pedro's Lab/Cell Signalling Proteomics/Pedro Casado/PF/Phosphoproteomics/2h FRAX/Dat Files/F022118.dat	FAM123C(T411);	FAM123C;	Q8N944;
p00780	MYL9_HUMAN	Myosin regulatory light polypeptide 9 OS=Homo sapiens GN=MYL9 PE=1 SV=4	EAFNMIDQNR		619.286	44.8592	2	x'000000000000	1.66025	-0.814359	0.156079	42.2345	45.1638	122.04	5.57196e-05	5.57196e-05	51.96	51.96	8	36	45	46.74	3336: Sum of 2 scans in range 5203 (rt=44.7906) to 5220 (rt=44.9278) [E:\Pedro Casado\b1370p14\b1370p14_S16_MV4_Frax_2h_0nM_2.RAW]	Q:/Pedro's Lab/Cell Signalling Proteomics/Pedro Casado/PF/Phosphoproteomics/2h FRAX/Dat Files/F022124.dat	MYL9(35-45, no_mod);MYL12A(34-44, no_mod);MYL12B(35-45, no_mod);	MYL9; MYL12A; MYL12B;	P24844; P19105; O14950;
p00781	LMBL2_HUMAN	Lethal(3)malignant brain tumor-like protein 2 OS=Homo sapiens GN=L3MBTL2 PE=1 SV=1	EAGELPTSPLHLLSPGTPR	Phospho (ST)	684.677	69.9482	3	x'000000003000000000000	1.8976	-2.12481	0.0107264	69.5555	70.0446	36.1	0.00312975	0.00641196	36.1	33.645	9	60	78	17.89	4854: Scan 7969 (rt=69.9482) [E:\Pedro Casado\b1370p14\b1370p14_S19_MV4_Frax_2h_0nM_3.RAW]	Q:/Pedro's Lab/Cell Signalling Proteomics/Pedro Casado/PF/Phosphoproteomics/2h FRAX/Dat Files/F022127.dat	L3MBTL2(S67);	L3MBTL2;	Q969R5;
p00782	C2C2L_HUMAN	C2 domain-containing protein 2-like OS=Homo sapiens GN=C2CD2L PE=1 SV=3	EAGLSQSHDDLSNATATPSVR	Phospho (ST)	746.001	40.2437	3	x'00000300000000000000000	-0.329757	-0.329757	-0.329757	40.2437	40.2437	30.83	0.0131753	0.0163091	30.83	29.985	2	656	676	16.16	2870: Scan 4747 (rt=40.2437) [E:\Pedro Casado\b1370p7\b1370p7_S19_MV4_PF_Con_B3.RAW]	Q:/Pedro's Lab/Cell Signalling Proteomics/Pedro Casado/PF/Phosphoproteomics/2h PF/Dat Files/F021539.dat	C2CD2L(S660);	C2CD2L;	O14523;
p00783	NHRF1_HUMAN	Na(+)/H(+) exchange regulatory cofactor NHE-RF1 OS=Homo sapiens GN=SLC9A3R1 PE=1 SV=4	EALAEAALESPRPALVR	Phospho (ST)	624.992	55.2935	3	x'0000000000300000000	1.78423	-1.32482	0.373941	53.8493	56.0915	36.47	0.00251348	0.00251348	36.47	36.47	16	271	287	22.59	1913: Scan 5853 (rt=55.2935) [E:\Pedro Casado\b1370p10\b1370p10_S21_MV4_IPA3_2h_20uM_3.RAW]	Q:/Pedro's Lab/Cell Signalling Proteomics/Pedro Casado/PF/Phosphoproteomics/2h IPA/Dat Files/F021821.dat	SLC9A3R1(S280);	SLC9A3R1;	O14745;
p00784	NHRF1_HUMAN	Na(+)/H(+) exchange regulatory cofactor NHE-RF1 OS=Homo sapiens GN=SLC9A3R1 PE=1 SV=4	EALAEAALESPRPALVR	Phospho (ST)	936.984	55.1242	2	x'0000000000300000000	1.92633	-0.755362	0.441251	53.8795	55.8181	88.36	0.00519128	0.00519128	33.32	33.32	9	271	287	23.48	3612: Scan 6379 (rt=55.1242) [E:\Pedro Casado\b1370p7\b1370p7_S18_MV4_PF_1000_B2.RAW]	Q:/Pedro's Lab/Cell Signalling Proteomics/Pedro Casado/PF/Phosphoproteomics/2h PF/Dat Files/F021538.dat	SLC9A3R1(S280);	SLC9A3R1;	O14745;
p00785	RAVR1_HUMAN	Ribonucleoprotein PTB-binding 1 OS=Homo sapiens GN=RAVER1 PE=1 SV=1	EALGLGPPAAQLTPPPAPVGLR	Phospho (ST)	734.728	68.9765	3	x'000000000000030000000000	0.644205	-3.49907	-0.0372531	68.8831	69.1149	34.88	0.00195052	0.00195052	34.88	34.88	3	451	472	29.84	4110: Scan 7757 (rt=68.9765) [E:\Pedro Casado\b1370p7\b1370p7_S13_MV4_PF_Con_B1.RAW]	Q:/Pedro's Lab/Cell Signalling Proteomics/Pedro Casado/PF/Phosphoproteomics/2h PF/Dat Files/F021533.dat	RAVER1(T463);	RAVER1;	Q8IY67;
p00786	RAVR1_HUMAN	Ribonucleoprotein PTB-binding 1 OS=Homo sapiens GN=RAVER1 PE=1 SV=1	EALGLGPPAAQLTPPPAPVGLR	Phospho (ST)	1101.59	70.206	2	x'000000000000030000000000	1.05126	0.415235	0.415235	70.206	70.527	37.63	0.00101824	0.00101824	37.63	37.63	2	451	472	36.35	2365: Scan 7027 (rt=70.206) [E:\Pedro Casado\b1370p10\b1370p10_S18_MV4_IPA3_2h_20uM_2.RAW]	Q:/Pedro's Lab/Cell Signalling Proteomics/Pedro Casado/PF/Phosphoproteomics/2h IPA/Dat Files/F021818.dat	RAVER1(T463);	RAVER1;	Q8IY67;
p00787	MOES_HUMAN	Moesin OS=Homo sapiens GN=MSN PE=1 SV=3	EALLQASR	Phospho (ST)	484.234	29.797	2	x'0000000300	-1.81489	-1.81489	-1.81489	29.797	29.797	24.23	0.0315273	0.0315273	24.23	24.23	1	401	408	19.53	1621: Scan 3401 (rt=29.797) [E:\Pedro Casado\b1370p7\b1370p7_S24_MV4_PF_1000_B4.RAW]	Q:/Pedro's Lab/Cell Signalling Proteomics/Pedro Casado/PF/Phosphoproteomics/2h PF/Dat Files/F021544.dat	MSN(S407);	MSN;	P26038;
p00788	1433E_HUMAN	14-3-3 protein epsilon OS=Homo sapiens GN=YWHAE PE=1 SV=1	EALQDVEDENQ		645.279	35.0132	2	x'0000000000000	4.25518	-1.73607	0.204107	32.6978	35.7103	193.27	2.21031e-05	2.21031e-05	55.72	55.72	89	245	255	43.76	1195: Scan 3701 (rt=35.0132) [E:\Pedro Casado\b1370p10\b1370p10_S7_Fuji_IPA3_2h_0uM_3.RAW]	Q:/Pedro's Lab/Cell Signalling Proteomics/Pedro Casado/PF/Phosphoproteomics/2h IPA/Dat Files/F021807.dat	YWHAE(244-255, no_mod);	YWHAE;	P62258;
p00789	NUCL_HUMAN	Nucleolin OS=Homo sapiens GN=NCL PE=1 SV=3	EAMEDGEIDGNK		654.274	25.2817	2	x'00000000000000	-0.118634	-2.10864	-1.29733	24.7118	25.2817	218.344	7.4703e-07	7.4703e-07	69.87	69.87	3	628	639	69.87	685: Scan 2664 (rt=25.2817) [E:\Pedro Casado\b1370p10\b1370p10_S23_MV4_IPA3_2h_2uM_4.RAW]	Q:/Pedro's Lab/Cell Signalling Proteomics/Pedro Casado/PF/Phosphoproteomics/2h IPA/Dat Files/F021823.dat	NCL(627-639, no_mod);	NCL;	P19338;
p00790	OBSCN_HUMAN		EAMRAEGAPASPPSTGTR	2 Phospho (ST)	487.204	21.1462	4	x'00000000000300000300	1.32097	1.32097	1.32097	21.1462	21.1462	21.58	0.0642897	0.0642897	21.58	21.58	1	228	245	5.71	902: Scan 2284 (rt=21.1462) [E:\Pedro Casado\b1370p7\b1370p7_S18_MV4_PF_1000_B2.RAW]	Q:/Pedro's Lab/Cell Signalling Proteomics/Pedro Casado/PF/Phosphoproteomics/2h PF/Dat Files/F021538.dat	OBSCN(S238);OBSCN(T244);	OBSCN;	Q5VST9;
p00791	OBSCN_HUMAN		EAMRAEGAPASPPSTGTR	2 Phospho (ST)	649.269	19.1557	3	x'00000000000300300000	2.31131	2.01822	2.31131	19.1557	23.6457	21.47	0.0684339	0.0684339	21.47	21.47	3	228	245	0.33	575: Scan 1988 (rt=19.1557) [E:\Pedro Casado\b1370p7\b1370p7_S2_P31_PF_100_B1.RAW]	Q:/Pedro's Lab/Cell Signalling Proteomics/Pedro Casado/PF/Phosphoproteomics/2h PF/Dat Files/F021522.dat	OBSCN(S238);OBSCN(S241);	OBSCN;	Q5VST9;
p00792	RPC8_HUMAN	DNA-directed RNA polymerase III subunit RPC8 OS=Homo sapiens GN=POLR3H PE=1 SV=1	EAPYTLVGSISEPGLGLLSWWTSN	Phospho (ST); Phospho (Y)	913.083	59.1006	3	x'00004000030000000000000000	4.56943	4.56943	4.56943	59.1006	59.1006	23.4569	0.044918	0.044918	25.98	25.98	1	181	204	7.26	2032: Scan 5943 (rt=59.1006) [E:\Pedro Casado\b1370p10\b1370p10_S4_Fuji_IPA3_2h_0uM_2.RAW]	Q:/Pedro's Lab/Cell Signalling Proteomics/Pedro Casado/PF/Phosphoproteomics/2h IPA/Dat Files/F021804.dat	POLR3H(S189);POLR3H(Y184);	POLR3H;	Q9Y535;
p00793	PHRF1_HUMAN	PHD and RING finger domain-containing protein 1 OS=Homo sapiens GN=PHRF1 PE=1 SV=3	EASPAPLAQGEPGREDLPTR	Phospho (ST)	724.343	40.5693	3	x'0003000000000000000000	4.11195	0.476035	0.476035	40.5693	41.9043	26.71	0.0360485	0.0360485	26.71	26.71	3	1200	1219	19.2	2629: Scan 4751 (rt=40.5693) [E:\Pedro Casado\b1370p7\b1370p7_S13_MV4_PF_Con_B1.RAW]	Q:/Pedro's Lab/Cell Signalling Proteomics/Pedro Casado/PF/Phosphoproteomics/2h PF/Dat Files/F021533.dat	PHRF1(S1202);	PHRF1;	Q9P1Y6;
p00794	NELFA_HUMAN	Negative elongation factor A OS=Homo sapiens GN=WHSC2 PE=1 SV=3	EASRPPEEPSAPSPTLPAQFK	Phospho (ST)	772.702	50.7997	3	x'00000000000003000000000	-0.232389	-0.232389	-0.232389	50.7997	50.7997	26.54	0.039373	0.039373	26.54	26.54	1	351	371	6.53	3445: Scan 5890 (rt=50.7997) [E:\Pedro Casado\b1370p7\b1370p7_S15_MV4_PF_1000_B1.RAW]	Q:/Pedro's Lab/Cell Signalling Proteomics/Pedro Casado/PF/Phosphoproteomics/2h PF/Dat Files/F021535.dat	WHSC2(S363);	WHSC2;	Q9H3P2;
p00795	MNDA_HUMAN	Myeloid cell nuclear differentiation antigen OS=Homo sapiens GN=MNDA PE=1 SV=1	EASSVSDFNQNFEVPNR		970.445	53.0955	2	x'0000000000000000000	2.143	-0.600866	2.143	50.8931	53.0955	70.77	1.0511e-06	1.0511e-06	70.77	70.77	5	282	298	70.77	2030: Scan 5479 (rt=53.0955) [E:\Pedro Casado\b1370p10\b1370p10_S8_Fuji_IPA3_2h_2uM_3.RAW]	Q:/Pedro's Lab/Cell Signalling Proteomics/Pedro Casado/PF/Phosphoproteomics/2h IPA/Dat Files/F021808.dat	MNDA(281-298, no_mod);	MNDA;	P41218;
p00796	CLMP_HUMAN	CXADR-like membrane protein OS=Homo sapiens GN=CLMP PE=1 SV=1	EDAEAPK		380.181	14.5114	2	x'000000000	2.93797	2.93797	2.93797	14.5114	14.5114	21.33	0.0379147	0.0379147	21.33	21.33	1	275	281	0.05	507: Scan 1416 (rt=14.5114) [E:\Pedro Casado\b1370p14\b1370p14_S23_MV4_Frax_2h_100nM_4.RAW]	Q:/Pedro's Lab/Cell Signalling Proteomics/Pedro Casado/PF/Phosphoproteomics/2h FRAX/Dat Files/F022131.dat	CLMP(274-281, no_mod);	CLMP;	Q9H6B4;
p00797	RBP2_HUMAN	E3 SUMO-protein ligase RanBP2 OS=Homo sapiens GN=RANBP2 PE=1 SV=2	EDALDDSVSSSSVHASPLASSPVRK	Phospho (ST)	874.41	45.9496	3	x'000000000000000030000000000	2.74787	-0.0114495	1.99221	43.6453	46.2698	110.75	1.17904e-06	6.95573e-05	71.64	64.1633	85	2231	2255	33.16	3091: Scan 5384 (rt=45.9496) [E:\Pedro Casado\b1370p7\b1370p7_S18_MV4_PF_1000_B2.RAW]	Q:/Pedro's Lab/Cell Signalling Proteomics/Pedro Casado/PF/Phosphoproteomics/2h PF/Dat Files/F021538.dat	RGPD5(S1270);RGPD4(S1271);RANBP2(S2246);RGPD8(S1270);RGPD3(S1271);	RGPD5; RGPD4; RANBP2; RGPD8; RGPD3;	Q99666; Q7Z3J3; P49792; O14715; A6NKT7;
p00798	KAP0_HUMAN	cAMP-dependent protein kinase type I-alpha regulatory subunit OS=Homo sapiens GN=PRKAR1A PE=1 SV=1	EDEISPPPPNPVVK	Phospho (ST)	799.381	41.9952	2	x'0000030000000000	2.90027	-1.38344	1.22812	41.7847	44.3444	119.08	1.17049e-06	0.00852547	70.09	49.255	145	79	92	55.02	2520: Scan 4876 (rt=41.9952) [E:\Pedro Casado\b1370p7\b1370p7_S2_P31_PF_100_B1.RAW]	Q:/Pedro's Lab/Cell Signalling Proteomics/Pedro Casado/PF/Phosphoproteomics/2h PF/Dat Files/F021522.dat	PRKAR1A(S83);	PRKAR1A;	P10644;
p00799	SPIR2_HUMAN		EDEPHLETPR		408.196	18.6572	3	x'000000000000	2.48943	0.180916	2.48943	17.9816	27.5392	25.03	0.0251241	0.0251241	25.03	25.03	3	222	231	11.98	335: Scan 1866 (rt=18.6572) [E:\Pedro Casado\b1370p10\b1370p10_S7_Fuji_IPA3_2h_0uM_3.RAW]	Q:/Pedro's Lab/Cell Signalling Proteomics/Pedro Casado/PF/Phosphoproteomics/2h IPA/Dat Files/F021807.dat	SPIRE2(221-231, no_mod);	SPIRE2;	Q8WWL2;
p00800	YBOX1_HUMAN	Nuclease-sensitive element-binding protein 1 OS=Homo sapiens GN=YBX1 PE=1 SV=3	EDGNEEDKENQGDETQGQQPPQR		876.707	23.9064	3	x'0000000000000000000000000	2.09585	-0.644819	0.102014	17.439	25.1081	52.88	8.50127e-05	0.0221725	52.88	33.762	44	257	279	47.08	1274: Scan 2654 (rt=23.9064) [E:\Pedro Casado\b1370p14\b1370p14_S15_MV4_Frax_2h_1000nM_1.RAW]	Q:/Pedro's Lab/Cell Signalling Proteomics/Pedro Casado/PF/Phosphoproteomics/2h FRAX/Dat Files/F022123.dat	YBX1(256-279, no_mod);	YBX1;	P67809;
p00801	STK10_HUMAN	Serine/threonine-protein kinase 10 OS=Homo sapiens GN=STK10 PE=1 SV=1	EDLELAMK	Oxidation (M)	482.737	42.2715	2	x'0000000200	0.374692	0.374692	0.374692	42.2715	42.2715	90.28	0.0253804	0.0253804	25.3	25.3	1	704	711	7.09	2529: Scan 4896 (rt=42.2715) [E:\Pedro Casado\b1370p7\b1370p7_S1_P31_PF_Con_B1.RAW]	Q:/Pedro's Lab/Cell Signalling Proteomics/Pedro Casado/PF/Phosphoproteomics/2h PF/Dat Files/F021521.dat	STK10(M710);	STK10;	O94804;
p00802	EIF3G_HUMAN	Eukaryotic translation initiation factor 3 subunit G OS=Homo sapiens GN=EIF3G PE=1 SV=2	EDLNCQEEEDPMNK		875.85	33.9173	2	x'0000000000000000	0.722416	0.722416	0.722416	33.9173	33.9173	61.29	0.062422	0.062422	20.65	20.65	1	135	148	20.34	2239: Scan 3858 (rt=33.9173) [E:\Pedro Casado\b1370p14\b1370p14_S13_MV4_Frax_2h_0nM_1.RAW]	Q:/Pedro's Lab/Cell Signalling Proteomics/Pedro Casado/PF/Phosphoproteomics/2h FRAX/Dat Files/F022121.dat	EIF3G(134-148, no_mod);	EIF3G;	O75821;
[truncated: 4,232 more rows]

## Sheet: Phosphoproteomics_2h_Quanti
sites	gene	IDs	P31_PF_Con_B1	P31_PF_Con_B2	P31_PF_Con_B3	P31_PF_Con_B4	P31_PF_100_B1	P31_PF_100_B2	P31_PF_100_B3	P31_PF_100_B4	P31_PF_1000_B1	P31_PF_1000_B2	P31_PF_1000_B3	P31_PF_1000_B4	MV4_PF_Con_B1	MV4_PF_Con_B2	MV4_PF_Con_B3	MV4_PF_Con_B4	MV4_PF_100_B1	MV4_PF_100_B2	MV4_PF_100_B3	MV4_PF_100_B4	MV4_PF_1000_B1	MV4_PF_1000_B2	MV4_PF_1000_B3	MV4_PF_1000_B4	P31_Frax_2h_0nM_1	P31_Frax_2h_0nM_2	P31_Frax_2h_0nM_3	P31_Frax_2h_0nM_4	P31_Frax_2h_100nM_1	P31_Frax_2h_100nM_2	P31_Frax_2h_100nM_3	P31_Frax_2h_100nM_4	P31_Frax_2h_1000nM_1	P31_Frax_2h_1000nM_2	P31_Frax_2h_1000nM_3	P31_Frax_2h_1000nM_4	MV4_Frax_2h_0nM_1	MV4_Frax_2h_0nM_2	MV4_Frax_2h_0nM_3	MV4_Frax_2h_0nM_4	MV4_Frax_2h_100nM_1	MV4_Frax_2h_100nM_2	MV4_Frax_2h_100nM_3	MV4_Frax_2h_100nM_4	MV4_Frax_2h_1000nM_1	MV4_Frax_2h_1000nM_2	MV4_Frax_2h_1000nM_3
[truncated: 3,788 more rows]
[truncated: 49 more columns]

[truncated: 7 more sheets: KSEA_2h, Phosphoproteomics_24h_Qualitati, Phosphoproteomics_24_Quanti, KSEA_24h, Proteomics_24h_Qualitative, Proteomics_24h_Quantitative, Pride_Links]
