# Supplementary material for: Phosphoproteomics identifies determinants of PAK inhibitor sensitivity in leukaemia cells
Source: Cell Commun Signal. 2025 Mar 13;23:135. doi: 10.1186/s12964-025-02107-0 (PMC11907924; doi:10.1186/s12964-025-02107-0)
Supplement: Supplementary file 2 — Supplementary Material 2 [file 12964_2025_2107_MOESM2_ESM.xlsx]

## Sheet: Info
	Tab	Description
	Clinical Data	Clinical data for the AML patients
	Qualitative	Data regarding phosphopeptide idenification for Primary AML cells treated with PF-3758309 for 2h
	Quantitative	Data regarding phosphopeptide quantification for Primary AML cells treated with PF-3758309 for 2h
	PRIDE_Links	Links between the files submitted to the PRIDE repository

## Sheet: Clinical_Data
Vial	Type	Patient	Sex	Age	Status	Survival	Karyotype	FAB
R2338	Unknown	6554	Male	51-60	Dead	4.80767	46,XY	AML-M5B
R3221	Leukopheresis	6633	Female	61-70	Dead	3.35	Fail	AML-M1
R3762	Peripheral Blood	6753	Male	61-70	Dead	0.08	47,XY,+13	AML-M1
R9318	Leukopheresis	7793	Female	51-60	Dead	0.06	47 XX,+13[6]/46,XX[4]	AML-M4
T0741	Unknown	8145	Male	31-40	Dead	1	46 XY,T(15;16)(Q26;Q12.2~22)[50]	AML-M5B
T0746	Unknown	8148	Female	51-60			47 XY,+13[10]/46,XY[5]	Not-Reported
T3676	Leukopheresis	8708	Male	21-30	Alive	5.06229	46,XY	AML-M4
X1100	Unknown	3647	Female	11-20	Dead	0.0629706	46,XX	AML-M5

## Sheet: Qualitative
db_id	acc_no	protein	peptide	pep_mod	m_z	best_tr	z_pept	xmod_pos	max_ppm	min_ppm	mean_ppm	min_tR	max_tR	prot_scr	max_expectancy	Mean_expt	max_scr	mean_scr	N_peptides	pep_start	pep_end	max_delta_score	Scan	DAT file	Phosphopeptide	Gene Symbol	Entry
p00000	SRP14_HUMAN	Signal recognition particle 14 kDa protein OS=Homo sapiens GN=SRP14 PE=1 SV=2	AAAAAAAAAPAAAATAPTTAATTAATAAQ		790.076	38.5637	3	x'0000000000000000000000000000000	1.19339	0.699137	1.19339	38.4852	38.5637	26.13	0.021331	0.021331	26.13	26.13	2	108	136	26.13	9386: Scan 14323 (rt=38.5637) [E:\Pedro Casado\b1370p29\b1370p29_S56_R9150_PF_0nM.raw]	Q:/Pedro's Lab/Cell Signalling Proteomics/Pedro Casado/PF/Phosphoproteomics/Primary Cells/DAT/Replicate 1/F001881.dat	SRP14(107-136, no_mod);	SRP14;	P37108;
p00001	EIF3J_HUMAN	Eukaryotic translation initiation factor 3 subunit J OS=Homo sapiens GN=EIF3J PE=1 SV=2	AAAAAAAGDSDSWDADAFSVEDPVR	2 Phospho (ST)	875.676	71.1063	3	x'000000000030300000000000000	4.13068	-1.83727	-1.83727	70.9813	71.1063	46.88	0.000193	0.000193	46.88	46.88	3	2	26	46.88	22464: Scan 28701 (rt=71.1063) [E:\Pedro Casado\b1370p29\b1370p29_S17_T0741_PF_100nM.raw]	Q:/Pedro's Lab/Cell Signalling Proteomics/Pedro Casado/PF/Phosphoproteomics/Primary Cells/DAT/Replicate 1/F001829.dat	EIF3J(S11);EIF3J(S13);	EIF3J;	O75822;
p00002	DPOE4_HUMAN	DNA polymerase epsilon subunit 4 OS=Homo sapiens GN=POLE4 PE=1 SV=2	AAAAAAGSGTPR	Phospho (ST)	540.745	10.2481	2	x'00000000300000	0.767965	-4.56798	-1.62209	9.94442	10.7309	67.16	9.04e-07	7.71e-06	67.16	61.13	22	2	13	55.1	358: Scan 2578 (rt=10.2481) [E:\Pedro Casado\b1370p29\Replicate 2\b1370p29_S21_T0746_PF_0nM_R.raw]	Q:/Pedro's Lab/Cell Signalling Proteomics/Pedro Casado/PF/Phosphoproteomics/Primary Cells/DAT/Replicate 2/F001910.dat	POLE4(S9);	POLE4;	Q9NR33;
p00003	SAMD1_HUMAN	Atherin OS=Homo sapiens GN=SAMD1 PE=1 SV=1	AAAAAATAPPSPGPAQPGPR	Phospho (ST)	612.632	23.5614	3	x'0000000000030000000000	1.33579	-4.89355	0.452892	23.3255	24.1917	59.68	1.46e-05	1.46e-05	59.68	59.68	42	151	170	42.45	5154: Scan 8500 (rt=23.5614) [E:\Pedro Casado\b1370p29\Replicate 2\b1370p29_S59_T6096_PF_0nM_R.raw]	Q:/Pedro's Lab/Cell Signalling Proteomics/Pedro Casado/PF/Phosphoproteomics/Primary Cells/DAT/Replicate 2/F002010.dat	SAMD1(S161);	SAMD1;	Q6SPF0;
p00004	SAMD1_HUMAN	Atherin OS=Homo sapiens GN=SAMD1 PE=1 SV=1	AAAAAATAPPSPGPAQPGPR	Phospho (ST)	918.447	23.96	2	x'0000000000030000000000	2.68519	-2.08898	2.68519	23.5543	24.2322	43.46	0.000624	0.000624	43.46	43.46	5	151	170	25.23	5607: Scan 8928 (rt=23.96) [E:\Pedro Casado\b1370p29\Replicate 2\b1370p29_S33_T3676_Ku_100nM_R.raw]	Q:/Pedro's Lab/Cell Signalling Proteomics/Pedro Casado/PF/Phosphoproteomics/Primary Cells/DAT/Replicate 2/F001929.dat	SAMD1(S161);	SAMD1;	Q6SPF0;
p00005	NUCL_HUMAN	Nucleolin OS=Homo sapiens GN=NCL PE=1 SV=3	AAAAAPASEDEDDEDDEDDEDDDDDEEDDSEEEAMETTPAK		1482.86	32.2224	3	x'0000000000000000000000000000000000000000000	0.231467	0.231467	0.231467	32.2224	32.2224	484.272	8.12e-06	8.12e-06	58.9	58.9	1	177	217	58.9	6061: Scan 10967 (rt=32.2224) [E:\Pedro Casado\b1370p29\b1370p29_S3_X1100_PF_1000nM.raw]	Q:/Pedro's Lab/Cell Signalling Proteomics/Pedro Casado/PF/Phosphoproteomics/Primary Cells/DAT/Replicate 1/F001783.dat	NCL(176-217, no_mod);	NCL;	P19338;
p00006	NUCL_HUMAN	Nucleolin OS=Homo sapiens GN=NCL PE=1 SV=3	AAAAAPASEDEDDEDDEDDEDDDDDEEDDSEEEAMETTPAK	2 Phospho (ST)	1152.38	37.5773	4	x'0000000030000000000000000000003000000000000	4.75626	-0.97601	0.153078	37.2578	37.8871	855.198	1.63e-07	0.044056	73.61	44.95	17	177	217	57.32	9764: Scan 14194 (rt=37.5773) [E:\Pedro Casado\b1370p29\b1370p29_S14_R2338_Ku_100nM.raw]	Q:/Pedro's Lab/Cell Signalling Proteomics/Pedro Casado/PF/Phosphoproteomics/Primary Cells/DAT/Replicate 1/F001812.dat	NCL(S184);NCL(S206);	NCL;	P19338;
p00007	NUCL_HUMAN	Nucleolin OS=Homo sapiens GN=NCL PE=1 SV=3	AAAAAPASEDEDDEDDEDDEDDDDDEEDDSEEEAMETTPAK	Oxidation (M); 2 Phospho (ST)	1156.38	30.7897	4	x'0000000030000000000000000000003000020000000	2.37715	-1.6908	1.68474	30.4291	31.0973	799.804	1.68e-05	1.68e-05	53.5	53.5	7	177	217	42.7	8406: Scan 12041 (rt=30.7897) [E:\Pedro Casado\b1370p29\Replicate 2\b1370p29_S22_T0746_PF_100nM_R.raw]	Q:/Pedro's Lab/Cell Signalling Proteomics/Pedro Casado/PF/Phosphoproteomics/Primary Cells/DAT/Replicate 2/F001911.dat	NCL(M211);NCL(S184);NCL(S206);	NCL;	P19338;
p00008	NUCL_HUMAN	Nucleolin OS=Homo sapiens GN=NCL PE=1 SV=3	AAAAAPASEDEDDEDDEDDEDDDDDEEDDSEEEAMETTPAK	Oxidation (M); 2 Phospho (ST)	1541.5	30.7938	3	x'0000000030000000000000000000003000020000000	2.09067	-2.3235	-0.31116	30.4703	31.1702	775.148	1.14e-06	0.032515	65.49	34.63	14	177	217	46.04	7968: Scan 11825 (rt=30.7938) [E:\Pedro Casado\b1370p29\Replicate 2\b1370p29_S12_R2338_PF_100nM_R.raw]	Q:/Pedro's Lab/Cell Signalling Proteomics/Pedro Casado/PF/Phosphoproteomics/Primary Cells/DAT/Replicate 2/F001901.dat	NCL(M211);NCL(S184);NCL(S206);	NCL;	P19338;
p00009	NUCL_HUMAN	Nucleolin OS=Homo sapiens GN=NCL PE=1 SV=3	AAAAAPASEDEDDEDDEDDEDDDDDEEDDSEEEAMETTPAK	Oxidation (M); Phospho (ST)	1514.85	33.9624	3	x'0000000000000000000000000000000000020030000	4.59889	1.75844	1.75844	33.9624	34.0981	450.746	0.011152	0.042153	26.01	21.36	4	177	217	11.06	8760: Scan 13072 (rt=33.9624) [E:\Pedro Casado\b1370p29\b1370p29_S46_T1805_Ku_100nM.raw]	Q:/Pedro's Lab/Cell Signalling Proteomics/Pedro Casado/PF/Phosphoproteomics/Primary Cells/DAT/Replicate 1/F001859.dat	NCL(M211);NCL(T214);	NCL;	P19338;
p00010	NUCL_HUMAN	Nucleolin OS=Homo sapiens GN=NCL PE=1 SV=3	AAAAAPASEDEDDEDDEDDEDDDDDEEDDSEEEAMETTPAK	Phospho (ST)	1132.39	34.2397	4	x'0000000030000000000000000000000000000000000	0.934477	0.934477	0.934477	34.2397	34.2397	956.75	1.07e-05	0.000842	56.49	45.51	2	177	217	28.6	7958: Scan 12183 (rt=34.2397) [E:\Pedro Casado\b1370p29\b1370p29_S23_T0746_PF_1000nM.raw]	Q:/Pedro's Lab/Cell Signalling Proteomics/Pedro Casado/PF/Phosphoproteomics/Primary Cells/DAT/Replicate 1/F001836.dat	NCL(S184);	NCL;	P19338;
p00011	NUCL_HUMAN	Nucleolin OS=Homo sapiens GN=NCL PE=1 SV=3	AAAAAPASEDEDDEDDEDDEDDDDDEEDDSEEEAMETTPAK	Phospho (ST)	1509.52	35.7671	3	x'0000000030000000000000000000000000000000000	2.65273	-2.98199	0.597721	33.9938	35.781	956.75	4.07e-10	0.000386	100.76	69.37	18	177	217	62.78	8538: Scan 12852 (rt=35.7671) [E:\Pedro Casado\b1370p29\b1370p29_S23_T0746_PF_1000nM.raw]	Q:/Pedro's Lab/Cell Signalling Proteomics/Pedro Casado/PF/Phosphoproteomics/Primary Cells/DAT/Replicate 1/F001836.dat	NCL(S184);	NCL;	P19338;
p00012	ARI3A_HUMAN	AT-rich interactive domain-containing protein 3A OS=Homo sapiens GN=ARID3A PE=1 SV=2	AAAAGLGHPASPGGSEDGPPGSEEEDAAR	2 Phospho (ST)	940.709	29.0731	3	x'0000000000000003000000300000000	4.6887	-4.65469	-1.10035	28.3551	29.7428	133.79	1.73e-05	6.38e-05	58.38	54.355	36	67	95	37.34	7036: Scan 10885 (rt=29.0731) [E:\Pedro Casado\b1370p29\Replicate 2\b1370p29_S8_R3221_PF_1000nM_R.raw]	Q:/Pedro's Lab/Cell Signalling Proteomics/Pedro Casado/PF/Phosphoproteomics/Primary Cells/DAT/Replicate 2/F001897.dat	ARID3A(S81);ARID3A(S88);	ARID3A;	Q99856;
p00013	ARI3A_HUMAN	AT-rich interactive domain-containing protein 3A OS=Homo sapiens GN=ARID3A PE=1 SV=2	AAAAGLGHPASPGGSEDGPPGSEEEDAAR	3 Phospho (ST)	967.365	32.4452	3	x'0000000000030003000000300000000	0.480843	-0.35736	-0.35736	32.4452	32.8023	169.64	2.85e-06	2.85e-06	64.64	64.64	3	67	95	64.64	8338: Scan 12403 (rt=32.4452) [E:\Pedro Casado\b1370p29\Replicate 2\b1370p29_S37_T0987_PF_1000nM_R.raw]	Q:/Pedro's Lab/Cell Signalling Proteomics/Pedro Casado/PF/Phosphoproteomics/Primary Cells/DAT/Replicate 2/F001934.dat	ARID3A(S77);ARID3A(S81);ARID3A(S88);	ARID3A;	Q99856;
p00014	ARI3A_HUMAN	AT-rich interactive domain-containing protein 3A OS=Homo sapiens GN=ARID3A PE=1 SV=2	AAAAGLGHPASPGGSEDGPPGSEEEDAAR	Phospho (ST)	914.051	25.7595	3	x'0000000000000003000000000000000	2.71325	-4.92055	-4.08816	25.7595	26.3086	169.64	1.26e-06	0.009181	70.55	52.75	15	67	95	33.42	5890: Scan 9466 (rt=25.7595) [E:\Pedro Casado\b1370p29\Replicate 2\b1370p29_S37_T0987_PF_1000nM_R.raw]	Q:/Pedro's Lab/Cell Signalling Proteomics/Pedro Casado/PF/Phosphoproteomics/Primary Cells/DAT/Replicate 2/F001934.dat	ARID3A(S81);	ARID3A;	Q99856;
p00015	PSMD4_HUMAN	26S proteasome non-ATPase regulatory subunit 4 OS=Homo sapiens GN=PSMD4 PE=1 SV=1	AAAASAAEAGIATTGTEDSDDALLK	Phospho (ST)	800.698	44.6808	3	x'000000000000000000030000000	2.91195	-1.25215	-1.13961	44.4648	45.0959	94.5	5.29e-09	0.000694	94.5	62.155	20	238	262	25.44	12530: Scan 17625 (rt=44.6808) [E:\Pedro Casado\b1370p29\b1370p29_S49_T4628_PF_100nM.raw]	Q:/Pedro's Lab/Cell Signalling Proteomics/Pedro Casado/PF/Phosphoproteomics/Primary Cells/DAT/Replicate 1/F001863.dat	PSMD4(S256);PIPSL(S741);	PSMD4; PIPSL;	P55036; A2A3N6;
p00016	PSMD4_HUMAN	26S proteasome non-ATPase regulatory subunit 4 OS=Homo sapiens GN=PSMD4 PE=1 SV=1	AAAASAAEAGIATTGTEDSDDALLK	Phospho (ST)	1200.54	44.3771	2	x'000000000000030000000000000	-3.00867	-3.09204	-3.00867	44.3771	44.4183	64.27	6.15e-06	0.000511	64.27	51.8	8	238	262	23.23	12183: Scan 17466 (rt=44.3771) [E:\Pedro Casado\b1370p29\b1370p29_S48_T4628_PF_0nM.raw]	Q:/Pedro's Lab/Cell Signalling Proteomics/Pedro Casado/PF/Phosphoproteomics/Primary Cells/DAT/Replicate 1/F001861.dat	PSMD4(T250);PIPSL(T735);	PSMD4; PIPSL;	P55036; A2A3N6;
p00017	SR140_HUMAN	U2 snRNP-associated SURP motif-containing protein OS=Homo sapiens GN=U2SURP PE=1 SV=2	AAAEIYEEFLAAFEGSDGNK		711.332	78.3225	3	x'0000000000000000000000	2.50542	-1.38012	-0.54951	77.7527	78.3768	71.78	1.02e-06	1.02e-06	71.78	71.78	26	112	131	71.78	23108: Scan 30872 (rt=78.3224) [E:\Pedro Casado\b1370p29\b1370p29_S9_R3221_Ku_100nM.raw]	Q:/Pedro's Lab/Cell Signalling Proteomics/Pedro Casado/PF/Phosphoproteomics/Primary Cells/DAT/Replicate 1/F001799.dat	U2SURP(111-131, no_mod);	U2SURP;	O15042;
p00018	SR140_HUMAN	U2 snRNP-associated SURP motif-containing protein OS=Homo sapiens GN=U2SURP PE=1 SV=2	AAAEIYEEFLAAFEGSDGNK		1066.5	78.2981	2	x'0000000000000000000000	2.86957	-1.4477	2.86957	77.6628	78.4962	127.3	7.23e-10	7.23e-10	103.14	103.14	25	112	131	103.14	24389: Scan 31503 (rt=78.2981) [E:\Pedro Casado\b1370p29\Replicate 2\b1370p29_S10_R3221_Ku_1000nM_R.raw]	Q:/Pedro's Lab/Cell Signalling Proteomics/Pedro Casado/PF/Phosphoproteomics/Primary Cells/DAT/Replicate 2/F001899.dat	U2SURP(111-131, no_mod);	U2SURP;	O15042;
p00019	ZN579_HUMAN	Zinc finger protein 579 OS=Homo sapiens GN=ZNF579 PE=1 SV=2	AAALQALQAQAPTSPPPPPPPLK	Phospho (ST)	781.081	49.4158	3	x'0000000000000300000000000	2.40532	-1.45328	-1.45328	48.9256	49.4498	53.82	3.22e-05	4.22e-05	53.82	52.765	11	470	492	51.71	12085: Scan 18273 (rt=49.4158) [E:\Pedro Casado\b1370p29\b1370p29_S57_R9368_PF_0nM.raw]	Q:/Pedro's Lab/Cell Signalling Proteomics/Pedro Casado/PF/Phosphoproteomics/Primary Cells/DAT/Replicate 1/F001882.dat	ZNF579(T482);	ZNF579;	Q8NAF0;
p00020	ZN579_HUMAN	Zinc finger protein 579 OS=Homo sapiens GN=ZNF579 PE=1 SV=2	AAALQALQAQAPTSPPPPPPPLKAEQEEEGLPLPLANIK	Phospho (ST)	1019.04	65.6356	4	x'00000000000003000000000000000000000000000	4.71152	-2.16447	0.389477	65.608	65.8249	100.46	6.46e-08	2.03e-07	78.48	74.86	12	470	508	70.01	21653: Scan 27103 (rt=65.6356) [E:\Pedro Casado\b1370p29\Replicate 2\b1370p29_S22_T0746_PF_100nM_R.raw]	Q:/Pedro's Lab/Cell Signalling Proteomics/Pedro Casado/PF/Phosphoproteomics/Primary Cells/DAT/Replicate 2/F001911.dat	ZNF579(T482);	ZNF579;	Q8NAF0;
p00021	EF1G_HUMAN	Elongation factor 1-gamma OS=Homo sapiens GN=EEF1G PE=1 SV=3	AAAPAPEEEMDECEQALAAEPK		786.346	42.8786	3	x'000000000000000000000000	-1.6634	-1.6634	-1.6634	42.8786	42.8786	117.36	0.00225	0.00225	38.18	38.18	1	254	275	38.18	11913: Scan 16518 (rt=42.8786) [E:\Pedro Casado\b1370p29\b1370p29_S16_T0741_PF_0nM.raw]	Q:/Pedro's Lab/Cell Signalling Proteomics/Pedro Casado/PF/Phosphoproteomics/Primary Cells/DAT/Replicate 1/F001828.dat	EEF1G(253-275, no_mod);	EEF1G;	P26641;
p00022	F101B_HUMAN	Protein FAM101B OS=Homo sapiens GN=FAM101B PE=1 SV=1	AAAPGTLEPDAAAATPAAPSPASLPLAPGCALR	Phospho (ST)	1045.19	60.0672	3	x'00000030000000000000000000000000000	0.646122	0.550353	0.646122	60.0568	60.0672	63.76	0.011321	0.042659	30.18	25.4333	4	52	84	10.75	17894: Scan 24011 (rt=60.0672) [E:\Pedro Casado\b1370p29\Replicate 2\b1370p29_S35_T0987_Ku_0nM_R.raw]	Q:/Pedro's Lab/Cell Signalling Proteomics/Pedro Casado/PF/Phosphoproteomics/Primary Cells/DAT/Replicate 2/F001932.dat	FAM101B(T57);	FAM101B;	Q8N5W9;
p00023	GP1BB_HUMAN	Platelet glycoprotein Ib beta chain OS=Homo sapiens GN=GP1BB PE=1 SV=1	AAARLSLTDPLVAER	Phospho (ST)	554.96	45.1968	3	x'00000030000000000	3.6038	-0.85507	3.44133	45.0753	45.6997	140.12	5.16e-05	5.16e-05	52.22	52.22	14	186	200	52.22	12765: Scan 17877 (rt=45.1968) [E:\Pedro Casado\b1370p29\b1370p29_S43_GMPB_1421_PF_0nM.raw]	Q:/Pedro's Lab/Cell Signalling Proteomics/Pedro Casado/PF/Phosphoproteomics/Primary Cells/DAT/Replicate 1/F001856.dat	GP1BB(S191);	GP1BB;	P13224;
p00024	GP1BB_HUMAN	Platelet glycoprotein Ib beta chain OS=Homo sapiens GN=GP1BB PE=1 SV=1	AAARLSLTDPLVAER	Phospho (ST)	831.936	45.2855	2	x'00000030000000000	4.20313	0.98986	4.20313	45.2139	45.3004	140.12	0.01156	0.01156	28.69	28.69	3	186	200	14.96	12803: Scan 17917 (rt=45.2855) [E:\Pedro Casado\b1370p29\b1370p29_S43_GMPB_1421_PF_0nM.raw]	Q:/Pedro's Lab/Cell Signalling Proteomics/Pedro Casado/PF/Phosphoproteomics/Primary Cells/DAT/Replicate 1/F001856.dat	GP1BB(S191);	GP1BB;	P13224;
p00025	LIRB2_HUMAN	Leukocyte immunoglobulin-like receptor subfamily B member 2 OS=Homo sapiens GN=LILRB2 PE=1 SV=4	AAASEAPQDVTYAQLHSLTLR	Phospho (ST)	774.707	47.2144	3	x'00000000000000000003000	4.34576	-2.71122	-2.71122	46.1174	47.6497	73.972	5.22e-07	0.01697	74.73	51.3767	51	551	571	29.72	13527: Scan 18780 (rt=47.2144) [E:\Pedro Casado\b1370p29\b1370p29_S41_GMPB_CM_0nM.raw]	Q:/Pedro's Lab/Cell Signalling Proteomics/Pedro Casado/PF/Phosphoproteomics/Primary Cells/DAT/Replicate 1/F001854.dat	LILRB1(T621);LILRB2(T569);LILRB5(T561);	LILRB1; LILRB2; LILRB5;	Q8NHL6; Q8N423; O75023;
p00026	LIRB2_HUMAN	Leukocyte immunoglobulin-like receptor subfamily B member 2 OS=Homo sapiens GN=LILRB2 PE=1 SV=4	AAASEAPQDVTYAQLHSLTLR	Phospho (Y)	774.712	47.6497	3	x'00000000000040000000000	3.33762	3.33762	3.33762	47.6497	47.6497	115.114	0.085053	0.085053	22.55	22.55	1	551	571	22.55	14238: Scan 19179 (rt=47.6497) [E:\Pedro Casado\b1370p29\Replicate 2\b1370p29_S15_R2338_Ku_1000nM_R.raw]	Q:/Pedro's Lab/Cell Signalling Proteomics/Pedro Casado/PF/Phosphoproteomics/Primary Cells/DAT/Replicate 2/F001904.dat	LILRB1(Y614);LILRB2(Y562);LILRB5(Y554);	LILRB1; LILRB2; LILRB5;	Q8NHL6; Q8N423; O75023;
p00027	KDM1B_HUMAN	Lysine-specific histone demethylase 1B OS=Homo sapiens GN=KDM1B PE=1 SV=3	AAATGNASPGKLEHSK	Phospho (ST)	540.258	14.6776	3	x'000000003000000000	1.34878	-0.43146	-0.43146	13.9088	14.6776	46.89	0.000285	0.040095	46.89	34.655	3	240	255	24.47	1465: Scan 4344 (rt=14.6775) [E:\Pedro Casado\b1370p29\Replicate 2\b1370p29_S7_R3221_PF_100nM_R.raw]	Q:/Pedro's Lab/Cell Signalling Proteomics/Pedro Casado/PF/Phosphoproteomics/Primary Cells/DAT/Replicate 2/F001896.dat	KDM1B(S247);	KDM1B;	Q8NB78;
p00028	MRP_HUMAN	MARCKS-related protein OS=Homo sapiens GN=MARCKSL1 PE=1 SV=2	AAATPESQEPQAK	Phospho (ST)	704.312	13.6357	2	x'000000030000000	1.93301	-4.47959	-0.28508	12.5541	13.9903	282.34	5.7e-07	0.000301	72.46	57.345	64	145	157	42.23	1308: Scan 3878 (rt=13.6357) [E:\Pedro Casado\b1370p29\b1370p29_S13_R2338_PF_1000nM.raw]	Q:/Pedro's Lab/Cell Signalling Proteomics/Pedro Casado/PF/Phosphoproteomics/Primary Cells/DAT/Replicate 1/F001810.dat	MARCKSL1(S151);	MARCKSL1;	P49006;
p00029	PCY1A_HUMAN	Choline-phosphate cytidylyltransferase A OS=Homo sapiens GN=PCYT1A PE=1 SV=2	AAAYDISEDEED	Phospho (ST)	704.248	35.8261	2	x'00000003000000	4.18135	-1.06579	2.91579	35.6006	36.4484	134.322	0.031937	0.031937	20.58	20.58	12	356	367	20.58	9509: Scan 13656 (rt=35.8261) [E:\Pedro Casado\b1370p29\b1370p29_S17_T0741_PF_100nM.raw]	Q:/Pedro's Lab/Cell Signalling Proteomics/Pedro Casado/PF/Phosphoproteomics/Primary Cells/DAT/Replicate 1/F001829.dat	PCYT1A(S362);	PCYT1A;	P49585;
p00030	PURA_HUMAN	Transcriptional activator protein Pur-alpha OS=Homo sapiens GN=PURA PE=1 SV=2	AACEQLHQQQQQQQEETAAATLLLQGEEEGEED		935.671	52.1025	4	x'00000000000000000000000000000000000	1.86725	-0.81821	-0.81821	52.1025	52.4638	55.61	0.024486	0.024486	29.26	29.26	2	290	322	29.26	14964: Scan 20081 (rt=52.1025) [E:\Pedro Casado\b1370p29\b1370p29_S22_T0746_PF_100nM.raw]	Q:/Pedro's Lab/Cell Signalling Proteomics/Pedro Casado/PF/Phosphoproteomics/Primary Cells/DAT/Replicate 1/F001835.dat	PURA(289-322, no_mod);	PURA;	Q00577;
p00031	PURA_HUMAN	Transcriptional activator protein Pur-alpha OS=Homo sapiens GN=PURA PE=1 SV=2	AACEQLHQQQQQQQEETAAATLLLQGEEEGEED		1247.23	52.2652	3	x'00000000000000000000000000000000000	4.46603	-1.95338	1.49706	51.8049	52.6694	95.51	4.67e-05	4.67e-05	56.28	56.28	30	290	322	56.28	16659: Scan 21449 (rt=52.2652) [E:\Pedro Casado\b1370p29\Replicate 2\b1370p29_S21_T0746_PF_0nM_R.raw]	Q:/Pedro's Lab/Cell Signalling Proteomics/Pedro Casado/PF/Phosphoproteomics/Primary Cells/DAT/Replicate 2/F001910.dat	PURA(289-322, no_mod);	PURA;	Q00577;
p00032	TPM3_HUMAN	Tropomyosin alpha-3 chain OS=Homo sapiens GN=TPM3 PE=1 SV=2	AADAEAEVASLNR		439.554	24.9017	3	x'000000000000000	3.77534	-4.18278	0.788211	24.6118	25.8324	208.69	1.67e-05	1.67e-05	57.48	57.48	88	79	91	45.03	6110: Scan 9383 (rt=24.9018) [E:\Pedro Casado\b1370p29\Replicate 2\b1370p29_S23_T0746_PF_1000nM_R.raw]	Q:/Pedro's Lab/Cell Signalling Proteomics/Pedro Casado/PF/Phosphoproteomics/Primary Cells/DAT/Replicate 2/F001912.dat	TPM3(77-90, no_mod);	TPM3;	P06753;
p00033	TPM3_HUMAN	Tropomyosin alpha-3 chain OS=Homo sapiens GN=TPM3 PE=1 SV=2	AADAEAEVASLNR		658.826	25.6578	2	x'000000000000000	2.06972	-2.65804	-1.12265	24.5155	25.8822	127.87	1.94e-07	1.94e-07	76.24	76.24	110	79	91	76.24	5883: Scan 9573 (rt=25.6578) [E:\Pedro Casado\b1370p29\b1370p29_S29_R3762_Ku_1000nM.raw]	Q:/Pedro's Lab/Cell Signalling Proteomics/Pedro Casado/PF/Phosphoproteomics/Primary Cells/DAT/Replicate 1/F001841.dat	TPM3(77-90, no_mod);	TPM3;	P06753;
p00034	GRHPR_HUMAN	Glyoxylate reductase/hydroxypyruvate reductase OS=Homo sapiens GN=GRHPR PE=1 SV=1	AADCEVEQWDSDEPIPAK		1030.45	39.5568	2	x'00000000000000000000	4.9614	-2.22694	1.07582	38.8005	39.6492	66.82	2.46e-06	2.46e-06	66.82	66.82	11	26	43	66.82	11987: Scan 16089 (rt=39.5568) [E:\Pedro Casado\b1370p29\Replicate 2\b1370p29_S16_T0741_PF_0nM_R.raw]	Q:/Pedro's Lab/Cell Signalling Proteomics/Pedro Casado/PF/Phosphoproteomics/Primary Cells/DAT/Replicate 2/F001905.dat	GRHPR(25-43, no_mod);	GRHPR;	Q9UBQ7;
p00035	RBM33_HUMAN	RNA-binding protein 33 OS=Homo sapiens GN=RBM33 PE=1 SV=3	AADEDWDSELEDDLLGEDLLSGK	Phospho (ST)	872.369	82.8459	3	x'0000000030000000000000000	-0.42845	-2.10399	-0.42845	82.7899	83.4331	160.94	0.004387	0.004387	34.8	34.8	4	34	56	34.8	25778: Scan 33227 (rt=82.8459) [E:\Pedro Casado\b1370p29\b1370p29_S17_T0741_PF_100nM.raw]	Q:/Pedro's Lab/Cell Signalling Proteomics/Pedro Casado/PF/Phosphoproteomics/Primary Cells/DAT/Replicate 1/F001829.dat	RBM33(S41);	RBM33;	Q96EV2;
p00036	RBM33_HUMAN	RNA-binding protein 33 OS=Homo sapiens GN=RBM33 PE=1 SV=3	AADEDWDSELEDDLLGEDLLSGK	Phospho (ST)	1308.05	83.5838	2	x'0000000030000000000000000	3.80476	-3.76959	-3.76959	82.7752	83.6578	216.4	1.06e-06	1.06e-06	70.46	70.46	8	34	56	70.46	26280: Scan 33822 (rt=83.5838) [E:\Pedro Casado\b1370p29\Replicate 2\b1370p29_S51_X7892_PF_100nM_R.raw]	Q:/Pedro's Lab/Cell Signalling Proteomics/Pedro Casado/PF/Phosphoproteomics/Primary Cells/DAT/Replicate 2/F002002.dat	RBM33(S41);	RBM33;	Q96EV2;
p00037	YBOX1_HUMAN	Nuclease-sensitive element-binding protein 1 OS=Homo sapiens GN=YBX1 PE=1 SV=3	AADPPAENSSAPEAEQGGAE		949.408	19.7829	2	x'0000000000000000000000	4.91669	-2.98082	1.75348	19.5841	20.8503	249.28	3.22e-06	3.22e-06	65.13	65.13	108	305	324	65.13	3559: Scan 6684 (rt=19.7829) [E:\Pedro Casado\b1370p29\Replicate 2\b1370p29_S40_R9318_PF_1000nM_R.raw]	Q:/Pedro's Lab/Cell Signalling Proteomics/Pedro Casado/PF/Phosphoproteomics/Primary Cells/DAT/Replicate 2/F001937.dat	YBX1(304-324, no_mod);	YBX1;	P67809;
p00038	YBOX1_HUMAN	Nuclease-sensitive element-binding protein 1 OS=Homo sapiens GN=YBX1 PE=1 SV=3	AADPPAENSSAPEAEQGGAE	Phospho (ST)	989.388	23.3168	2	x'0000000003000000000000	3.84566	-3.56038	-1.56721	22.592	23.4788	239.502	0.000687	0.003763	40.05	35.06	90	305	324	30.07	4772: Scan 8013 (rt=23.3168) [E:\Pedro Casado\b1370p29\b1370p29_S16_T0741_PF_0nM.raw]	Q:/Pedro's Lab/Cell Signalling Proteomics/Pedro Casado/PF/Phosphoproteomics/Primary Cells/DAT/Replicate 1/F001828.dat	YBX1(S313);	YBX1;	P67809;
p00039	TOM1_HUMAN	Target of Myb protein 1 OS=Homo sapiens GN=TOM1 PE=1 SV=2	AADRLPNLSSPSAEGPPGPPSGPAPR	Phospho (ST)	644.564	38.617	4	x'0000000000003000000000000000	4.53261	0.772271	1.11412	38.4057	38.617	271.91	8.19e-07	2.2e-05	72.95	63.7033	12	453	478	50.73	10097: Scan 14733 (rt=38.617) [E:\Pedro Casado\b1370p29\b1370p29_S15_R2338_Ku_1000nM.raw]	Q:/Pedro's Lab/Cell Signalling Proteomics/Pedro Casado/PF/Phosphoproteomics/Primary Cells/DAT/Replicate 1/F001818.dat	TOM1(S464);	TOM1;	O60784;
p00040	TOM1_HUMAN	Target of Myb protein 1 OS=Homo sapiens GN=TOM1 PE=1 SV=2	AADRLPNLSSPSAEGPPGPPSGPAPR	Phospho (ST)	859.083	38.7826	3	x'0000000000003000000000000000	4.70198	-2.80318	1.637	37.9536	39.0879	201.49	3.51e-10	1.6e-08	106.5	96.0167	321	453	478	81.34	10881: Scan 15251 (rt=38.7826) [E:\Pedro Casado\b1370p29\Replicate 2\b1370p29_S47_T1805_Ku_1000nM_R.raw]	Q:/Pedro's Lab/Cell Signalling Proteomics/Pedro Casado/PF/Phosphoproteomics/Primary Cells/DAT/Replicate 2/F001928.dat	TOM1(S464);	TOM1;	O60784;
p00041	TOE1_HUMAN	Target of EGR1 protein 1 OS=Homo sapiens GN=TOE1 PE=1 SV=1	AADSDDGAVSAPAASDGGVSK	Phospho (ST)	964.399	23.3219	2	x'00003000000000000000000	4.51476	-2.32564	-1.40182	23.1785	24.3483	87.52	1.86e-08	0.004636	87.52	59.03	81	2	22	56.98	4758: Scan 8242 (rt=23.3219) [E:\Pedro Casado\b1370p29\b1370p29_S54_GMPB_1420_PF_0nM.raw]	Q:/Pedro's Lab/Cell Signalling Proteomics/Pedro Casado/PF/Phosphoproteomics/Primary Cells/DAT/Replicate 1/F001879.dat	TOE1(S5);	TOE1;	Q96GM8;
p00042	TPR_HUMAN	Nucleoprotein TPR OS=Homo sapiens GN=TPR PE=1 SV=3	AADSQNSGEGNTGAAESSFSQEVSR	Phospho (ST)	856.018	33.5617	3	x'000000030000000000000000000	2.99567	-2.71187	2.35241	32.5751	33.5617	353.15	2.51e-06	0.027285	67.36	48.622	49	2031	2055	40.99	8274: Scan 12443 (rt=33.5617) [E:\Pedro Casado\b1370p29\b1370p29_S14_R2338_Ku_100nM.raw]	Q:/Pedro's Lab/Cell Signalling Proteomics/Pedro Casado/PF/Phosphoproteomics/Primary Cells/DAT/Replicate 1/F001812.dat	TPR(S2037);	TPR;	P12270;
p00043	CCAR2_HUMAN	Cell cycle and apoptosis regulator protein 2 OS=Homo sapiens GN=CCAR2 PE=1 SV=2	AAEAAPPTQEAQGETEPTEQAPDALEQAADTSR		845.89	37.9541	4	x'00000000000000000000000000000000000	2.00146	0.297083	0.297083	37.9541	38.4121	72.12	0.004244	0.004244	36.84	36.84	2	447	479	34.71	10060: Scan 14681 (rt=37.9541) [E:\Pedro Casado\b1370p29\b1370p29_S40_R9318_PF_1000nM.raw]	Q:/Pedro's Lab/Cell Signalling Proteomics/Pedro Casado/PF/Phosphoproteomics/Primary Cells/DAT/Replicate 1/F001853.dat	KIAA1967(446-479, no_mod);	KIAA1967;	Q8N163;
p00044	CCAR2_HUMAN	Cell cycle and apoptosis regulator protein 2 OS=Homo sapiens GN=CCAR2 PE=1 SV=2	AAEAAPPTQEAQGETEPTEQAPDALEQAADTSR		1127.52	38.5233	3	x'00000000000000000000000000000000000	4.83497	-2.79921	0.307735	37.6703	38.5827	111.89	1.33e-10	1.33e-10	111.89	111.89	44	447	479	109.22	10469: Scan 15172 (rt=38.5233) [E:\Pedro Casado\b1370p29\b1370p29_S25_R3762_PF_0nM.raw]	Q:/Pedro's Lab/Cell Signalling Proteomics/Pedro Casado/PF/Phosphoproteomics/Primary Cells/DAT/Replicate 1/F001834.dat	KIAA1967(446-479, no_mod);	KIAA1967;	Q8N163;
p00045	CCAR2_HUMAN	Cell cycle and apoptosis regulator protein 2 OS=Homo sapiens GN=CCAR2 PE=1 SV=2	AAEAAPPTQEAQGETEPTEQAPDALEQAADTSR	Phospho (ST)	1154.17	41.5215	3	x'00000000000000000030000000000000000	1.04524	-4.76488	-3.55082	41.4312	42.1489	63.54	3.34e-05	0.000347	58.26	53.3767	30	447	479	43.61	8682: Scan 14644 (rt=41.5214) [E:\Pedro Casado\b1370p29\b1370p29_S3_X1100_PF_1000nM.raw]	Q:/Pedro's Lab/Cell Signalling Proteomics/Pedro Casado/PF/Phosphoproteomics/Primary Cells/DAT/Replicate 1/F001783.dat	KIAA1967(T464);	KIAA1967;	Q8N163;
p00046	PTMA_HUMAN	Prothymosin alpha OS=Homo sapiens GN=PTMA PE=1 SV=2	AAEDDEDDDVDTK		719.278	11.7521	2	x'000000000000000	4.33957	-4.2505	-1.25719	11.6093	14.2691	264.1	1.27e-12	1.27e-12	125.38	125.38	164	91	103	125.38	558: Scan 3035 (rt=11.7521) [E:\Pedro Casado\b1370p29\Replicate 2\b1370p29_S57_R9368_PF_0nM_R.raw]	Q:/Pedro's Lab/Cell Signalling Proteomics/Pedro Casado/PF/Phosphoproteomics/Primary Cells/DAT/Replicate 2/F002008.dat	PTMA(90-103, no_mod);	PTMA;	P06454;
p00047	PTMA_HUMAN	Prothymosin alpha OS=Homo sapiens GN=PTMA PE=1 SV=2	AAEDDEDDDVDTKK		522.552	9.9025	3	x'0000000000000000	4.60296	-4.83053	-3.4596	9.75546	11.9834	210.17	2.41e-08	1.62e-06	84.96	74.245	144	91	104	84.96	56: Scan 2303 (rt=9.9025) [E:\Pedro Casado\b1370p29\b1370p29_S57_R9368_PF_0nM.raw]	Q:/Pedro's Lab/Cell Signalling Proteomics/Pedro Casado/PF/Phosphoproteomics/Primary Cells/DAT/Replicate 1/F001882.dat	PTMA(90-104, no_mod);	PTMA;	P06454;
p00048	PTMA_HUMAN	Prothymosin alpha OS=Homo sapiens GN=PTMA PE=1 SV=2	AAEDDEDDDVDTKK		783.324	10.231	2	x'0000000000000000	4.68988	-4.88422	-3.18413	9.82965	12.3986	269.4	6.23e-09	6.23e-09	90.63	90.63	50	91	104	90.63	218: Scan 2495 (rt=10.231) [E:\Pedro Casado\b1370p29\Replicate 2\b1370p29_S50_X7892_PF_0nM_R.raw]	Q:/Pedro's Lab/Cell Signalling Proteomics/Pedro Casado/PF/Phosphoproteomics/Primary Cells/DAT/Replicate 2/F002001.dat	PTMA(90-104, no_mod);	PTMA;	P06454;
p00049	HNRL2_HUMAN	Heterogeneous nuclear ribonucleoprotein U-like protein 2 OS=Homo sapiens GN=HNRNPUL2 PE=1 SV=1	AAEEQGDDQDSEK		711.284	9.89306	2	x'000000000000000	-4.36591	-4.36591	-4.36591	9.89306	9.89306	262.994	0.000254	0.000254	43.63	43.63	1	175	187	43.63	145: Scan 2363 (rt=9.89306) [E:\Pedro Casado\b1370p29\Replicate 2\b1370p29_S29_R3762_Ku_1000nM_R.raw]	Q:/Pedro's Lab/Cell Signalling Proteomics/Pedro Casado/PF/Phosphoproteomics/Primary Cells/DAT/Replicate 2/F001921.dat	HNRNPUL2(174-187, no_mod);	HNRNPUL2;	Q1KMD3;
p00050	HNRL2_HUMAN	Heterogeneous nuclear ribonucleoprotein U-like protein 2 OS=Homo sapiens GN=HNRNPUL2 PE=1 SV=1	AAEEQGDDQDSEKSKPAGSDGER	Phospho (ST)	829.333	9.78073	3	x'0000000000000000000300000	2.42013	-4.82339	-4.70266	9.77655	10.0623	399.526	1.14e-09	0.000926	100.12	66.89	54	175	197	36.25	48: Scan 2270 (rt=9.78073) [E:\Pedro Casado\b1370p29\b1370p29_S49_T4628_PF_100nM.raw]	Q:/Pedro's Lab/Cell Signalling Proteomics/Pedro Casado/PF/Phosphoproteomics/Primary Cells/DAT/Replicate 1/F001863.dat	HNRNPUL2(S193);	HNRNPUL2;	Q1KMD3;
p00051	PHF10_HUMAN	PHD finger protein 10 OS=Homo sapiens GN=PHF10 PE=1 SV=3	AAEFNSNLNR		568.279	21.7526	2	x'000000000000	-0.35257	-0.35257	-0.35257	21.7526	21.7526	20.41	0.069608	0.069608	20.41	20.41	1	207	216	20.41	4302: Scan 7769 (rt=21.7526) [E:\Pedro Casado\b1370p29\b1370p29_S34_T3676_Ku_1000nM.raw]	Q:/Pedro's Lab/Cell Signalling Proteomics/Pedro Casado/PF/Phosphoproteomics/Primary Cells/DAT/Replicate 1/F001846.dat	PHF10(206-216, no_mod);	PHF10;	Q8WUB8;
p00052	MDC1_HUMAN	Mediator of DNA damage checkpoint protein 1 OS=Homo sapiens GN=MDC1 PE=1 SV=3	AAESLTAIPEPASPQLLETPIHASQIQK	Phospho (ST)	1007.52	56.3012	3	x'000000000000030000000000000000	3.11306	-2.74878	0.529884	55.9211	56.7332	365.482	0.000102	0.008594	48.84	35.6967	56	1763	1790	16.2	16057: Scan 22003 (rt=56.3012) [E:\Pedro Casado\b1370p29\b1370p29_S7_R3221_PF_100nM.raw]	Q:/Pedro's Lab/Cell Signalling Proteomics/Pedro Casado/PF/Phosphoproteomics/Primary Cells/DAT/Replicate 1/F001795.dat	MDC1(S1775);	MDC1;	Q14676;
p00053	1433E_HUMAN	14-3-3 protein epsilon OS=Homo sapiens GN=YWHAE PE=1 SV=1	AAFDDAIAELDTLSEESYK		696.661	70.5609	3	x'000000000000000000000	3.62776	-1.50411	0.882144	69.9991	70.9615	392.102	1.22e-06	1.22e-06	70.97	70.97	35	197	215	70.97	22335: Scan 28921 (rt=70.5609) [E:\Pedro Casado\b1370p29\b1370p29_S34_T3676_Ku_1000nM.raw]	Q:/Pedro's Lab/Cell Signalling Proteomics/Pedro Casado/PF/Phosphoproteomics/Primary Cells/DAT/Replicate 1/F001846.dat	YWHAE(196-215, no_mod);	YWHAE;	P62258;
p00054	1433E_HUMAN	14-3-3 protein epsilon OS=Homo sapiens GN=YWHAE PE=1 SV=1	AAFDDAIAELDTLSEESYK		1044.49	70.4642	2	x'000000000000000000000	3.75042	-3.34124	3.65459	70.2462	70.9296	311.66	2.89e-09	2.89e-09	97.13	97.13	20	197	215	97	21914: Scan 28233 (rt=70.4642) [E:\Pedro Casado\b1370p29\b1370p29_S16_T0741_PF_0nM.raw]	Q:/Pedro's Lab/Cell Signalling Proteomics/Pedro Casado/PF/Phosphoproteomics/Primary Cells/DAT/Replicate 1/F001828.dat	YWHAE(196-215, no_mod);	YWHAE;	P62258;
p00055	1433E_HUMAN	14-3-3 protein epsilon OS=Homo sapiens GN=YWHAE PE=1 SV=1	AAFDDAIAELDTLSEESYK	Phospho (ST)	723.316	65.2034	3	x'000000000000000003000	4.6965	-3.84556	-0.53671	64.5608	65.3715	132.282	0.001505	0.013622	39.33	33.72	30	197	215	22.5	20092: Scan 26367 (rt=65.2034) [E:\Pedro Casado\b1370p29\Replicate 2\b1370p29_S48_T4628_PF_0nM_R.raw]	Q:/Pedro's Lab/Cell Signalling Proteomics/Pedro Casado/PF/Phosphoproteomics/Primary Cells/DAT/Replicate 2/F001930.dat	YWHAE(S213);	YWHAE;	P62258;
p00056	1433E_HUMAN	14-3-3 protein epsilon OS=Homo sapiens GN=YWHAE PE=1 SV=1	AAFDDAIAELDTLSEESYK	Phospho (ST)	1084.47	65.3844	2	x'000000000000300000000	4.75464	-4.47503	-1.8907	64.5455	65.5042	230.992	4.45e-09	7.15e-07	94.38	85.4433	249	197	215	60.65	20630: Scan 26811 (rt=65.3844) [E:\Pedro Casado\b1370p29\b1370p29_S28_R3762_Ku_100nM.raw]	Q:/Pedro's Lab/Cell Signalling Proteomics/Pedro Casado/PF/Phosphoproteomics/Primary Cells/DAT/Replicate 1/F001840.dat	YWHAE(T208);	YWHAE;	P62258;
p00057	BCR_HUMAN	Breakpoint cluster region protein OS=Homo sapiens GN=BCR PE=1 SV=2	AAFDVNNK		439.723	18.4526	2	x'0000000000	1.02686	-0.29518	1.02686	18.4526	19.0844	61.422	0.000673	0.000673	40.61	40.61	4	1103	1110	34.76	3655: Scan 6580 (rt=18.4526) [E:\Pedro Casado\b1370p29\Replicate 2\b1370p29_S17_T0741_PF_100nM_R.raw]	Q:/Pedro's Lab/Cell Signalling Proteomics/Pedro Casado/PF/Phosphoproteomics/Primary Cells/DAT/Replicate 2/F001906.dat	BCR(1102-1110, no_mod);	BCR;	P11274;
p00058	LG3BP_HUMAN	Galectin-3-binding protein OS=Homo sapiens GN=LGALS3BP PE=1 SV=1	AAFGQGSGPIMLDEVQCTGTEASLADCK		971.779	53.1809	3	x'000000000000000000000000000000	4.5754	1.6705	4.5754	53.1809	53.43	68.97	2.34e-06	2.34e-06	68.97	68.97	3	77	104	68.97	16183: Scan 21621 (rt=53.1809) [E:\Pedro Casado\b1370p29\b1370p29_S31_T3676_PF_100nM.raw]	Q:/Pedro's Lab/Cell Signalling Proteomics/Pedro Casado/PF/Phosphoproteomics/Primary Cells/DAT/Replicate 1/F001843.dat	LGALS3BP(76-104, no_mod);	LGALS3BP;	Q08380;
p00059	AKP13_HUMAN	A-kinase anchor protein 13 OS=Homo sapiens GN=AKAP13 PE=1 SV=2	AAGALLTEGEACHMSLSSPELGPLTK	Phospho (ST)	907.428	54.498	3	x'0000000000000003000000000000	3.17401	-1.8016	-0.26809	54.4079	54.8178	487.74	0.001825	0.004301	39.64	37.29	29	1265	1290	14.85	15705: Scan 21384 (rt=54.498) [E:\Pedro Casado\b1370p29\b1370p29_S12_R2338_PF_100nM.raw]	Q:/Pedro's Lab/Cell Signalling Proteomics/Pedro Casado/PF/Phosphoproteomics/Primary Cells/DAT/Replicate 1/F001808.dat	AKAP13(S1279);	AKAP13;	Q12802;
p00060	TB10B_HUMAN	TBC1 domain family member 10B OS=Homo sapiens GN=TBC1D10B PE=1 SV=3	AAGGAPSPPPPVR	Phospho (ST)	627.307	24.8397	2	x'000000030000000	3.28995	-4.70944	1.09452	23.3853	25.1878	115.53	1.62e-06	0.000214	68.39	56.37	203	672	684	67.84	5502: Scan 9138 (rt=24.8397) [E:\Pedro Casado\b1370p29\b1370p29_S25_R3762_PF_0nM.raw]	Q:/Pedro's Lab/Cell Signalling Proteomics/Pedro Casado/PF/Phosphoproteomics/Primary Cells/DAT/Replicate 1/F001834.dat	TBC1D10B(S678);	TBC1D10B;	Q4KMP7;
p00061	MYO9B_HUMAN	Unconventional myosin-IXb OS=Homo sapiens GN=MYO9B PE=1 SV=3	AAGMSSPGAQSHPEELPR	Oxidation (M); Phospho (ST)	639.945	20.3093	3	x'00002300000000000000	0.970362	0.970362	0.970362	20.3093	20.3093	389.14	0.002344	0.007824	36.85	33.08	2	712	729	20.45	3897: Scan 7024 (rt=20.3093) [E:\Pedro Casado\b1370p29\Replicate 2\b1370p29_S43_GMPB_1421_PF_0nM_R.raw]	Q:/Pedro's Lab/Cell Signalling Proteomics/Pedro Casado/PF/Phosphoproteomics/Primary Cells/DAT/Replicate 2/F001920.dat	MYO9B(M715);MYO9B(S716);	MYO9B;	Q13459;
p00062	MYO9B_HUMAN	Unconventional myosin-IXb OS=Homo sapiens GN=MYO9B PE=1 SV=3	AAGMSSPGAQSHPEELPR	Phospho (ST)	634.613	24.3974	3	x'00000300000000000000	0.993784	-1.07375	0.993784	24.3974	24.5988	389.14	5.36e-05	0.000209	53.75	49.59	6	712	729	30.71	5410: Scan 8840 (rt=24.3974) [E:\Pedro Casado\b1370p29\Replicate 2\b1370p29_S43_GMPB_1421_PF_0nM_R.raw]	Q:/Pedro's Lab/Cell Signalling Proteomics/Pedro Casado/PF/Phosphoproteomics/Primary Cells/DAT/Replicate 2/F001920.dat	MYO9B(S716);	MYO9B;	Q13459;
p00063	Z512B_HUMAN	Zinc finger protein 512B OS=Homo sapiens GN=ZNF512B PE=1 SV=1	AAGPASPPEEDPER	Phospho (ST)	751.812	21.6662	2	x'0000003000000000	3.28047	-3.9651	0.376929	20.8515	21.8682	98.64	8.13e-07	8.13e-07	69.47	69.47	20	404	417	69.47	4214: Scan 7586 (rt=21.6662) [E:\Pedro Casado\b1370p29\Replicate 2\b1370p29_S9_R3221_Ku_100nM_R.raw]	Q:/Pedro's Lab/Cell Signalling Proteomics/Pedro Casado/PF/Phosphoproteomics/Primary Cells/DAT/Replicate 2/F001898.dat	ZNF512B(S409);	ZNF512B;	Q96KM6;
p00064	ASPC1_HUMAN	Tether containing UBX domain for GLUT4 OS=Homo sapiens GN=ASPSCR1 PE=1 SV=1	AAGSPSPLPAPDPAPK	Phospho (ST)	776.873	32.7636	2	x'000000300000000000	4.76239	-3.26732	-1.47577	30.67	32.8499	52.39	6.32e-05	0.003583	52.39	42.135	34	497	512	31.88	8041: Scan 12135 (rt=32.7636) [E:\Pedro Casado\b1370p29\b1370p29_S12_R2338_PF_100nM.raw]	Q:/Pedro's Lab/Cell Signalling Proteomics/Pedro Casado/PF/Phosphoproteomics/Primary Cells/DAT/Replicate 1/F001808.dat	ASPSCR1(S502);	ASPSCR1;	Q9BZE9;
p00065	PRC2C_HUMAN	Protein PRRC2C OS=Homo sapiens GN=PRRC2C PE=1 SV=4	AAGSPSSSDQDEKLPGQDESTAGTSEQNDILK		1088.17	31.3219	3	x'0000000000000000000000000000000000	1.81206	-0.85544	1.81206	31.3219	31.7785	62.3	1.15e-05	1.15e-05	62.3	62.3	4	184	215	62.3	8138: Scan 11968 (rt=31.3219) [E:\Pedro Casado\b1370p29\Replicate 2\b1370p29_S24_T0746_Ku_1000nM_R.raw]	Q:/Pedro's Lab/Cell Signalling Proteomics/Pedro Casado/PF/Phosphoproteomics/Primary Cells/DAT/Replicate 2/F001913.dat	PRRC2C(183-215, no_mod);	PRRC2C;	Q9Y520;
p00066	PRC2C_HUMAN	Protein PRRC2C OS=Homo sapiens GN=PRRC2C PE=1 SV=4	AAGSPSSSDQDEKLPGQDESTAGTSEQNDILK	Phospho (ST)	1114.83	35.2096	3	x'0000000030000000000000000000000000	4.9637	-2.66772	4.9637	34.7916	35.3455	147.04	1.29e-07	1.86e-05	82.32	66.585	71	184	215	37.68	8978: Scan 13481 (rt=35.2096) [E:\Pedro Casado\b1370p29\b1370p29_S36_T0987_Ku_100nM.raw]	Q:/Pedro's Lab/Cell Signalling Proteomics/Pedro Casado/PF/Phosphoproteomics/Primary Cells/DAT/Replicate 1/F001848.dat	PRRC2C(S191);	PRRC2C;	Q9Y520;
p00067	ZN106_HUMAN	Zinc finger protein 106 OS=Homo sapiens GN=ZNF106 PE=1 SV=1	AAHVPENSDTEQDVLTVKPVR	Phospho (ST)	597.04	32.5077	4	x'00000000300000000000000	0.244113	-2.69197	-2.69197	32.4598	32.5077	24.86	0.046865	0.046865	24.86	24.86	3	1363	1383	24.86	8618: Scan 12574 (rt=32.5077) [E:\Pedro Casado\b1370p29\Replicate 2\b1370p29_S12_R2338_PF_100nM_R.raw]	Q:/Pedro's Lab/Cell Signalling Proteomics/Pedro Casado/PF/Phosphoproteomics/Primary Cells/DAT/Replicate 2/F001901.dat	ZFP106(S1370);	ZFP106;	Q9H2Y7;
p00068	ZN106_HUMAN	Zinc finger protein 106 OS=Homo sapiens GN=ZNF106 PE=1 SV=1	AAHVPENSDTEQDVLTVKPVR	Phospho (ST)	795.722	32.8825	3	x'00000000003000000000000	3.04008	-1.41435	1.9831	32.2991	32.9457	80.68	1.21e-07	2.69e-06	80.68	72.495	32	1363	1383	55.2	9058: Scan 12938 (rt=32.8825) [E:\Pedro Casado\b1370p29\Replicate 2\b1370p29_S31_T3676_PF_100nM_R.raw]	Q:/Pedro's Lab/Cell Signalling Proteomics/Pedro Casado/PF/Phosphoproteomics/Primary Cells/DAT/Replicate 2/F001925.dat	ZFP106(T1372);	ZFP106;	Q9H2Y7;
p00069	FUS_HUMAN	RNA-binding protein FUS OS=Homo sapiens GN=FUS PE=1 SV=1	AAIDWFDGK		511.751	45.6496	2	x'00000000000	0.95449	0.249636	0.249636	44.9921	45.6496	123.07	0.000904	0.000904	39.01	39.01	3	349	357	13.68	10727: Scan 16332 (rt=45.6496) [E:\Pedro Casado\b1370p29\b1370p29_S24_T0746_Ku_1000nM.raw]	Q:/Pedro's Lab/Cell Signalling Proteomics/Pedro Casado/PF/Phosphoproteomics/Primary Cells/DAT/Replicate 1/F001837.dat	TAF15(297-306, no_mod);FUS(348-357, no_mod);	TAF15; FUS;	Q92804; P35637;
p00070	SPF45_HUMAN	Splicing factor 45 OS=Homo sapiens GN=RBM17 PE=1 SV=1	AAIPPPVYEEQDRPRSPTGPSNSFLANMGGTVAHK	Phospho (ST)	755.167	45.6851	5	x'0000000000000000000000030000000000000	2.17143	2.17143	2.17143	45.6851	45.6851	201.716	0.016972	0.026619	29.62	27.7825	4	207	241	2.45	13963: Scan 18566 (rt=45.6851) [E:\Pedro Casado\b1370p29\Replicate 2\b1370p29_S11_R2338_PF_0nM_R.raw]	Q:/Pedro's Lab/Cell Signalling Proteomics/Pedro Casado/PF/Phosphoproteomics/Primary Cells/DAT/Replicate 2/F001900.dat	RBM17(S229);	RBM17;	Q96I25;
p00071	SPF45_HUMAN	Splicing factor 45 OS=Homo sapiens GN=RBM17 PE=1 SV=1	AAIPPPVYEEQDRPRSPTGPSNSFLANMGGTVAHK	Phospho (Y)	755.167	45.6851	5	x'0000000040000000000000000000000000000	2.17143	2.17143	2.17143	45.6851	45.6851	201.716	0.029835	0.029835	27.17	27.17	1	207	241	27.17	13963: Scan 18566 (rt=45.6851) [E:\Pedro Casado\b1370p29\Replicate 2\b1370p29_S11_R2338_PF_0nM_R.raw]	Q:/Pedro's Lab/Cell Signalling Proteomics/Pedro Casado/PF/Phosphoproteomics/Primary Cells/DAT/Replicate 2/F001900.dat	RBM17(Y214);	RBM17;	Q96I25;
p00072	SNR40_HUMAN	U5 small nuclear ribonucleoprotein 40 kDa protein OS=Homo sapiens GN=SNRNP40 PE=1 SV=1	AAIQTFQNTYQVLAVTFNDTSDQIISGGIDNDIK		925.964	86.5008	4	x'000000000000000000000000000000000000	-0.6803	-0.6803	-0.6803	86.5008	86.5008	36.84	0.002515	0.002515	36.84	36.84	1	185	218	31.97	26903: Scan 34831 (rt=86.5008) [E:\Pedro Casado\b1370p29\Replicate 2\b1370p29_S9_R3221_Ku_100nM_R.raw]	Q:/Pedro's Lab/Cell Signalling Proteomics/Pedro Casado/PF/Phosphoproteomics/Primary Cells/DAT/Replicate 2/F001898.dat	SNRNP40(184-218, no_mod);	SNRNP40;	Q96DI7;
p00073	ACINU_HUMAN	Apoptotic chromatin condensation inducer in the nucleus OS=Homo sapiens GN=ACIN1 PE=1 SV=2	AAKLSEGSQPAEEEEDQETPSR	2 Phospho (ST)	850.007	23.4203	3	x'000003003000000000000000	1.6965	-3.12093	-3.12093	23.2012	24.2005	945.822	2.95e-07	2.95e-07	75.89	75.89	41	236	257	72.74	5100: Scan 8438 (rt=23.4204) [E:\Pedro Casado\b1370p29\Replicate 2\b1370p29_S59_T6096_PF_0nM_R.raw]	Q:/Pedro's Lab/Cell Signalling Proteomics/Pedro Casado/PF/Phosphoproteomics/Primary Cells/DAT/Replicate 2/F002010.dat	ACIN1(S240);ACIN1(S243);	ACIN1;	Q9UKV3;
p00074	ACINU_HUMAN	Apoptotic chromatin condensation inducer in the nucleus OS=Homo sapiens GN=ACIN1 PE=1 SV=2	AAKLSEGSQPAEEEEDQETPSR	2 Phospho (ST)	1274.51	23.5632	2	x'000003003000000000000000	0.234393	-0.00118	0.234393	23.4489	23.5632	970.022	2.73e-06	2.73e-06	66.29	66.29	2	236	257	52.01	5352: Scan 8697 (rt=23.5632) [E:\Pedro Casado\b1370p29\Replicate 2\b1370p29_S11_R2338_PF_0nM_R.raw]	Q:/Pedro's Lab/Cell Signalling Proteomics/Pedro Casado/PF/Phosphoproteomics/Primary Cells/DAT/Replicate 2/F001900.dat	ACIN1(S240);ACIN1(S243);	ACIN1;	Q9UKV3;
p00075	ACINU_HUMAN	Apoptotic chromatin condensation inducer in the nucleus OS=Homo sapiens GN=ACIN1 PE=1 SV=2	AAKLSEGSQPAEEEEDQETPSR	Phospho (ST)	823.353	22.1643	3	x'000003000000000000000000	1.47342	-1.4937	-0.76407	21.1819	22.1643	695.082	4.48e-07	4.48e-07	75.31	75.31	36	236	257	66.85	4225: Scan 7570 (rt=22.1643) [E:\Pedro Casado\b1370p29\b1370p29_S15_R2338_Ku_1000nM.raw]	Q:/Pedro's Lab/Cell Signalling Proteomics/Pedro Casado/PF/Phosphoproteomics/Primary Cells/DAT/Replicate 1/F001818.dat	ACIN1(S240);	ACIN1;	Q9UKV3;
p00076	NOLC1_HUMAN	Nucleolar and coiled-body phosphoprotein 1 OS=Homo sapiens GN=NOLC1 PE=1 SV=2	AAKNSEEEEEEK	Phospho (ST)	736.791	9.84572	2	x'00000300000000	4.11871	-4.91926	-3.46502	9.76186	10.0187	88.77	4.08e-06	4.08e-06	61.89	61.89	45	559	570	61.89	25: Scan 2259 (rt=9.84572) [E:\Pedro Casado\b1370p29\b1370p29_S17_T0741_PF_100nM.raw]	Q:/Pedro's Lab/Cell Signalling Proteomics/Pedro Casado/PF/Phosphoproteomics/Primary Cells/DAT/Replicate 1/F001829.dat	NOLC1(S563);	NOLC1;	Q14978;
p00077	ZC3H4_HUMAN	Zinc finger CCCH domain-containing protein 4 OS=Homo sapiens GN=ZC3H4 PE=1 SV=3	AAKPGPAEAPSPTASPSGDASPPATAPYDPR	2 Phospho (ST)	1031.12	34.4037	3	x'000000000000030000000000030000000	4.95801	-1.35196	0.977886	34.0175	35.2836	168.504	1.87e-05	0.005389	59.52	41.609	440	1094	1124	28.63	8894: Scan 13103 (rt=34.4037) [E:\Pedro Casado\b1370p29\Replicate 2\b1370p29_S38_R9318_PF_0nM_R.raw]	Q:/Pedro's Lab/Cell Signalling Proteomics/Pedro Casado/PF/Phosphoproteomics/Primary Cells/DAT/Replicate 2/F001935.dat	ZC3H4(T1106);ZC3H4(T1118);	ZC3H4;	Q9UPT8;
p00078	ZC3H4_HUMAN	Zinc finger CCCH domain-containing protein 4 OS=Homo sapiens GN=ZC3H4 PE=1 SV=3	AAKPGPAEAPSPTASPSGDASPPATAPYDPR	Phospho (ST)	753.601	31.5742	4	x'000000000000000000000300000000000	3.72378	0.455093	0.455093	31.5668	31.7976	164.534	0.06947	0.06947	23.77	23.77	4	1094	1124	4.71	8062: Scan 11967 (rt=31.5742) [E:\Pedro Casado\b1370p29\Replicate 2\b1370p29_S39_R9318_PF_100nM_R.raw]	Q:/Pedro's Lab/Cell Signalling Proteomics/Pedro Casado/PF/Phosphoproteomics/Primary Cells/DAT/Replicate 2/F001936.dat	ZC3H4(S1114);	ZC3H4;	Q9UPT8;
p00079	ZC3H4_HUMAN	Zinc finger CCCH domain-containing protein 4 OS=Homo sapiens GN=ZC3H4 PE=1 SV=3	AAKPGPAEAPSPTASPSGDASPPATAPYDPR	Phospho (ST)	1004.47	31.7314	3	x'000000000000000000000300000000000	4.43332	-3.04083	2.9385	31.0552	32.3728	220.814	7.68e-08	0.003371	83.36	52.8275	500	1094	1124	30.09	8676: Scan 12449 (rt=31.7315) [E:\Pedro Casado\b1370p29\Replicate 2\b1370p29_S21_T0746_PF_0nM_R.raw]	Q:/Pedro's Lab/Cell Signalling Proteomics/Pedro Casado/PF/Phosphoproteomics/Primary Cells/DAT/Replicate 2/F001910.dat	ZC3H4(S1114);	ZC3H4;	Q9UPT8;
p00080	ZC3H4_HUMAN	Zinc finger CCCH domain-containing protein 4 OS=Homo sapiens GN=ZC3H4 PE=1 SV=3	AAKPGPAEAPSPTASPSGDASPPATAPYDPR	Phospho (Y)	1004.47	31.7314	3	x'000000000000000000000000000040000	4.23401	1.34402	2.9385	31.7314	32.0571	220.814	0.054127	0.054127	24.88	24.88	3	1094	1124	4.29	8676: Scan 12449 (rt=31.7315) [E:\Pedro Casado\b1370p29\Replicate 2\b1370p29_S21_T0746_PF_0nM_R.raw]	Q:/Pedro's Lab/Cell Signalling Proteomics/Pedro Casado/PF/Phosphoproteomics/Primary Cells/DAT/Replicate 2/F001910.dat	ZC3H4(Y1121);	ZC3H4;	Q9UPT8;
p00081	PDLI1_HUMAN	PDZ and LIM domain protein 1 OS=Homo sapiens GN=PDLIM1 PE=1 SV=4	AALANLCIGDVITAIDGENTSNMTHLEAQNR		1104.87	68.9689	3	x'000000000000000000000000000000000	1.95374	-2.84759	1.04784	68.9689	69.7893	277	8.94e-14	8.94e-14	142.07	142.07	9	39	69	142.07	20110: Scan 26726 (rt=68.9689) [E:\Pedro Casado\b1370p29\b1370p29_S23_T0746_PF_1000nM.raw]	Q:/Pedro's Lab/Cell Signalling Proteomics/Pedro Casado/PF/Phosphoproteomics/Primary Cells/DAT/Replicate 1/F001836.dat	PDLIM1(38-69, no_mod);	PDLIM1;	O00151;
p00082	TCOF_HUMAN	Treacle protein OS=Homo sapiens GN=TCOF1 PE=1 SV=3	AALAPAKESPR	Phospho (ST)	397.536	15.1935	3	x'0000000003000	3.29105	-1.87881	0.290017	13.7566	15.4378	461.46	0.000699	0.000699	41.24	41.24	37	898	908	34.98	2273: Scan 4939 (rt=15.1935) [E:\Pedro Casado\b1370p29\Replicate 2\b1370p29_S18_T0741_PF_1000nM_R.raw]	Q:/Pedro's Lab/Cell Signalling Proteomics/Pedro Casado/PF/Phosphoproteomics/Primary Cells/DAT/Replicate 2/F001907.dat	TCOF1(S906);	TCOF1;	Q13428;
p00083	TCOF_HUMAN	Treacle protein OS=Homo sapiens GN=TCOF1 PE=1 SV=3	AALAPAKESPR	Phospho (ST)	595.801	14.8362	2	x'0000000003000	4.97734	-1.88217	0.118529	13.3418	15.7827	606.78	2.08e-05	2.08e-05	56.59	56.59	58	898	908	56.59	2133: Scan 4731 (rt=14.8362) [E:\Pedro Casado\b1370p29\Replicate 2\b1370p29_S22_T0746_PF_100nM_R.raw]	Q:/Pedro's Lab/Cell Signalling Proteomics/Pedro Casado/PF/Phosphoproteomics/Primary Cells/DAT/Replicate 2/F001911.dat	TCOF1(S906);	TCOF1;	Q13428;
p00084	SF3B1_HUMAN	Splicing factor 3B subunit 1 OS=Homo sapiens GN=SF3B1 PE=1 SV=3	AALDEAQGVGLDSTGYYDQEIYGGSDSR		979.777	49.9242	3	x'000000000000000000000000000000	3.92398	-3.1768	3.92398	49.9242	50.2153	289.08	6.92e-07	6.92e-07	74.64	74.64	6	23	50	74.64	14063: Scan 19407 (rt=49.9242) [E:\Pedro Casado\b1370p29\b1370p29_S9_R3221_Ku_100nM.raw]	Q:/Pedro's Lab/Cell Signalling Proteomics/Pedro Casado/PF/Phosphoproteomics/Primary Cells/DAT/Replicate 1/F001799.dat	SF3B1(22-50, no_mod);	SF3B1;	O75533;
p00085	GLYM_HUMAN	Serine hydroxymethyltransferase, mitochondrial OS=Homo sapiens GN=SHMT2 PE=1 SV=3	AALEALGSCLNNK		454.235	35.5285	3	x'000000000000000	4.21568	-0.39568	-0.39568	35.3946	36.3505	77.97	6.64e-05	6.64e-05	50.53	50.53	21	83	95	46.19	9131: Scan 13545 (rt=35.5285) [E:\Pedro Casado\b1370p29\b1370p29_S38_R9318_PF_0nM.raw]	Q:/Pedro's Lab/Cell Signalling Proteomics/Pedro Casado/PF/Phosphoproteomics/Primary Cells/DAT/Replicate 1/F001850.dat	SHMT2(82-95, no_mod);	SHMT2;	P34897;
p00086	GLYM_HUMAN	Serine hydroxymethyltransferase, mitochondrial OS=Homo sapiens GN=SHMT2 PE=1 SV=3	AALEALGSCLNNK		680.849	35.5242	2	x'000000000000000	4.95555	-3.47288	-0.14856	35.1121	36.3712	77.97	1.29e-07	0.018128	77.97	50.69	74	83	95	77.97	9129: Scan 13543 (rt=35.5242) [E:\Pedro Casado\b1370p29\b1370p29_S38_R9318_PF_0nM.raw]	Q:/Pedro's Lab/Cell Signalling Proteomics/Pedro Casado/PF/Phosphoproteomics/Primary Cells/DAT/Replicate 1/F001850.dat	SHMT2(82-95, no_mod);	SHMT2;	P34897;
p00087	DDX46_HUMAN	Probable ATP-dependent RNA helicase DDX46 OS=Homo sapiens GN=DDX46 PE=1 SV=2	AALGLQDSDDEDAAVDIDEQIESMFNSK	Oxidation (M); Phospho (ST)	1041.44	72.5161	3	x'000000003000000000000000200000	4.59262	-3.38482	0.98837	71.3943	87.2826	111.81	1.19e-10	0.021386	111.81	69.12	90	797	824	111.81	23096: Scan 29589 (rt=72.5161) [E:\Pedro Casado\b1370p29\Replicate 2\b1370p29_S32_T3676_PF_1000nM_R.raw]	Q:/Pedro's Lab/Cell Signalling Proteomics/Pedro Casado/PF/Phosphoproteomics/Primary Cells/DAT/Replicate 2/F001927.dat	DDX46(M820);DDX46(S804);	DDX46;	Q7L014;
p00088	DDX46_HUMAN	Probable ATP-dependent RNA helicase DDX46 OS=Homo sapiens GN=DDX46 PE=1 SV=2	AALGLQDSDDEDAAVDIDEQIESMFNSK	Phospho (ST)	1036.11	86.7341	3	x'000000003000000000000000000000	3.20515	-3.26765	-0.41767	85.9972	87.2526	120.8	1.46e-11	0.000183	120.8	83.83	151	797	824	106.27	26949: Scan 34909 (rt=86.7341) [E:\Pedro Casado\b1370p29\Replicate 2\b1370p29_S9_R3221_Ku_100nM_R.raw]	Q:/Pedro's Lab/Cell Signalling Proteomics/Pedro Casado/PF/Phosphoproteomics/Primary Cells/DAT/Replicate 2/F001898.dat	DDX46(S804);	DDX46;	Q7L014;
p00089	CCD43_HUMAN	Coiled-coil domain-containing protein 43 OS=Homo sapiens GN=CCDC43 PE=1 SV=2	AALLAQYADVTDEEDEADEKDDSGATTMNIGSDK	Phospho (ST)	1223.51	49.3883	3	x'000000000003000000000000000000000000	4.82285	-3.02985	-2.04825	49.2297	49.9011	259.424	3.52e-12	0.006745	127.55	79.63	102	129	162	47.56	14495: Scan 19730 (rt=49.3883) [E:\Pedro Casado\b1370p29\b1370p29_S50_X7892_PF_0nM.raw]	Q:/Pedro's Lab/Cell Signalling Proteomics/Pedro Casado/PF/Phosphoproteomics/Primary Cells/DAT/Replicate 1/F001871.dat	CCDC43(T139);	CCDC43;	Q96MW1;
p00090	CCD43_HUMAN	Coiled-coil domain-containing protein 43 OS=Homo sapiens GN=CCDC43 PE=1 SV=2	AALLAQYADVTDEEDEADEKDDSGATTMNIGSDK	Phospho (Y)	1223.51	49.3883	3	x'000000040000000000000000000000000000	4.82285	-3.02985	-2.04825	49.2297	49.9011	259.424	2e-07	2e-07	79.99	79.99	41	129	162	48.28	14495: Scan 19730 (rt=49.3883) [E:\Pedro Casado\b1370p29\b1370p29_S50_X7892_PF_0nM.raw]	Q:/Pedro's Lab/Cell Signalling Proteomics/Pedro Casado/PF/Phosphoproteomics/Primary Cells/DAT/Replicate 1/F001871.dat	CCDC43(Y135);	CCDC43;	Q96MW1;
p00091	NUMA1_HUMAN	Nuclear mitotic apparatus protein 1 OS=Homo sapiens GN=NUMA1 PE=1 SV=2	AALMESQGQQQEER		802.871	18.7553	2	x'0000000000000000	1.40298	-1.36557	0.430248	17.715	18.7553	774.106	1.15e-08	1.15e-08	90.35	90.35	9	986	999	90.35	2867: Scan 5854 (rt=18.7553) [E:\Pedro Casado\b1370p29\b1370p29_S22_T0746_PF_100nM.raw]	Q:/Pedro's Lab/Cell Signalling Proteomics/Pedro Casado/PF/Phosphoproteomics/Primary Cells/DAT/Replicate 1/F001835.dat	NUMA1(985-999, no_mod);	NUMA1;	Q14980;
p00092	RS25_HUMAN	40S ribosomal protein S25 OS=Homo sapiens GN=RPS25 PE=1 SV=1	AALQELLSK		486.791	39.4318	2	x'00000000000	1.31643	1.31643	1.31643	39.4318	39.4318	43.6	0.000297	0.000297	43.6	43.6	1	86	94	42.93	11422: Scan 15762 (rt=39.4318) [E:\Pedro Casado\b1370p29\Replicate 2\b1370p29_S30_T3676_PF_0nM_R.raw]	Q:/Pedro's Lab/Cell Signalling Proteomics/Pedro Casado/PF/Phosphoproteomics/Primary Cells/DAT/Replicate 2/F001923.dat	RPS25(85-94, no_mod);	RPS25;	P62851;
p00093	AIFM1_HUMAN	Apoptosis-inducing factor 1, mitochondrial OS=Homo sapiens GN=AIFM1 PE=1 SV=1	AALSASEGEEVPQDK		765.868	22.5915	2	x'00000000000000000	2.56713	-0.85833	-0.59684	22.1651	23.0123	52.94	5.62e-05	5.62e-05	52.94	52.94	10	113	127	52.94	5137: Scan 8310 (rt=22.5915) [E:\Pedro Casado\b1370p29\Replicate 2\b1370p29_S34_T3676_Ku_1000nM_R.raw]	Q:/Pedro's Lab/Cell Signalling Proteomics/Pedro Casado/PF/Phosphoproteomics/Primary Cells/DAT/Replicate 2/F001931.dat	AIFM1(112-127, no_mod);	AIFM1;	O95831;
p00094	AIFM1_HUMAN	Apoptosis-inducing factor 1, mitochondrial OS=Homo sapiens GN=AIFM1 PE=1 SV=1	AALSASEGEEVPQDK	Phospho (ST)	805.852	26.4891	2	x'00003000000000000	4.28839	0.884022	0.884022	26.4891	26.7704	42.52	0.000537	0.020325	42.52	33.155	3	113	127	23.79	5925: Scan 9618 (rt=26.4891) [E:\Pedro Casado\b1370p29\b1370p29_S38_R9318_PF_0nM.raw]	Q:/Pedro's Lab/Cell Signalling Proteomics/Pedro Casado/PF/Phosphoproteomics/Primary Cells/DAT/Replicate 1/F001850.dat	AIFM1(S116);	AIFM1;	O95831;
p00095	NOLC1_HUMAN	Nucleolar and coiled-body phosphoprotein 1 OS=Homo sapiens GN=NOLC1 PE=1 SV=2	AALSLPAK	Phospho (ST)	425.726	31.6846	2	x'0000300000	-0.08594	-0.08594	-0.08594	31.6846	31.6846	94.78	0.052245	0.052245	22.41	22.41	1	453	460	18.46	7889: Scan 11916 (rt=31.6846) [E:\Pedro Casado\b1370p29\Replicate 2\b1370p29_S38_R9318_PF_0nM_R.raw]	Q:/Pedro's Lab/Cell Signalling Proteomics/Pedro Casado/PF/Phosphoproteomics/Primary Cells/DAT/Replicate 2/F001935.dat	NOLC1(S456);	NOLC1;	Q14978;
p00096	NIPBL_HUMAN	Nipped-B-like protein OS=Homo sapiens GN=NIPBL PE=1 SV=2	AAMYDIISSPSKDSTK	Phospho (ST)	598.607	36.1443	3	x'000000000003000000	1.58802	0.56727	0.56727	35.7337	36.577	36.752	0.002111	0.01272	37.51	31.32	5	342	357	10.34	9978: Scan 14177 (rt=36.1443) [E:\Pedro Casado\b1370p29\Replicate 2\b1370p29_S14_R2338_Ku_100nM_R.raw]	Q:/Pedro's Lab/Cell Signalling Proteomics/Pedro Casado/PF/Phosphoproteomics/Primary Cells/DAT/Replicate 2/F001903.dat	NIPBL(S352);	NIPBL;	Q6KC79;
p00097	NIPBL_HUMAN	Nipped-B-like protein OS=Homo sapiens GN=NIPBL PE=1 SV=2	AAMYDIISSPSKDSTK	Phospho (ST)	897.407	36.0798	2	x'000000003000000000	3.13085	-4.4997	1.90373	35.7008	36.451	138.772	0.000712	0.00418	46.47	40.3533	25	342	357	19.21	9276: Scan 13818 (rt=36.0798) [E:\Pedro Casado\b1370p29\b1370p29_S51_X7892_PF_100nM.raw]	Q:/Pedro's Lab/Cell Signalling Proteomics/Pedro Casado/PF/Phosphoproteomics/Primary Cells/DAT/Replicate 1/F001876.dat	NIPBL(S349);	NIPBL;	Q6KC79;
p00098	ZMYM4_HUMAN	Zinc finger MYM-type protein 4 OS=Homo sapiens GN=ZMYM4 PE=1 SV=1	AANQVEETLHTHLPQTPETNFR	Phospho (ST)	654.059	41.033	4	x'000000000000000030000000	1.31307	1.31307	1.31307	41.033	41.033	116.62	0.047552	0.047552	25.31	25.31	1	202	223	12.48	10727: Scan 15566 (rt=41.033) [E:\Pedro Casado\b1370p29\b1370p29_S8_R3221_PF_1000nM.raw]	Q:/Pedro's Lab/Cell Signalling Proteomics/Pedro Casado/PF/Phosphoproteomics/Primary Cells/DAT/Replicate 1/F001797.dat	ZMYM4(T217);	ZMYM4;	Q5VZL5;
p00099	MAP7_HUMAN	Ensconsin OS=Homo sapiens GN=MAP7 PE=1 SV=1	AAPAQVRPPSPGNIRPVK	Phospho (ST)	645.683	29.1899	3	x'00000000003000000000	2.31175	0.016029	0.372798	29.1433	29.8019	99.3	0.002732	0.002732	33.73	33.73	12	356	373	33.73	7738: Scan 11334 (rt=29.1899) [E:\Pedro Casado\b1370p29\Replicate 2\b1370p29_S21_T0746_PF_0nM_R.raw]	Q:/Pedro's Lab/Cell Signalling Proteomics/Pedro Casado/PF/Phosphoproteomics/Primary Cells/DAT/Replicate 2/F001910.dat	MAP7(S365);	MAP7;	Q14244;
p00100	COR1A_HUMAN	Coronin-1A OS=Homo sapiens GN=CORO1A PE=1 SV=4	AAPEASGTPSSDAVSR		751.859	16.6325	2	x'000000000000000000	4.33973	-2.23947	0.437504	16.0024	17.3444	113.82	5.93e-06	5.93e-06	63.59	63.59	38	417	432	63.59	2535: Scan 5415 (rt=16.6325) [E:\Pedro Casado\b1370p29\Replicate 2\b1370p29_S12_R2338_PF_100nM_R.raw]	Q:/Pedro's Lab/Cell Signalling Proteomics/Pedro Casado/PF/Phosphoproteomics/Primary Cells/DAT/Replicate 2/F001901.dat	CORO1A(416-432, no_mod);	CORO1A;	P31146;
p00101	COR1A_HUMAN	Coronin-1A OS=Homo sapiens GN=CORO1A PE=1 SV=4	AAPEASGTPSSDAVSR	Phospho (ST)	791.843	18.3822	2	x'000000000000000300	3.40968	-2.14142	1.17155	17.6388	19.3495	72.79	5.37e-07	0.005672	72.79	50.087	195	417	432	31.28	2933: Scan 5912 (rt=18.3822) [E:\Pedro Casado\b1370p29\b1370p29_S12_R2338_PF_100nM.raw]	Q:/Pedro's Lab/Cell Signalling Proteomics/Pedro Casado/PF/Phosphoproteomics/Primary Cells/DAT/Replicate 1/F001808.dat	CORO1A(S431);	CORO1A;	P31146;
p00102	NIBL1_HUMAN	Niban-like protein 1 OS=Homo sapiens GN=FAM129B PE=1 SV=3	AAPEASSPPASPLQHLLPGK	2 Phospho (ST)	710.002	52.6596	3	x'0000003000030000000000	4.82466	-1.56466	0.536911	51.968	53.0848	148.99	5.1e-05	6.76e-05	54.61	53.525	103	686	705	37.41	15039: Scan 20745 (rt=52.6596) [E:\Pedro Casado\b1370p29\Replicate 2\b1370p29_S52_GMPB_AS_PF_0nM_R.raw]	Q:/Pedro's Lab/Cell Signalling Proteomics/Pedro Casado/PF/Phosphoproteomics/Primary Cells/DAT/Replicate 2/F002003.dat	FAM129B(S691);FAM129B(S696);	FAM129B;	Q96TA1;
p00103	NIBL1_HUMAN	Niban-like protein 1 OS=Homo sapiens GN=FAM129B PE=1 SV=3	AAPEASSPPASPLQHLLPGK	2 Phospho (ST)	1064.5	52.9368	2	x'0000000300030000000000	4.51718	-1.78281	1.03809	52.3333	52.9368	140.91	0.002879	0.003382	36.93	36.28	20	686	705	28.39	15970: Scan 21346 (rt=52.9368) [E:\Pedro Casado\b1370p29\Replicate 2\b1370p29_S53_GMPB_2_PF_0nM_R.raw]	Q:/Pedro's Lab/Cell Signalling Proteomics/Pedro Casado/PF/Phosphoproteomics/Primary Cells/DAT/Replicate 2/F002004.dat	FAM129B(S692);FAM129B(S696);	FAM129B;	Q96TA1;
p00104	NIBL1_HUMAN	Niban-like protein 1 OS=Homo sapiens GN=FAM129B PE=1 SV=3	AAPEASSPPASPLQHLLPGK	Phospho (ST)	683.349	49.3654	3	x'0000003000000000000000	4.82456	-3.33853	3.80455	49.0039	50.0003	114.55	5.12e-06	0.009848	63.32	46.296	151	686	705	37.57	14477: Scan 19630 (rt=49.3654) [E:\Pedro Casado\b1370p29\Replicate 2\b1370p29_S36_T0987_Ku_100nM_R.raw]	Q:/Pedro's Lab/Cell Signalling Proteomics/Pedro Casado/PF/Phosphoproteomics/Primary Cells/DAT/Replicate 2/F001933.dat	FAM129B(S691);	FAM129B;	Q96TA1;
p00105	NIBL1_HUMAN	Niban-like protein 1 OS=Homo sapiens GN=FAM129B PE=1 SV=3	AAPEASSPPASPLQHLLPGK	Phospho (ST)	1024.51	49.714	2	x'0000000300000000000000	-1.98729	-2.57351	-1.98729	49.3934	49.714	200.412	0.0236	0.0236	26.84	26.84	3	686	705	6.53	15030: Scan 20065 (rt=49.714) [E:\Pedro Casado\b1370p29\Replicate 2\b1370p29_S42_GMPB_CM_PF_100nM_R.raw]	Q:/Pedro's Lab/Cell Signalling Proteomics/Pedro Casado/PF/Phosphoproteomics/Primary Cells/DAT/Replicate 2/F001918.dat	FAM129B(S692);	FAM129B;	Q96TA1;
p00106	SFR19_HUMAN	Splicing factor, arginine/serine-rich 19 OS=Homo sapiens GN=SCAF1 PE=1 SV=3	AAPPPPALTPDSQTVDSSCKTPEVSFLPEEATEEAGVR	2 Phospho (ST)	1035.97	58.7948	4	x'0000000003003000000000000000000000000000	4.76925	-1.80104	1.19425	58.1491	59.3673	229.372	0.000768	0.001162	43.66	41.9267	162	981	1018	40.27	17910: Scan 23658 (rt=58.7948) [E:\Pedro Casado\b1370p29\Replicate 2\b1370p29_S36_T0987_Ku_100nM_R.raw]	Q:/Pedro's Lab/Cell Signalling Proteomics/Pedro Casado/PF/Phosphoproteomics/Primary Cells/DAT/Replicate 2/F001933.dat	SCAF1(T989);SCAF1(S992);	SCAF1;	Q9H7N4;
p00107	SFR19_HUMAN	Splicing factor, arginine/serine-rich 19 OS=Homo sapiens GN=SCAF1 PE=1 SV=3	AAPPPPALTPDSQTVDSSCKTPEVSFLPEEATEEAGVR	2 Phospho (ST)	1380.95	58.8054	3	x'0000000000003030000000000000000000000000	-0.06764	-1.73437	-0.50244	58.2843	58.8054	412.044	0.001145	0.008577	42.06	34.594	20	981	1018	23.94	16739: Scan 22560 (rt=58.8054) [E:\Pedro Casado\b1370p29\b1370p29_S23_T0746_PF_1000nM.raw]	Q:/Pedro's Lab/Cell Signalling Proteomics/Pedro Casado/PF/Phosphoproteomics/Primary Cells/DAT/Replicate 1/F001836.dat	SCAF1(S992);SCAF1(T994);	SCAF1;	Q9H7N4;
p00108	TALDO_HUMAN	Transaldolase OS=Homo sapiens GN=TALDO1 PE=1 SV=2	AAQASDLEK		466.737	10.7792	2	x'00000000000	-2.61525	-2.61525	-2.61525	10.7792	10.7792	141.76	4.9e-05	4.9e-05	52.24	52.24	1	278	286	52.24	308: Scan 2697 (rt=10.7792) [E:\Pedro Casado\b1370p29\Replicate 2\b1370p29_S38_R9318_PF_0nM_R.raw]	Q:/Pedro's Lab/Cell Signalling Proteomics/Pedro Casado/PF/Phosphoproteomics/Primary Cells/DAT/Replicate 2/F001935.dat	TALDO1(277-286, no_mod);	TALDO1;	P37837;
p00109	PB1_HUMAN	Protein polybromo-1 OS=Homo sapiens GN=PBRM1 PE=1 SV=1	AAQQQQPSASPR	Phospho (ST)	674.803	11.3895	2	x'00000000003000	-1.47522	-1.47522	-1.47522	11.3895	11.3895	147.182	0.048874	0.049559	23.64	23.58	2	1444	1455	23.52	417: Scan 2865 (rt=11.3895) [E:\Pedro Casado\b1370p29\b1370p29_S8_R3221_PF_1000nM.raw]	Q:/Pedro's Lab/Cell Signalling Proteomics/Pedro Casado/PF/Phosphoproteomics/Primary Cells/DAT/Replicate 1/F001797.dat	PBRM1(S1453);	PBRM1;	Q86U86;
p00110	YLPM1_HUMAN	YLP motif-containing protein 1 OS=Homo sapiens GN=YLPM1 PE=1 SV=3	AAQSNENLSDSQQEPPKSEVSEGPVEPSNWDQNVQSMETQIDK		1190.04	48.4515	4	x'000000000000000000000000000000000000000000000	2.50014	2.50014	2.50014	48.4515	48.4515	52.4	9.78e-05	9.78e-05	52.4	52.4	1	700	742	52.4	13801: Scan 19089 (rt=48.4514) [E:\Pedro Casado\b1370p29\b1370p29_S59_T6096_PF_0nM.raw]	Q:/Pedro's Lab/Cell Signalling Proteomics/Pedro Casado/PF/Phosphoproteomics/Primary Cells/DAT/Replicate 1/F001884.dat	YLPM1(699-742, no_mod);	YLPM1;	P49750;
p00111	FA65B_HUMAN	Protein FAM65B OS=Homo sapiens GN=FAM65B PE=1 SV=4	AARESLTEINR	Phospho (ST)	447.218	21.123	3	x'0000030000000	1.69576	-4.60174	0.956201	21.123	21.299	224.45	0.02579	0.02579	25.05	25.05	3	171	181	13.88	4264: Scan 7455 (rt=21.123) [E:\Pedro Casado\b1370p29\Replicate 2\b1370p29_S14_R2338_Ku_100nM_R.raw]	Q:/Pedro's Lab/Cell Signalling Proteomics/Pedro Casado/PF/Phosphoproteomics/Primary Cells/DAT/Replicate 2/F001903.dat	FAM65B(S175);	FAM65B;	Q9Y4F9;
p00112	TIF1B_HUMAN	Transcription intermediary factor 1-beta OS=Homo sapiens GN=TRIM28 PE=1 SV=5	AASAAAASAAAASAASGSPGPGEGSAGGEK	2 Phospho (ST)	849.683	43.0994	3	x'00030000000003000000000000000000	3.66451	-2.62762	-2.79553	42.7231	43.0994	435.626	2.15e-08	0.022781	87.95	48.875	26	2	31	44.46	12472: Scan 17313 (rt=43.0994) [E:\Pedro Casado\b1370p29\b1370p29_S34_T3676_Ku_1000nM.raw]	Q:/Pedro's Lab/Cell Signalling Proteomics/Pedro Casado/PF/Phosphoproteomics/Primary Cells/DAT/Replicate 1/F001846.dat	TRIM28(S4);TRIM28(S14);	TRIM28;	Q13263;
p00113	H2AY_HUMAN	Core histone macro-H2A.1 OS=Homo sapiens GN=H2AFY PE=1 SV=4	AASADSTTEGTPADGFTVLSTK		1064.01	41.3343	2	x'000000000000000000000000	2.21401	-0.79633	0.332549	41.076	41.6613	169.25	3.84e-08	3.84e-08	85.65	85.65	6	168	189	85.65	9195: Scan 14831 (rt=41.3343) [E:\Pedro Casado\b1370p29\b1370p29_S2_X1100_PF_100nM.raw]	Q:/Pedro's Lab/Cell Signalling Proteomics/Pedro Casado/PF/Phosphoproteomics/Primary Cells/DAT/Replicate 1/F001780.dat	H2AFY(167-189, no_mod);	H2AFY;	O75367;
p00114	H2AY_HUMAN	Core histone macro-H2A.1 OS=Homo sapiens GN=H2AFY PE=1 SV=4	AASADSTTEGTPADGFTVLSTK	Phospho (ST)	736.331	44.4967	3	x'000300000000000000000000	4.45018	-4.48467	-1.15526	44.4967	48.0558	107.89	1.56e-08	0.006771	89.22	49.9536	315	168	189	43.74	12228: Scan 17518 (rt=44.4967) [E:\Pedro Casado\b1370p29\b1370p29_S48_T4628_PF_0nM.raw]	Q:/Pedro's Lab/Cell Signalling Proteomics/Pedro Casado/PF/Phosphoproteomics/Primary Cells/DAT/Replicate 1/F001861.dat	H2AFY(S170);	H2AFY;	O75367;
p00115	H2AY_HUMAN	Core histone macro-H2A.1 OS=Homo sapiens GN=H2AFY PE=1 SV=4	AASADSTTEGTPADGFTVLSTK	Phospho (ST)	1103.99	47.7343	2	x'000000000003000000000000	4.79742	-2.36495	-0.28794	44.3613	48.2016	170.26	2.4e-13	0.007341	137.71	82.0427	391	168	189	47.23	13424: Scan 18547 (rt=47.7343) [E:\Pedro Casado\b1370p29\Replicate 2\b1370p29_S56_R9150_PF_0nM_R.raw]	Q:/Pedro's Lab/Cell Signalling Proteomics/Pedro Casado/PF/Phosphoproteomics/Primary Cells/DAT/Replicate 2/F002007.dat	H2AFY(T178);	H2AFY;	O75367;
p00116	4ET_HUMAN	Eukaryotic translation initiation factor 4E transporter OS=Homo sapiens GN=EIF4ENIF1 PE=1 SV=2	AASADYLRPR	Phospho (ST)	600.282	22.4978	2	x'000300000000	-0.59822	-0.59822	-0.59822	22.4978	22.4978	106.922	0.082734	0.082734	20.04	20.04	1	575	584	20.04	3600: Scan 7286 (rt=22.4978) [E:\Pedro Casado\b1370p29\b1370p29_S57_R9368_PF_0nM.raw]	Q:/Pedro's Lab/Cell Signalling Proteomics/Pedro Casado/PF/Phosphoproteomics/Primary Cells/DAT/Replicate 1/F001882.dat	EIF4ENIF1(S577);	EIF4ENIF1;	Q9NRA8;
p00117	RALY_HUMAN	RNA-binding protein Raly OS=Homo sapiens GN=RALY PE=1 SV=1	AASAIYSGYIFDYDYYR	Phospho (ST)	1059.45	69.0432	2	x'0003000000000000000	3.85046	-4.65262	-0.11763	68.5269	69.487	200.572	2.09e-08	0.003178	87.75	60.335	45	104	120	41.8	21407: Scan 28228 (rt=69.0432) [E:\Pedro Casado\b1370p29\b1370p29_S30_T3676_PF_0nM.raw]	Q:/Pedro's Lab/Cell Signalling Proteomics/Pedro Casado/PF/Phosphoproteomics/Primary Cells/DAT/Replicate 1/F001842.dat	RALY(S106);	RALY;	Q9UKM9;
p00118	RALY_HUMAN	RNA-binding protein Raly OS=Homo sapiens GN=RALY PE=1 SV=1	AASAIYSGYIFDYDYYR	Phospho (Y)	1059.45	68.5269	2	x'0000004000000000000	3.85046	-4.65262	-2.4796	68.5269	69.487	263.792	9.46e-05	9.46e-05	50.96	50.96	23	104	120	13.76	20596: Scan 27417 (rt=68.5269) [E:\Pedro Casado\b1370p29\b1370p29_S38_R9318_PF_0nM.raw]	Q:/Pedro's Lab/Cell Signalling Proteomics/Pedro Casado/PF/Phosphoproteomics/Primary Cells/DAT/Replicate 1/F001850.dat	RALY(Y109);	RALY;	Q9UKM9;
p00119	ISCU_HUMAN	Iron-sulfur cluster assembly enzyme ISCU, mitochondrial OS=Homo sapiens GN=ISCU PE=1 SV=2	AASALLLR	Phospho (ST)	447.747	40.3325	2	x'0003000000	4.99397	-2.43768	4.18813	40.1301	41.1523	60.17	4.28e-06	4.28e-06	60.17	60.17	41	12	19	57.68	11341: Scan 15877 (rt=40.3325) [E:\Pedro Casado\b1370p29\Replicate 2\b1370p29_S37_T0987_PF_1000nM_R.raw]	Q:/Pedro's Lab/Cell Signalling Proteomics/Pedro Casado/PF/Phosphoproteomics/Primary Cells/DAT/Replicate 2/F001934.dat	ISCU(S14);	ISCU;	Q9H1K1;
p00120	TCOF_HUMAN	Treacle protein OS=Homo sapiens GN=TCOF1 PE=1 SV=3	AASAPAKESPR	Phospho (ST)	388.851	9.93782	3	x'0000000003000	-2.69181	-2.69181	-2.69181	9.93782	9.93782	324.5	0.043161	0.043161	22.68	22.68	1	438	448	22.68	52: Scan 2309 (rt=9.93782) [E:\Pedro Casado\b1370p29\b1370p29_S61_T7387_PF_0nM.raw]	Q:/Pedro's Lab/Cell Signalling Proteomics/Pedro Casado/PF/Phosphoproteomics/Primary Cells/DAT/Replicate 1/F001873.dat	TCOF1(S381);	TCOF1;	Q13428;
p00121	TCOF_HUMAN	Treacle protein OS=Homo sapiens GN=TCOF1 PE=1 SV=3	AASAPAKESPR	Phospho (ST)	582.773	9.78686	2	x'0000000003000	-1.60374	-3.32265	-3.32265	9.78686	9.84942	310.77	8.18e-06	8.18e-06	60.44	60.44	2	438	448	45.25	33: Scan 2256 (rt=9.78686) [E:\Pedro Casado\b1370p29\Replicate 2\b1370p29_S61_T7387_PF_0nM_R.raw]	Q:/Pedro's Lab/Cell Signalling Proteomics/Pedro Casado/PF/Phosphoproteomics/Primary Cells/DAT/Replicate 2/F002012.dat	TCOF1(S381);	TCOF1;	Q13428;
p00122	MY18A_HUMAN	Unconventional myosin-XVIIIa OS=Homo sapiens GN=MYO18A PE=1 SV=3	AASDDGSLK	Phospho (ST)	472.192	12.6122	2	x'00030000000	1.17894	-3.36281	-0.81603	12.1889	12.6122	274.401	6.95e-05	0.009602	46.96	34.76	11	1996	2004	24.4	1178: Scan 3645 (rt=12.6122) [E:\Pedro Casado\b1370p29\Replicate 2\b1370p29_S22_T0746_PF_100nM_R.raw]	Q:/Pedro's Lab/Cell Signalling Proteomics/Pedro Casado/PF/Phosphoproteomics/Primary Cells/DAT/Replicate 2/F001911.dat	MYO18A(S1998);	MYO18A;	Q92614;
p00123	TFE3_HUMAN	Transcription factor E3 OS=Homo sapiens GN=TFE3 PE=1 SV=4	AASDPLLSSVSPAVSK	Phospho (ST)	804.898	47.7214	2	x'000300000000000000	4.42969	-1.97664	-0.13559	43.2	47.7214	55.13	3.44e-05	3.44e-05	55.13	55.13	47	546	561	46	12232: Scan 17992 (rt=47.7214) [E:\Pedro Casado\b1370p29\Replicate 2\b1370p29_S3_X1100_PF_1000nM_R.raw]	Q:/Pedro's Lab/Cell Signalling Proteomics/Pedro Casado/PF/Phosphoproteomics/Primary Cells/DAT/Replicate 2/F001892.dat	TFE3(S548);	TFE3;	P19532;
p00124	IKZF1_HUMAN	DNA-binding protein Ikaros OS=Homo sapiens GN=IKZF1 PE=1 SV=1	AASENSQDALR	2 Phospho (ST)	661.246	19.0847	2	x'0003003000000	1.67818	-1.97202	1.67818	19.0752	19.4972	86.95	2.65e-06	2.65e-06	61.74	61.74	5	440	450	61.74	3502: Scan 6536 (rt=19.0847) [E:\Pedro Casado\b1370p29\Replicate 2\b1370p29_S53_GMPB_2_PF_0nM_R.raw]	Q:/Pedro's Lab/Cell Signalling Proteomics/Pedro Casado/PF/Phosphoproteomics/Primary Cells/DAT/Replicate 2/F002004.dat	IKZF1(S442);IKZF1(S445);	IKZF1;	Q13422;
p00125	IKZF1_HUMAN	DNA-binding protein Ikaros OS=Homo sapiens GN=IKZF1 PE=1 SV=1	AASENSQDALR	Phospho (ST)	621.262	14.9702	2	x'0003000000000	3.91693	-4.19265	0.198037	14.1313	16.811	176.49	1.03e-07	0.000455	77.67	55.1767	144	440	450	41.1	2073: Scan 4756 (rt=14.9702) [E:\Pedro Casado\b1370p29\Replicate 2\b1370p29_S23_T0746_PF_1000nM_R.raw]	Q:/Pedro's Lab/Cell Signalling Proteomics/Pedro Casado/PF/Phosphoproteomics/Primary Cells/DAT/Replicate 2/F001912.dat	IKZF1(S442);	IKZF1;	Q13422;
p00126	FOXK1_HUMAN	Forkhead box protein K1 OS=Homo sapiens GN=FOXK1 PE=1 SV=1	AASEQQADTSGGDSPKDESKPPFSYAQLIVQAISSAQDR	Phospho (ST)	1040.73	76.3315	4	x'00000000030000000000000000000000000000000	4.67068	-2.25421	1.49679	75.3781	77.8927	214.554	5.25e-05	0.000126	55.75	52.2	298	286	324	51.13	24886: Scan 31370 (rt=76.3315) [E:\Pedro Casado\b1370p29\Replicate 2\b1370p29_S20_T0741_Ku_1000nM_R.raw]	Q:/Pedro's Lab/Cell Signalling Proteomics/Pedro Casado/PF/Phosphoproteomics/Primary Cells/DAT/Replicate 2/F001909.dat	FOXK1(T294);	FOXK1;	P85037;
p00127	FOXK1_HUMAN	Forkhead box protein K1 OS=Homo sapiens GN=FOXK1 PE=1 SV=1	AASEQQADTSGGDSPKDESKPPFSYAQLIVQAISSAQDR	Phospho (Y)	1040.74	76.9641	4	x	4.67068	-2.25421	3.99743	75.3781	77.8927	254.492	0.000131	0.000131	52.03	52.03	49	286	324	0	25369: Scan 31809 (rt=76.9641) [E:\Pedro Casado\b1370p29\Replicate 2\b1370p29_S11_R2338_PF_0nM_R.raw]	Q:/Pedro's Lab/Cell Signalling Proteomics/Pedro Casado/PF/Phosphoproteomics/Primary Cells/DAT/Replicate 2/F001900.dat	FOXK1(285-324, no_mod);	FOXK1;	P85037;
p00128	H15_HUMAN	Histone H1.5 OS=Homo sapiens GN=HIST1H1B PE=1 SV=3	AASGEAKPK		429.738	9.61454	2	x'00000000000	-0.3732	-0.3732	-0.3732	9.61454	9.61454	363.37	0.000253	0.000253	44.75	44.75	2	114	122	42.99	80: Scan 2249 (rt=9.61454) [E:\Pedro Casado\b1370p29\Replicate 2\b1370p29_S30_T3676_PF_0nM_R.raw]	Q:/Pedro's Lab/Cell Signalling Proteomics/Pedro Casado/PF/Phosphoproteomics/Primary Cells/DAT/Replicate 2/F001923.dat	HIST1H1C(110-119, no_mod);HIST1H1B(113-122, no_mod);HIST1H1E(110-119, no_mod);	HIST1H1C; HIST1H1B; HIST1H1E;	P16403; P16401; P10412;
p00129	IF4B_HUMAN	Eukaryotic translation initiation factor 4B OS=Homo sapiens GN=EIF4B PE=1 SV=2	AASIFGGAKPVDTAAR	Phospho (ST)	537.935	33.5178	3	x'000300000000000000	0.917566	-0.03228	-0.03228	33.5178	33.9138	216.052	7.05e-05	7.05e-05	51.71	51.71	3	357	372	48.87	9163: Scan 13173 (rt=33.5178) [E:\Pedro Casado\b1370p29\Replicate 2\b1370p29_S11_R2338_PF_0nM_R.raw]	Q:/Pedro's Lab/Cell Signalling Proteomics/Pedro Casado/PF/Phosphoproteomics/Primary Cells/DAT/Replicate 2/F001900.dat	EIF4B(S359);	EIF4B;	P23588;
p00130	IF4B_HUMAN	Eukaryotic translation initiation factor 4B OS=Homo sapiens GN=EIF4B PE=1 SV=2	AASIFGGAKPVDTAAR	Phospho (ST)	806.398	33.6799	2	x'000300000000000000	1.41173	-2.99607	-0.37621	33.2193	33.7936	326.192	1.15e-06	1.15e-06	69.68	69.68	8	357	372	65.47	9285: Scan 13266 (rt=33.6799) [E:\Pedro Casado\b1370p29\Replicate 2\b1370p29_S34_T3676_Ku_1000nM_R.raw]	Q:/Pedro's Lab/Cell Signalling Proteomics/Pedro Casado/PF/Phosphoproteomics/Primary Cells/DAT/Replicate 2/F001931.dat	EIF4B(S359);	EIF4B;	P23588;
p00131	KLC4_HUMAN	Kinesin light chain 4 OS=Homo sapiens GN=KLC4 PE=1 SV=3	AASLNYLNQPSAAPLQVSR	Phospho (ST)	694.013	49.2776	3	x'000300000000000000000	4.99898	-2.21596	0.179412	48.8834	49.6543	111.262	1.21e-06	0.028481	70.38	47.015	69	588	606	28.26	14324: Scan 19485 (rt=49.2776) [E:\Pedro Casado\b1370p29\Replicate 2\b1370p29_S38_R9318_PF_0nM_R.raw]	Q:/Pedro's Lab/Cell Signalling Proteomics/Pedro Casado/PF/Phosphoproteomics/Primary Cells/DAT/Replicate 2/F001935.dat	KLC4(S590);	KLC4;	Q9NSK0;
p00132	KLC4_HUMAN	Kinesin light chain 4 OS=Homo sapiens GN=KLC4 PE=1 SV=3	AASLNYLNQPSAAPLQVSR	Phospho (ST)	1040.52	48.9555	2	x'000300000000000000000	4.94414	-3.04039	0.230398	48.787	49.6235	134.302	4.12e-13	4.12e-13	135.06	135.06	78	588	606	66.3	14185: Scan 19419 (rt=48.9555) [E:\Pedro Casado\b1370p29\b1370p29_S51_X7892_PF_100nM.raw]	Q:/Pedro's Lab/Cell Signalling Proteomics/Pedro Casado/PF/Phosphoproteomics/Primary Cells/DAT/Replicate 1/F001876.dat	KLC4(S590);	KLC4;	Q9NSK0;
p00133	KLC4_HUMAN	Kinesin light chain 4 OS=Homo sapiens GN=KLC4 PE=1 SV=3	AASLNYLNQPSAAPLQVSR	Phospho (Y)	694.014	48.9784	3	x'000000400000000000000	4.99898	-2.21596	1.37709	48.8834	49.6543	128.272	0.000149	0.000149	49.1	49.1	63	588	606	35.74	14902: Scan 19740 (rt=48.9784) [E:\Pedro Casado\b1370p29\Replicate 2\b1370p29_S50_X7892_PF_0nM_R.raw]	Q:/Pedro's Lab/Cell Signalling Proteomics/Pedro Casado/PF/Phosphoproteomics/Primary Cells/DAT/Replicate 2/F002001.dat	KLC4(Y593);	KLC4;	Q9NSK0;
p00134	KLC4_HUMAN	Kinesin light chain 4 OS=Homo sapiens GN=KLC4 PE=1 SV=3	AASLNYLNQPSAAPLQVSR	Phospho (Y)	1040.52	49.1751	2	x'000000400000000000000	4.94414	-3.04039	4.46315	48.787	49.6235	130.472	1.84e-07	1.84e-07	78.14	78.14	77	588	606	67.78	15714: Scan 20145 (rt=49.1751) [E:\Pedro Casado\b1370p29\Replicate 2\b1370p29_S22_T0746_PF_100nM_R.raw]	Q:/Pedro's Lab/Cell Signalling Proteomics/Pedro Casado/PF/Phosphoproteomics/Primary Cells/DAT/Replicate 2/F001911.dat	KLC4(Y593);	KLC4;	Q9NSK0;
p00135	IF4G1_HUMAN	Eukaryotic translation initiation factor 4 gamma 1 OS=Homo sapiens GN=EIF4G1 PE=1 SV=4	AASLTEDR	Phospho (ST)	471.7	15.9642	2	x'0003000000	4.49867	-2.63973	-0.62142	15.136	16.763	182.1	3.63e-05	0.011196	51.76	37.815	131	1207	1214	27.89	2150: Scan 5038 (rt=15.9642) [E:\Pedro Casado\b1370p29\b1370p29_S37_T0987_PF_1000nM.raw]	Q:/Pedro's Lab/Cell Signalling Proteomics/Pedro Casado/PF/Phosphoproteomics/Primary Cells/DAT/Replicate 1/F001849.dat	EIF4G1(S1209);	EIF4G1;	Q04637;
p00136	IF4G1_HUMAN	Eukaryotic translation initiation factor 4 gamma 1 OS=Homo sapiens GN=EIF4G1 PE=1 SV=4	AASLTEDRDR	Phospho (ST)	405.178	14.3394	3	x'000300000000	-1.49524	-1.49524	-1.49524	14.3394	14.3394	98.83	0.046379	0.046379	21.97	21.97	1	1207	1216	15.9	1496: Scan 4318 (rt=14.3394) [E:\Pedro Casado\b1370p29\b1370p29_S33_T3676_Ku_100nM.raw]	Q:/Pedro's Lab/Cell Signalling Proteomics/Pedro Casado/PF/Phosphoproteomics/Primary Cells/DAT/Replicate 1/F001845.dat	EIF4G1(S1209);	EIF4G1;	Q04637;
p00137	IF4G1_HUMAN	Eukaryotic translation initiation factor 4 gamma 1 OS=Homo sapiens GN=EIF4G1 PE=1 SV=4	AASLTEDRDR	Phospho (ST)	607.264	13.5072	2	x'000300000000	3.2849	-3.36245	-1.16865	12.1203	14.7351	193.59	0.000181	0.021676	44.91	33.02	108	1207	1216	23.78	1465: Scan 4043 (rt=13.5072) [E:\Pedro Casado\b1370p29\Replicate 2\b1370p29_S42_GMPB_CM_PF_100nM_R.raw]	Q:/Pedro's Lab/Cell Signalling Proteomics/Pedro Casado/PF/Phosphoproteomics/Primary Cells/DAT/Replicate 2/F001918.dat	EIF4G1(S1209);	EIF4G1;	Q04637;
p00138	CENPT_HUMAN	Centromere protein T OS=Homo sapiens GN=CENPT PE=1 SV=2	AASPESASSTPESLQAR	Phospho (ST)	884.893	25.4674	2	x'0003000000000000000	1.81868	-2.68418	1.11723	25.2821	25.8781	74.1	5.74e-07	0.004496	74.1	53.125	10	395	411	41.95	5737: Scan 9248 (rt=25.4674) [E:\Pedro Casado\b1370p29\Replicate 2\b1370p29_S40_R9318_PF_1000nM_R.raw]	Q:/Pedro's Lab/Cell Signalling Proteomics/Pedro Casado/PF/Phosphoproteomics/Primary Cells/DAT/Replicate 2/F001937.dat	CENPT(S397);	CENPT;	Q96BT3;
p00139	STRP1_HUMAN	Striatin-interacting protein 1 OS=Homo sapiens GN=STRIP1 PE=1 SV=1	AASPPASASDLIEQQQK	Phospho (ST)	607.62	36.3959	3	x'0000000003000000000	4.44049	-3.24151	0.978659	35.9618	37.1976	92.65	2.13e-05	0.011523	59.55	42.3	176	333	349	27.72	10104: Scan 14314 (rt=36.3959) [E:\Pedro Casado\b1370p29\Replicate 2\b1370p29_S42_GMPB_CM_PF_100nM_R.raw]	Q:/Pedro's Lab/Cell Signalling Proteomics/Pedro Casado/PF/Phosphoproteomics/Primary Cells/DAT/Replicate 2/F001918.dat	FAM40A(S341);	FAM40A;	Q5VSL9;
p00140	STRP1_HUMAN	Striatin-interacting protein 1 OS=Homo sapiens GN=STRIP1 PE=1 SV=1	AASPPASASDLIEQQQK	Phospho (ST)	910.926	36.8784	2	x'0003000000000000000	4.92734	-2.27109	0.685226	36.0076	90.6826	100.43	1.67e-09	0.000571	100.43	71.255	372	333	349	58.35	8665: Scan 13500 (rt=36.8784) [E:\Pedro Casado\b1370p29\Replicate 2\b1370p29_S2_X1100_PF_100nM_R.raw]	Q:/Pedro's Lab/Cell Signalling Proteomics/Pedro Casado/PF/Phosphoproteomics/Primary Cells/DAT/Replicate 2/F001891.dat	FAM40A(S335);	FAM40A;	Q5VSL9;
p00141	DTX3L_HUMAN	E3 ubiquitin-protein ligase DTX3L OS=Homo sapiens GN=DTX3L PE=1 SV=1	AASPPLK	Phospho (ST)	382.192	17.1174	2	x'000300000	0.356783	-2.10922	-0.50894	17.0922	17.7191	137.14	0.012488	0.012488	31.6	31.6	4	537	543	26.22	2615: Scan 5507 (rt=17.1174) [E:\Pedro Casado\b1370p29\Replicate 2\b1370p29_S54_GMPB_1420_PF_0nM_R.raw]	Q:/Pedro's Lab/Cell Signalling Proteomics/Pedro Casado/PF/Phosphoproteomics/Primary Cells/DAT/Replicate 2/F002005.dat	DTX3L(S539);	DTX3L;	Q8TDB6;
p00142	SRRM1_HUMAN	Serine/arginine repetitive matrix protein 1 OS=Homo sapiens GN=SRRM1 PE=1 SV=2	AASPSPQSVR	2 Phospho (ST)	580.231	16.3443	2	x'000303000000	2.43774	-3.63937	0.245156	16.0337	17.1129	1548.34	0.000188	0.000188	45.01	45.01	34	736	745	32.41	2759: Scan 5465 (rt=16.3443) [E:\Pedro Casado\b1370p29\Replicate 2\b1370p29_S21_T0746_PF_0nM_R.raw]	Q:/Pedro's Lab/Cell Signalling Proteomics/Pedro Casado/PF/Phosphoproteomics/Primary Cells/DAT/Replicate 2/F001910.dat	SRRM1(S738);SRRM1(S740);	SRRM1;	Q8IYB3;
p00143	SRRM1_HUMAN	Serine/arginine repetitive matrix protein 1 OS=Homo sapiens GN=SRRM1 PE=1 SV=2	AASPSPQSVR	3 Phospho (ST)	620.215	16.4604	2	x'000303003000	1.13129	-3.53599	0.662945	16.2947	17.0249	1559.17	0.002167	0.002167	31.19	31.19	11	736	745	31.19	2811: Scan 5509 (rt=16.4604) [E:\Pedro Casado\b1370p29\Replicate 2\b1370p29_S22_T0746_PF_100nM_R.raw]	Q:/Pedro's Lab/Cell Signalling Proteomics/Pedro Casado/PF/Phosphoproteomics/Primary Cells/DAT/Replicate 2/F001911.dat	SRRM1(S738);SRRM1(S740);SRRM1(S743);	SRRM1;	Q8IYB3;
p00144	SRRM1_HUMAN	Serine/arginine repetitive matrix protein 1 OS=Homo sapiens GN=SRRM1 PE=1 SV=2	AASPSPQSVR	Phospho (ST)	540.248	14.7182	2	x'000003000000	1.34263	-3.72006	-0.80855	13.8861	93.0592	1483.05	1.4e-05	0.000288	56.86	48.845	304	736	745	31.44	2113: Scan 4696 (rt=14.7182) [E:\Pedro Casado\b1370p29\Replicate 2\b1370p29_S60_T6581_PF_0nM_R.raw]	Q:/Pedro's Lab/Cell Signalling Proteomics/Pedro Casado/PF/Phosphoproteomics/Primary Cells/DAT/Replicate 2/F002011.dat	SRRM1(S740);	SRRM1;	Q8IYB3;
p00145	SYTL1_HUMAN	Synaptotagmin-like protein 1 OS=Homo sapiens GN=SYTL1 PE=1 SV=1	AASQILENGEEAPGPDPSLDR	Phospho (ST)	749.337	44.4914	3	x'00030000000000000000000	0.484634	-0.58441	-0.58441	44.4128	44.4914	194.562	0.001636	0.001636	39.34	39.34	2	214	234	39.34	13169: Scan 17787 (rt=44.4914) [E:\Pedro Casado\b1370p29\Replicate 2\b1370p29_S50_X7892_PF_0nM_R.raw]	Q:/Pedro's Lab/Cell Signalling Proteomics/Pedro Casado/PF/Phosphoproteomics/Primary Cells/DAT/Replicate 2/F002001.dat	SYTL1(S216);	SYTL1;	Q8IYJ3;
p00146	SCAM2_HUMAN	Secretory carrier-associated membrane protein 2 OS=Homo sapiens GN=SCAMP2 PE=1 SV=2	AASSAAQGAFQGN	Phospho (ST)	630.255	26.6151	2	x'000300000000000	2.38617	-4.06597	-1.96822	26.4539	27.7674	55.45	1.45e-05	1.45e-05	55.45	55.45	192	317	329	55.45	5999: Scan 9848 (rt=26.6151) [E:\Pedro Casado\b1370p29\b1370p29_S53_GMPB_2_PF_0nM.raw]	Q:/Pedro's Lab/Cell Signalling Proteomics/Pedro Casado/PF/Phosphoproteomics/Primary Cells/DAT/Replicate 1/F001878.dat	SCAMP2(S319);	SCAMP2;	O15127;
p00147	ZO2_HUMAN	Tight junction protein ZO-2 OS=Homo sapiens GN=TJP2 PE=1 SV=2	AASSDQLR	Phospho (ST)	464.199	13.3106	2	x'0000300000	0.452295	-3.34743	-3.34743	13.0584	14.0085	400.09	5.26e-06	0.000107	59.82	51.82	17	976	983	43.82	672: Scan 3554 (rt=13.3106) [E:\Pedro Casado\b1370p29\b1370p29_S59_T6096_PF_0nM.raw]	Q:/Pedro's Lab/Cell Signalling Proteomics/Pedro Casado/PF/Phosphoproteomics/Primary Cells/DAT/Replicate 1/F001884.dat	TJP2(S979);	TJP2;	Q9UDY2;
p00148	SG223_HUMAN	Tyrosine-protein kinase SgK223 OS=Homo sapiens GN=SGK223 PE=1 SV=3	AASSPDGFFWTQGSPKPGTASPK	Phospho (ST)	801.037	45.1212	3	x'0003000000000000000000000	3.86694	3.86694	3.86694	45.1212	45.1212	29.35	0.018119	0.018119	29.35	29.35	2	822	844	29.35	13940: Scan 18256 (rt=45.1212) [E:\Pedro Casado\b1370p29\Replicate 2\b1370p29_S60_T6581_PF_0nM_R.raw]	Q:/Pedro's Lab/Cell Signalling Proteomics/Pedro Casado/PF/Phosphoproteomics/Primary Cells/DAT/Replicate 2/F002011.dat	SGK223(S824);	SGK223;	Q86YV5;
p00149	GBF1_HUMAN	Golgi-specific brefeldin A-resistance guanine nucleotide exchange factor 1 OS=Homo sapiens GN=GBF1 PE=1 SV=2	AASSSSPGSPVASSPSR	Phospho (ST)	806.355	16.0388	2	x'0000000003000000000	0.584841	-1.76198	0.584841	16.0108	16.0388	139.784	0.000439	0.000439	47.39	47.39	2	1776	1792	27.27	2577: Scan 5294 (rt=16.0388) [E:\Pedro Casado\b1370p29\Replicate 2\b1370p29_S32_T3676_PF_1000nM_R.raw]	Q:/Pedro's Lab/Cell Signalling Proteomics/Pedro Casado/PF/Phosphoproteomics/Primary Cells/DAT/Replicate 2/F001927.dat	GBF1(S1784);	GBF1;	Q92538;
p00150	MAP1S_HUMAN	Microtubule-associated protein 1S OS=Homo sapiens GN=MAP1S PE=1 SV=2	AASSVPNLK	Phospho (ST)	483.737	23.7034	2	x'00003000000	0.959129	-2.50037	0.959129	23.6546	23.7599	212.13	0.001467	0.016268	36.91	30.28	7	544	552	17.35	5063: Scan 8489 (rt=23.7034) [E:\Pedro Casado\b1370p29\Replicate 2\b1370p29_S49_T4628_PF_100nM_R.raw]	Q:/Pedro's Lab/Cell Signalling Proteomics/Pedro Casado/PF/Phosphoproteomics/Primary Cells/DAT/Replicate 2/F002000.dat	MAP1S(S547);	MAP1S;	Q66K74;
p00151	F117A_HUMAN	Protein FAM117A OS=Homo sapiens GN=FAM117A PE=1 SV=1	AASVPCSVAPEK	Phospho (ST)	648.289	23.4992	2	x'00030000000000	3.11456	-3.51317	-0.03708	23.239	24.3968	132.17	0.000281	0.000281	44.83	44.83	21	65	76	43.38	5233: Scan 8515 (rt=23.4992) [E:\Pedro Casado\b1370p29\Replicate 2\b1370p29_S24_T0746_Ku_1000nM_R.raw]	Q:/Pedro's Lab/Cell Signalling Proteomics/Pedro Casado/PF/Phosphoproteomics/Primary Cells/DAT/Replicate 2/F001913.dat	FAM117A(S67);	FAM117A;	Q9C073;
p00152	TLN1_HUMAN	Talin-1 OS=Homo sapiens GN=TLN1 PE=1 SV=3	AATAPLLEAVDNLSAFASNPEFSSIPAQISPEGR		868.442	87.0809	4	x'000000000000000000000000000000000000	1.27243	-2.19758	-0.29541	86.439	87.2461	1427.11	2.1e-06	0.000196	66.53	55.255	9	1560	1593	65.43	26220: Scan 34584 (rt=87.0809) [E:\Pedro Casado\b1370p29\b1370p29_S13_R2338_PF_1000nM.raw]	Q:/Pedro's Lab/Cell Signalling Proteomics/Pedro Casado/PF/Phosphoproteomics/Primary Cells/DAT/Replicate 1/F001810.dat	TLN1(1559-1593, no_mod);	TLN1;	Q9Y490;
p00153	TLN1_HUMAN	Talin-1 OS=Homo sapiens GN=TLN1 PE=1 SV=3	AATAPLLEAVDNLSAFASNPEFSSIPAQISPEGR		1157.58	86.6804	3	x'000000000000000000000000000000000000	1.29433	-1.99122	-1.99122	86.6804	87.369	431.182	3.06e-08	3.06e-08	85.12	85.12	12	1560	1593	83.71	26570: Scan 34517 (rt=86.6804) [E:\Pedro Casado\b1370p29\b1370p29_S16_T0741_PF_0nM.raw]	Q:/Pedro's Lab/Cell Signalling Proteomics/Pedro Casado/PF/Phosphoproteomics/Primary Cells/DAT/Replicate 1/F001828.dat	TLN1(1559-1593, no_mod);	TLN1;	Q9Y490;
p00154	TIF1B_HUMAN	Transcription intermediary factor 1-beta OS=Homo sapiens GN=TRIM28 PE=1 SV=5	AATDAQDANQCCTSCEDNAPATSYCVECSEPLCETCVEAHQR		973.984	36.8576	5	x'00000000000000000000000000000000000000000000	4.88355	0.65942	0.65942	36.7409	37.1157	564.732	7.72e-06	7.72e-06	62.97	62.97	5	142	183	62.97	9924: Scan 14112 (rt=36.8576) [E:\Pedro Casado\b1370p29\b1370p29_S17_T0741_PF_100nM.raw]	Q:/Pedro's Lab/Cell Signalling Proteomics/Pedro Casado/PF/Phosphoproteomics/Primary Cells/DAT/Replicate 1/F001829.dat	TRIM28(141-183, no_mod);	TRIM28;	Q13263;
p00155	TIF1B_HUMAN	Transcription intermediary factor 1-beta OS=Homo sapiens GN=TRIM28 PE=1 SV=5	AATDAQDANQCCTSCEDNAPATSYCVECSEPLCETCVEAHQR		1217.23	36.7159	4	x'00000000000000000000000000000000000000000000	4.6114	-4.18635	2.67919	36.2207	38.1817	394.182	8.61e-14	3.17e-08	142.89	113.24	69	142	183	142.89	10836: Scan 14991 (rt=36.7159) [E:\Pedro Casado\b1370p29\Replicate 2\b1370p29_S17_T0741_PF_100nM_R.raw]	Q:/Pedro's Lab/Cell Signalling Proteomics/Pedro Casado/PF/Phosphoproteomics/Primary Cells/DAT/Replicate 2/F001906.dat	TRIM28(141-183, no_mod);	TRIM28;	Q13263;
p00156	TIF1B_HUMAN	Transcription intermediary factor 1-beta OS=Homo sapiens GN=TRIM28 PE=1 SV=5	AATDAQDANQCCTSCEDNAPATSYCVECSEPLCETCVEAHQR		1622.63	36.4893	3	x'00000000000000000000000000000000000000000000	-0.12128	-2.03294	-0.12128	36.4893	36.5475	736.002	3.48e-11	3.48e-11	116.39	116.39	2	142	183	116.39	9581: Scan 14122 (rt=36.4893) [E:\Pedro Casado\b1370p29\b1370p29_S50_X7892_PF_0nM.raw]	Q:/Pedro's Lab/Cell Signalling Proteomics/Pedro Casado/PF/Phosphoproteomics/Primary Cells/DAT/Replicate 1/F001871.dat	TRIM28(141-183, no_mod);	TRIM28;	Q13263;
p00157	T22D4_HUMAN	TSC22 domain family protein 4 OS=Homo sapiens GN=TSC22D4 PE=1 SV=2	AATPLPSLR	Phospho (ST)	503.26	32.7661	2	x'00030000000	2.5276	-2.43006	-0.18019	32.4246	33.6401	121.32	0.000214	0.000214	46	46	36	209	217	36.81	8692: Scan 12650 (rt=32.7661) [E:\Pedro Casado\b1370p29\Replicate 2\b1370p29_S45_T1805_Ku_0nM_R.raw]	Q:/Pedro's Lab/Cell Signalling Proteomics/Pedro Casado/PF/Phosphoproteomics/Primary Cells/DAT/Replicate 2/F001924.dat	TSC22D4(T211);	TSC22D4;	Q9Y3Q8;
p00158	RREB1_HUMAN	Ras-responsive element-binding protein 1 OS=Homo sapiens GN=RREB1 PE=1 SV=3	AATTATPAATTSPK	Phospho (ST)	684.825	15.1207	2	x'0000000000300000	0.545468	0.09213	0.09213	14.7494	15.1207	30.5	0.010383	0.010383	30.5	30.5	6	1111	1124	23.67	1733: Sum of 2 scans in range 4546 (rt=15.081) to 4581 (rt=15.1604) [E:\Pedro Casado\b1370p29\b1370p29_S38_R9318_PF_0nM.raw]	Q:/Pedro's Lab/Cell Signalling Proteomics/Pedro Casado/PF/Phosphoproteomics/Primary Cells/DAT/Replicate 1/F001850.dat	RREB1(T1120);	RREB1;	Q92766;
p00159	HNRPC_HUMAN	Heterogeneous nuclear ribonucleoproteins C1/C2 OS=Homo sapiens GN=HNRNPC PE=1 SV=4	AAVAGEDGR		423.209	10.1035	2	x'00000000000	0.382518	-4.21246	-1.0386	10.1035	10.9532	775.09	1.08e-05	1.08e-05	55.8	55.8	7	65	73	47.7	288: Scan 2508 (rt=10.1035) [E:\Pedro Casado\b1370p29\Replicate 2\b1370p29_S31_T3676_PF_100nM_R.raw]	Q:/Pedro's Lab/Cell Signalling Proteomics/Pedro Casado/PF/Phosphoproteomics/Primary Cells/DAT/Replicate 2/F001925.dat	HNRNPC(64-73, no_mod);HNRNPCL1(64-73, no_mod);	HNRNPC; HNRNPCL1;	P07910; O60812;
p00160	GOLI4_HUMAN	Golgi integral membrane protein 4 OS=Homo sapiens GN=GOLIM4 PE=1 SV=1	AAVEDINPADDPNNQGEDEFEEAEQVR		1001.11	43.5403	3	x'00000000000000000000000000000	3.80362	0.10399	3.80362	43.4036	44.2163	165.362	9.78e-07	9.78e-07	72.94	72.94	4	543	569	72.94	12886: Scan 17314 (rt=43.5403) [E:\Pedro Casado\b1370p29\Replicate 2\b1370p29_S59_T6096_PF_0nM_R.raw]	Q:/Pedro's Lab/Cell Signalling Proteomics/Pedro Casado/PF/Phosphoproteomics/Primary Cells/DAT/Replicate 2/F002010.dat	GOLIM4(542-569, no_mod);	GOLIM4;	O00461;
p00161	GOLI4_HUMAN	Golgi integral membrane protein 4 OS=Homo sapiens GN=GOLIM4 PE=1 SV=1	AAVEDINPADDPNNQGEDEFEEAEQVREENLPDENEEQK		1114.74	46.1354	4	x'00000000000000000000000000000000000000000	3.1307	3.1307	3.1307	46.1354	46.1354	64.912	0.004691	0.004691	36.54	36.54	1	543	581	36.54	14560: Scan 18977 (rt=46.1354) [E:\Pedro Casado\b1370p29\Replicate 2\b1370p29_S16_T0741_PF_0nM_R.raw]	Q:/Pedro's Lab/Cell Signalling Proteomics/Pedro Casado/PF/Phosphoproteomics/Primary Cells/DAT/Replicate 2/F001905.dat	GOLIM4(542-581, no_mod);	GOLIM4;	O00461;
p00162	EWS_HUMAN	RNA-binding protein EWS OS=Homo sapiens GN=EWSR1 PE=1 SV=1	AAVEWFDGK		511.751	45.6496	2	x'00000000000	0.95449	0.249636	0.249636	44.9921	45.6496	165.54	0.021102	0.021102	25.33	25.33	2	425	433	25.33	10727: Scan 16332 (rt=45.6496) [E:\Pedro Casado\b1370p29\b1370p29_S24_T0746_Ku_1000nM.raw]	Q:/Pedro's Lab/Cell Signalling Proteomics/Pedro Casado/PF/Phosphoproteomics/Primary Cells/DAT/Replicate 1/F001837.dat	EWSR1(424-433, no_mod);	EWSR1;	Q01844;
p00163	PDS5A_HUMAN	Sister chromatid cohesion protein PDS5 homolog A OS=Homo sapiens GN=PDS5A PE=1 SV=1	AAVGQESPGGLEAGNAK		778.388	21.2165	2	x'0000000000000000000	2.59138	-1.80799	-1.80799	21.205	21.2165	116.02	0.00414	0.00414	37.55	37.55	2	1299	1315	37.55	4540: Scan 7667 (rt=21.2165) [E:\Pedro Casado\b1370p29\Replicate 2\b1370p29_S30_T3676_PF_0nM_R.raw]	Q:/Pedro's Lab/Cell Signalling Proteomics/Pedro Casado/PF/Phosphoproteomics/Primary Cells/DAT/Replicate 2/F001923.dat	PDS5A(1298-1315, no_mod);	PDS5A;	Q29RF7;
p00164	PDS5A_HUMAN	Sister chromatid cohesion protein PDS5 homolog A OS=Homo sapiens GN=PDS5A PE=1 SV=1	AAVGQESPGGLEAGNAK	Phospho (ST)	818.372	24.2049	2	x'0000000300000000000	3.36752	-4.26678	-0.79218	24.2049	25.3154	94.92	3.33e-09	3.33e-09	94.92	94.92	112	1299	1315	94.92	5655: Scan 8969 (rt=24.2049) [E:\Pedro Casado\b1370p29\Replicate 2\b1370p29_S28_R3762_Ku_100nM_R.raw]	Q:/Pedro's Lab/Cell Signalling Proteomics/Pedro Casado/PF/Phosphoproteomics/Primary Cells/DAT/Replicate 2/F001919.dat	PDS5A(S1305);	PDS5A;	Q29RF7;
p00165	IWS1_HUMAN	Protein IWS1 homolog OS=Homo sapiens GN=IWS1 PE=1 SV=2	AAVLSDSEDEEK	2 Phospho (ST)	726.765	25.8567	2	x'00000303000000	2.58627	-3.69685	2.20046	24.7768	25.9819	448.354	0.00114	0.00114	34.13	34.13	30	394	405	34.13	6539: Scan 9926 (rt=25.8567) [E:\Pedro Casado\b1370p29\Replicate 2\b1370p29_S18_T0741_PF_1000nM_R.raw]	Q:/Pedro's Lab/Cell Signalling Proteomics/Pedro Casado/PF/Phosphoproteomics/Primary Cells/DAT/Replicate 2/F001907.dat	IWS1(S398);IWS1(S400);	IWS1;	Q96ST2;
p00166	IWS1_HUMAN	Protein IWS1 homolog OS=Homo sapiens GN=IWS1 PE=1 SV=2	AAVLSDSEDEEKASAK	2 Phospho (ST)	603.912	22.1876	3	x'000003030000000000	1.55635	-1.21357	0.71045	21.5657	22.4694	515.664	0.000379	0.000379	43.13	43.13	24	394	409	38.21	4965: Scan 8116 (rt=22.1876) [E:\Pedro Casado\b1370p29\Replicate 2\b1370p29_S34_T3676_Ku_1000nM_R.raw]	Q:/Pedro's Lab/Cell Signalling Proteomics/Pedro Casado/PF/Phosphoproteomics/Primary Cells/DAT/Replicate 2/F001931.dat	IWS1(S398);IWS1(S400);	IWS1;	Q96ST2;
p00167	IWS1_HUMAN	Protein IWS1 homolog OS=Homo sapiens GN=IWS1 PE=1 SV=2	AAVLSDSEDEEKASAK	2 Phospho (ST)	905.362	21.7538	2	x'000003030000000000	3.36758	-2.31602	-1.354	21.4744	22.6792	326.244	1.26e-07	0.012177	77.09	50.66	83	394	409	52.86	4517: Scan 7747 (rt=21.7538) [E:\Pedro Casado\b1370p29\Replicate 2\b1370p29_S14_R2338_Ku_100nM_R.raw]	Q:/Pedro's Lab/Cell Signalling Proteomics/Pedro Casado/PF/Phosphoproteomics/Primary Cells/DAT/Replicate 2/F001903.dat	IWS1(S398);IWS1(S400);	IWS1;	Q96ST2;
p00168	IWS1_HUMAN	Protein IWS1 homolog OS=Homo sapiens GN=IWS1 PE=1 SV=2	AAVLSDSEDEEKASAKK	2 Phospho (ST)	646.61	18.4474	3	x'0000030300000000000	0.851917	-1.53345	0.418214	17.6169	18.4474	417.656	0.000601	0.000601	42.36	42.36	5	394	410	26.84	3736: Scan 6536 (rt=18.4474) [E:\Pedro Casado\b1370p29\Replicate 2\b1370p29_S16_T0741_PF_0nM_R.raw]	Q:/Pedro's Lab/Cell Signalling Proteomics/Pedro Casado/PF/Phosphoproteomics/Primary Cells/DAT/Replicate 2/F001905.dat	IWS1(S398);IWS1(S400);	IWS1;	Q96ST2;
p00169	IWS1_HUMAN	Protein IWS1 homolog OS=Homo sapiens GN=IWS1 PE=1 SV=2	AAVLSDSEDEEKASAKK	2 Phospho (ST)	969.41	17.886	2	x'0000030300000000000	2.58982	-0.77654	-0.77654	17.5191	17.886	619.41	3.81e-06	0.009341	64.23	45.78	8	394	410	36.9	3381: Scan 6175 (rt=17.886) [E:\Pedro Casado\b1370p29\Replicate 2\b1370p29_S22_T0746_PF_100nM_R.raw]	Q:/Pedro's Lab/Cell Signalling Proteomics/Pedro Casado/PF/Phosphoproteomics/Primary Cells/DAT/Replicate 2/F001911.dat	IWS1(S398);IWS1(S400);	IWS1;	Q96ST2;
p00170	ENOA_HUMAN	Alpha-enolase OS=Homo sapiens GN=ENO1 PE=1 SV=2	AAVPSGASTGIYEALELR		602.321	53.7196	3	x'00000000000000000000	4.78728	-1.93134	1.34484	53.5548	54.7348	687.7	1.89e-10	1.89e-10	106.71	106.71	96	33	50	106.71	16844: Scan 21875 (rt=53.7196) [E:\Pedro Casado\b1370p29\Replicate 2\b1370p29_S25_R3762_PF_0nM_R.raw]	Q:/Pedro's Lab/Cell Signalling Proteomics/Pedro Casado/PF/Phosphoproteomics/Primary Cells/DAT/Replicate 2/F001914.dat	ENO3(32-50, no_mod);ENO2(32-50, no_mod);ENO1(32-50, no_mod);	ENO3; ENO2; ENO1;	P13929; P09104; P06733;
p00171	ENOG_HUMAN	Gamma-enolase OS=Homo sapiens GN=ENO2 PE=1 SV=3	AAVPSGASTGIYEALELR		902.981	53.9068	2	x'00000000000000000000	4.99017	-3.06996	4.89039	53.5249	54.9498	248.82	2.36e-13	2.36e-13	135.28	135.28	166	33	50	135.28	16788: Scan 21957 (rt=53.9068) [E:\Pedro Casado\b1370p29\Replicate 2\b1370p29_S30_T3676_PF_0nM_R.raw]	Q:/Pedro's Lab/Cell Signalling Proteomics/Pedro Casado/PF/Phosphoproteomics/Primary Cells/DAT/Replicate 2/F001923.dat	ENO3(32-50, no_mod);ENO2(32-50, no_mod);ENO1(32-50, no_mod);	ENO3; ENO2; ENO1;	P13929; P09104; P06733;
p00172	ENOG_HUMAN	Gamma-enolase OS=Homo sapiens GN=ENO2 PE=1 SV=3	AAVPSGASTGIYEALELR	Phospho (ST)	628.976	56.6156	3	x'00000000300000000000	3.24485	-0.9751	1.19061	56.4168	61.1389	217.702	1.35e-05	0.020421	60.46	44.2467	40	33	50	24.44	16434: Scan 22270 (rt=56.6156) [E:\Pedro Casado\b1370p29\b1370p29_S12_R2338_PF_100nM.raw]	Q:/Pedro's Lab/Cell Signalling Proteomics/Pedro Casado/PF/Phosphoproteomics/Primary Cells/DAT/Replicate 1/F001808.dat	ENO3(S40);ENO2(S40);ENO1(S40);	ENO3; ENO2; ENO1;	P13929; P09104; P06733;
p00173	ENOG_HUMAN	Gamma-enolase OS=Homo sapiens GN=ENO2 PE=1 SV=3	AAVPSGASTGIYEALELR	Phospho (ST)	942.962	56.4981	2	x'00000300000000000000	4.41581	-3.64192	2.36052	56.31	61.4313	201.06	1.34e-10	2.76e-05	110.23	77.258	150	33	50	66.19	17740: Scan 22972 (rt=56.4981) [E:\Pedro Casado\b1370p29\Replicate 2\b1370p29_S50_X7892_PF_0nM_R.raw]	Q:/Pedro's Lab/Cell Signalling Proteomics/Pedro Casado/PF/Phosphoproteomics/Primary Cells/DAT/Replicate 2/F002001.dat	ENO3(S37);ENO2(S37);ENO1(S37);	ENO3; ENO2; ENO1;	P13929; P09104; P06733;
p00174	ENOG_HUMAN	Gamma-enolase OS=Homo sapiens GN=ENO2 PE=1 SV=3	AAVPSGASTGIYEALELR	Phospho (Y)	628.976	56.6156	3	x'00000000000040000000	3.24485	-0.9751	1.19061	56.4168	56.9186	217.702	1.01e-09	1.01e-09	101.74	101.74	25	33	50	41.28	16434: Scan 22270 (rt=56.6156) [E:\Pedro Casado\b1370p29\b1370p29_S12_R2338_PF_100nM.raw]	Q:/Pedro's Lab/Cell Signalling Proteomics/Pedro Casado/PF/Phosphoproteomics/Primary Cells/DAT/Replicate 1/F001808.dat	ENO3(Y44);ENO2(Y44);ENO1(Y44);	ENO3; ENO2; ENO1;	P13929; P09104; P06733;
p00175	ENOG_HUMAN	Gamma-enolase OS=Homo sapiens GN=ENO2 PE=1 SV=3	AAVPSGASTGIYEALELR	Phospho (Y)	942.959	56.8493	2	x'00000000000040000000	4.41581	-3.64192	-0.20224	56.31	56.8736	207.022	2.7e-11	2.7e-11	117.52	117.52	56	33	50	48.13	17229: Scan 22835 (rt=56.8493) [E:\Pedro Casado\b1370p29\Replicate 2\b1370p29_S36_T0987_Ku_100nM_R.raw]	Q:/Pedro's Lab/Cell Signalling Proteomics/Pedro Casado/PF/Phosphoproteomics/Primary Cells/DAT/Replicate 2/F001933.dat	ENO3(Y44);ENO2(Y44);ENO1(Y44);	ENO3; ENO2; ENO1;	P13929; P09104; P06733;
p00176	ADDA_HUMAN	Alpha-adducin OS=Homo sapiens GN=ADD1 PE=1 SV=2	AAVVTSPPPTTAPHK	Phospho (ST)	518.596	20.3943	3	x'00000000000300000	1.85604	-2.29784	-0.21124	20.0307	21.503	255.91	0.000251	0.006242	45.78	35.925	72	7	21	26.97	4010: Scan 7137 (rt=20.3943) [E:\Pedro Casado\b1370p29\Replicate 2\b1370p29_S53_GMPB_2_PF_0nM_R.raw]	Q:/Pedro's Lab/Cell Signalling Proteomics/Pedro Casado/PF/Phosphoproteomics/Primary Cells/DAT/Replicate 2/F002004.dat	ADD1(T17);	ADD1;	P35611;
p00177	ADDA_HUMAN	Alpha-adducin OS=Homo sapiens GN=ADD1 PE=1 SV=2	AAVVTSPPPTTAPHK	Phospho (ST)	777.391	20.8247	2	x'00000300000000000	4.35866	-3.66573	-0.17517	19.9189	21.4711	340.002	4.58e-05	0.014143	53.28	37.4883	430	7	21	34.45	4091: Scan 7307 (rt=20.8247) [E:\Pedro Casado\b1370p29\Replicate 2\b1370p29_S15_R2338_Ku_1000nM_R.raw]	Q:/Pedro's Lab/Cell Signalling Proteomics/Pedro Casado/PF/Phosphoproteomics/Primary Cells/DAT/Replicate 2/F001904.dat	ADD1(T11);	ADD1;	P35611;
p00178	LMNA_HUMAN	Prelamin-A/C OS=Homo sapiens GN=LMNA PE=1 SV=1	AAYEAELGDAR		583.278	24.8055	2	x'0000000000000	1.41772	-3.76888	0.129665	24.4621	25.5882	910.91	9.06e-07	9.06e-07	70.16	70.16	14	79	89	67.81	5602: Scan 9009 (rt=24.8055) [E:\Pedro Casado\b1370p29\Replicate 2\b1370p29_S39_R9318_PF_100nM_R.raw]	Q:/Pedro's Lab/Cell Signalling Proteomics/Pedro Casado/PF/Phosphoproteomics/Primary Cells/DAT/Replicate 2/F001936.dat	LMNA(78-89, no_mod);	LMNA;	P02545;
p00179	ANXA1_HUMAN	Annexin A1 OS=Homo sapiens GN=ANXA1 PE=1 SV=2	AAYLQETGKPLDETLK		592.985	34.082	3	x'000000000000000000	1.05072	1.05072	1.05072	34.082	34.082	747.56	0.037439	0.037439	22.9	22.9	1	82	97	22.9	8939: Scan 13045 (rt=34.082) [E:\Pedro Casado\b1370p29\Replicate 2\b1370p29_S39_R9318_PF_100nM_R.raw]	Q:/Pedro's Lab/Cell Signalling Proteomics/Pedro Casado/PF/Phosphoproteomics/Primary Cells/DAT/Replicate 2/F001936.dat	ANXA1(81-97, no_mod);	ANXA1;	P04083;
p00180	ANXA1_HUMAN	Annexin A1 OS=Homo sapiens GN=ANXA1 PE=1 SV=2	AAYLQETGKPLDETLKK		477.015	29.6981	4	x'0000000000000000000	0.968474	0.212182	0.968474	29.6981	29.9049	795.49	0.000582	0.000582	39.21	39.21	2	82	98	37.19	7724: Scan 11472 (rt=29.6981) [E:\Pedro Casado\b1370p29\Replicate 2\b1370p29_S30_T3676_PF_0nM_R.raw]	Q:/Pedro's Lab/Cell Signalling Proteomics/Pedro Casado/PF/Phosphoproteomics/Primary Cells/DAT/Replicate 2/F001923.dat	ANXA1(81-98, no_mod);	ANXA1;	P04083;
p00181	GBB1_HUMAN	Guanine nucleotide-binding protein G(I)/G(S)/G(T) subunit beta-1 OS=Homo sapiens GN=GNB1 PE=1 SV=3	ACADATLSQITNNIDPVGR		672.666	50.8939	3	x'000000000000000000000	3.57075	-1.536	0.816387	50.8939	51.5603	147.22	9.54e-09	9.54e-09	91.41	91.41	26	24	42	87.96	15521: Scan 20446 (rt=50.8939) [E:\Pedro Casado\b1370p29\Replicate 2\b1370p29_S24_T0746_Ku_1000nM_R.raw]	Q:/Pedro's Lab/Cell Signalling Proteomics/Pedro Casado/PF/Phosphoproteomics/Primary Cells/DAT/Replicate 2/F001913.dat	GNB1(23-42, no_mod);	GNB1;	P62873;
p00182	GBB1_HUMAN	Guanine nucleotide-binding protein G(I)/G(S)/G(T) subunit beta-1 OS=Homo sapiens GN=GNB1 PE=1 SV=3	ACADATLSQITNNIDPVGR		1008.5	50.9356	2	x'000000000000000000000	4.88887	0.620851	2.70524	50.9356	51.544	147.22	2.66e-14	2.66e-14	147.22	147.22	15	24	42	147.04	15536: Scan 20464 (rt=50.9356) [E:\Pedro Casado\b1370p29\Replicate 2\b1370p29_S24_T0746_Ku_1000nM_R.raw]	Q:/Pedro's Lab/Cell Signalling Proteomics/Pedro Casado/PF/Phosphoproteomics/Primary Cells/DAT/Replicate 2/F001913.dat	GNB1(23-42, no_mod);	GNB1;	P62873;
p00183	PGK1_HUMAN	Phosphoglycerate kinase 1 OS=Homo sapiens GN=PGK1 PE=1 SV=3	ACANPAAGSVILLENLR		590.318	57.6365	3	x'0000000000000000000	1.06169	-1.22912	1.06169	57.2638	57.6365	215.4	3.29e-05	3.29e-05	52.61	52.61	6	107	123	52.61	16345: Scan 22077 (rt=57.6366) [E:\Pedro Casado\b1370p29\b1370p29_S23_T0746_PF_1000nM.raw]	Q:/Pedro's Lab/Cell Signalling Proteomics/Pedro Casado/PF/Phosphoproteomics/Primary Cells/DAT/Replicate 1/F001836.dat	PGK1(106-123, no_mod);	PGK1;	P00558;
p00184	PGK1_HUMAN	Phosphoglycerate kinase 1 OS=Homo sapiens GN=PGK1 PE=1 SV=3	ACANPAAGSVILLENLR		884.973	57.2885	2	x'0000000000000000000	1.78344	-0.23021	-0.2189	57.2885	57.7864	238.03	1.58e-11	1.58e-11	115.71	115.71	4	107	123	115.71	17735: Scan 23130 (rt=57.2885) [E:\Pedro Casado\b1370p29\Replicate 2\b1370p29_S24_T0746_Ku_1000nM_R.raw]	Q:/Pedro's Lab/Cell Signalling Proteomics/Pedro Casado/PF/Phosphoproteomics/Primary Cells/DAT/Replicate 2/F001913.dat	PGK1(106-123, no_mod);	PGK1;	P00558;
p00185	LRWD1_HUMAN	Leucine-rich repeat and WD repeat-containing protein 1 OS=Homo sapiens GN=LRWD1 PE=1 SV=2	ACASPSAQVEGSPVAGSDGSQPAVK	Phospho (ST)	813.03	29.9045	3	x'000000000000300000000000000	3.12635	0.010673	1.5131	29.1116	30.2105	113.1	2.62e-05	0.003266	57.69	46.67	34	248	272	24.8	8129: Scan 11763 (rt=29.9045) [E:\Pedro Casado\b1370p29\Replicate 2\b1370p29_S19_T0741_Ku_100nM_R.raw]	Q:/Pedro's Lab/Cell Signalling Proteomics/Pedro Casado/PF/Phosphoproteomics/Primary Cells/DAT/Replicate 2/F001908.dat	LRWD1(S259);	LRWD1;	Q9UFC0;
p00186	GSLG1_HUMAN	Golgi apparatus protein 1 OS=Homo sapiens GN=GLG1 PE=1 SV=2	ACEPIIQNFCHDVADNQIDSGDLMECLIQNK		1216.55	67.1496	3	x'000000000000000000000000000000000	4.72874	-1.60587	0.533097	66.2663	67.2522	79.12	2.53e-07	2.53e-07	79.12	79.12	18	695	725	75.72	21801: Scan 27632 (rt=67.1496) [E:\Pedro Casado\b1370p29\Replicate 2\b1370p29_S31_T3676_PF_100nM_R.raw]	Q:/Pedro's Lab/Cell Signalling Proteomics/Pedro Casado/PF/Phosphoproteomics/Primary Cells/DAT/Replicate 2/F001925.dat	GLG1(694-725, no_mod);	GLG1;	Q92896;
p00187	TPP2_HUMAN	Tripeptidyl-peptidase 2 OS=Homo sapiens GN=TPP2 PE=1 SV=4	ACIDSNEDGDLSK		712.306	19.2023	2	x'000000000000000	1.51202	1.51202	1.51202	19.2023	19.2023	68.11	0.009765	0.009765	32.68	32.68	1	208	220	32.65	3711: Scan 6695 (rt=19.2023) [E:\Pedro Casado\b1370p29\Replicate 2\b1370p29_S13_R2338_PF_1000nM_R.raw]	Q:/Pedro's Lab/Cell Signalling Proteomics/Pedro Casado/PF/Phosphoproteomics/Primary Cells/DAT/Replicate 2/F001902.dat	TPP2(207-220, no_mod);	TPP2;	P29144;
p00188	ACTN4_HUMAN	Alpha-actinin-4 OS=Homo sapiens GN=ACTN4 PE=1 SV=2	ACLISLGYDVENDR		542.26	48.1732	3	x'0000000000000000	4.32083	-3.88237	0.200769	47.8113	48.6923	358.65	8.49e-07	8.49e-07	72.14	72.14	42	792	805	72.14	13893: Scan 19198 (rt=48.1732) [E:\Pedro Casado\b1370p29\b1370p29_S41_GMPB_CM_0nM.raw]	Q:/Pedro's Lab/Cell Signalling Proteomics/Pedro Casado/PF/Phosphoproteomics/Primary Cells/DAT/Replicate 1/F001854.dat	ACTN4(791-805, no_mod);	ACTN4;	O43707;
p00189	ACTN4_HUMAN	Alpha-actinin-4 OS=Homo sapiens GN=ACTN4 PE=1 SV=2	ACLISLGYDVENDR		812.887	48.3529	2	x'0000000000000000	4.55239	-3.71239	1.79337	47.767	48.6597	305.03	3.36e-10	3.36e-10	106.01	106.01	42	792	805	102.39	14917: Scan 19678 (rt=48.3529) [E:\Pedro Casado\b1370p29\Replicate 2\b1370p29_S34_T3676_Ku_1000nM_R.raw]	Q:/Pedro's Lab/Cell Signalling Proteomics/Pedro Casado/PF/Phosphoproteomics/Primary Cells/DAT/Replicate 2/F001931.dat	ACTN4(791-805, no_mod);	ACTN4;	O43707;
p00190	ACTN4_HUMAN	Alpha-actinin-4 OS=Homo sapiens GN=ACTN4 PE=1 SV=2	ACLISLGYDVENDRQGEAEFNR		852.731	47.4803	3	x'000000000000000000000000	0.652011	-0.26378	-0.26378	47.4641	47.4803	153.71	0.018848	0.018848	29.86	29.86	2	792	813	27.65	14723: Scan 19299 (rt=47.4803) [E:\Pedro Casado\b1370p29\Replicate 2\b1370p29_S20_T0741_Ku_1000nM_R.raw]	Q:/Pedro's Lab/Cell Signalling Proteomics/Pedro Casado/PF/Phosphoproteomics/Primary Cells/DAT/Replicate 2/F001909.dat	ACTN4(791-813, no_mod);	ACTN4;	O43707;
p00191	KBTBB_HUMAN	Kelch repeat and BTB domain-containing protein 11 OS=Homo sapiens GN=KBTBD11 PE=1 SV=1	ACPEEPAAPSPEPR	Phospho (ST)	794.33	23.498	2	x'0000000000300000	2.98932	-3.07379	0.682572	23.2187	24.2743	50.15	6.33e-05	6.33e-05	50.15	50.15	25	98	111	50.15	5643: Scan 8777 (rt=23.498) [E:\Pedro Casado\b1370p29\Replicate 2\b1370p29_S22_T0746_PF_100nM_R.raw]	Q:/Pedro's Lab/Cell Signalling Proteomics/Pedro Casado/PF/Phosphoproteomics/Primary Cells/DAT/Replicate 2/F001911.dat	KBTBD11(S107);	KBTBD11;	O94819;
p00192	GORS2_HUMAN	Golgi reassembly-stacking protein 2 OS=Homo sapiens GN=GORASP2 PE=1 SV=3	ADAASSLTVDVTPPTAK	Phospho (ST)	862.414	41.3258	2	x'0000000000000003000	4.56172	-4.86476	2.22833	40.9482	41.9537	69.92	1.06e-06	0.007074	69.92	50.68	96	404	420	28.26	11449: Scan 16091 (rt=41.3258) [E:\Pedro Casado\b1370p29\Replicate 2\b1370p29_S38_R9318_PF_0nM_R.raw]	Q:/Pedro's Lab/Cell Signalling Proteomics/Pedro Casado/PF/Phosphoproteomics/Primary Cells/DAT/Replicate 2/F001935.dat	GORASP2(T418);	GORASP2;	Q9H8Y8;
p00193	UCKL1_HUMAN	Uridine-cytidine kinase-like 1 OS=Homo sapiens GN=UCKL1 PE=1 SV=2	ADADPSPTSPPTAR	Phospho (ST)	731.814	20.7686	2	x'0000000030000000	-0.29077	-0.29077	-0.29077	20.7686	20.7686	27.03	0.01932	0.038366	27.03	24.665	2	8	21	6.2	4196: Scan 7317 (rt=20.7686) [E:\Pedro Casado\b1370p29\Replicate 2\b1370p29_S50_X7892_PF_0nM_R.raw]	Q:/Pedro's Lab/Cell Signalling Proteomics/Pedro Casado/PF/Phosphoproteomics/Primary Cells/DAT/Replicate 2/F002001.dat	UCKL1(T15);	UCKL1;	Q9NWZ5;
p00194	TLN1_HUMAN	Talin-1 OS=Homo sapiens GN=TLN1 PE=1 SV=3	ADAEGESDLENSR		696.798	16.5589	2	x'000000000000000	3.95233	-2.27081	0.503025	15.8993	17.4593	1070.19	4.63e-08	4.63e-08	81.67	81.67	72	842	854	81.67	2664: Scan 5464 (rt=16.5589) [E:\Pedro Casado\b1370p29\Replicate 2\b1370p29_S13_R2338_PF_1000nM_R.raw]	Q:/Pedro's Lab/Cell Signalling Proteomics/Pedro Casado/PF/Phosphoproteomics/Primary Cells/DAT/Replicate 2/F001902.dat	TLN1(841-854, no_mod);	TLN1;	Q9Y490;
p00195	NCF2_HUMAN	Neutrophil cytosol factor 2 OS=Homo sapiens GN=NCF2 PE=1 SV=2	ADANNQTTEPQLK		715.35	17.1267	2	x'000000000000000	4.42643	-2.37702	0.520759	16.2999	17.8125	182.94	1.68e-05	1.68e-05	57.64	57.64	48	445	457	52.35	2765: Scan 5626 (rt=17.1266) [E:\Pedro Casado\b1370p29\Replicate 2\b1370p29_S44_GMPB_1421_PF_100nM_R.raw]	Q:/Pedro's Lab/Cell Signalling Proteomics/Pedro Casado/PF/Phosphoproteomics/Primary Cells/DAT/Replicate 2/F001922.dat	NCF2(444-457, no_mod);	NCF2;	P19878;
p00196	GBF1_HUMAN	Golgi-specific brefeldin A-resistance guanine nucleotide exchange factor 1 OS=Homo sapiens GN=GBF1 PE=1 SV=2	ADAPDAGAQSDSELPSYHQNDVSLDR	Phospho (ST)	946.735	36.7135	3	x'0000000000000000300000000000	4.94609	-3.21694	1.07607	36.1152	36.959	135.094	5.85e-10	1.15e-05	104.15	81.9567	117	1289	1314	37.66	9866: Scan 14048 (rt=36.7135) [E:\Pedro Casado\b1370p29\b1370p29_S17_T0741_PF_100nM.raw]	Q:/Pedro's Lab/Cell Signalling Proteomics/Pedro Casado/PF/Phosphoproteomics/Primary Cells/DAT/Replicate 1/F001829.dat	GBF1(S1304);	GBF1;	Q92538;
p00197	GBF1_HUMAN	Golgi-specific brefeldin A-resistance guanine nucleotide exchange factor 1 OS=Homo sapiens GN=GBF1 PE=1 SV=2	ADAPDAGAQSDSELPSYHQNDVSLDR	Phospho (Y)	946.734	36.9119	3	x'0000000000000000040000000000	0.20901	0.20901	0.20901	36.9119	36.9119	137.104	0.07226	0.07226	23.37	23.37	1	1289	1314	15.03	9665: Scan 13927 (rt=36.9119) [E:\Pedro Casado\b1370p29\b1370p29_S16_T0741_PF_0nM.raw]	Q:/Pedro's Lab/Cell Signalling Proteomics/Pedro Casado/PF/Phosphoproteomics/Primary Cells/DAT/Replicate 1/F001828.dat	GBF1(Y1305);	GBF1;	Q92538;
p00198	EFTU_HUMAN	Elongation factor Tu, mitochondrial OS=Homo sapiens GN=TUFM PE=1 SV=2	ADAVQDSEMVELVELEIR		682.675	69.3779	3	x'00000000000000000000	1.41565	1.41565	1.41565	69.3779	69.3779	219	2.43e-06	2.43e-06	67.21	67.21	1	183	200	67.21	21575: Scan 27798 (rt=69.3779) [E:\Pedro Casado\b1370p29\b1370p29_S16_T0741_PF_0nM.raw]	Q:/Pedro's Lab/Cell Signalling Proteomics/Pedro Casado/PF/Phosphoproteomics/Primary Cells/DAT/Replicate 1/F001828.dat	TUFM(182-200, no_mod);	TUFM;	P49411;
p00199	SND1_HUMAN	Staphylococcal nuclease domain-containing protein 1 OS=Homo sapiens GN=SND1 PE=1 SV=1	ADDADEFGYSR		623.256	26.0725	2	x'0000000000000	0.879875	-1.82002	0.879875	25.3572	26.0725	219.19	8.85e-05	8.85e-05	48.2	48.2	4	900	910	48.2	6786: Scan 10072 (rt=26.0725) [E:\Pedro Casado\b1370p29\Replicate 2\b1370p29_S16_T0741_PF_0nM_R.raw]	Q:/Pedro's Lab/Cell Signalling Proteomics/Pedro Casado/PF/Phosphoproteomics/Primary Cells/DAT/Replicate 2/F001905.dat	SND1(899-910, no_mod);	SND1;	Q7KZF4;
p00200	RABL6_HUMAN	Rab-like protein 6 OS=Homo sapiens GN=RABL6 PE=1 SV=2	ADDFPVRDDPSDVTDEDEGPAEPPPPPK	2 Phospho (ST)	1055.43	41.9605	3	x'000000000003003000000000000000	3.74106	-2.5183	3.64623	41.1906	42.4941	183.63	1.51e-08	1.51e-08	90.43	90.43	44	586	613	90.43	12949: Scan 17330 (rt=41.9605) [E:\Pedro Casado\b1370p29\Replicate 2\b1370p29_S17_T0741_PF_100nM_R.raw]	Q:/Pedro's Lab/Cell Signalling Proteomics/Pedro Casado/PF/Phosphoproteomics/Primary Cells/DAT/Replicate 2/F001906.dat	PARF(S596);PARF(T599);	PARF;	Q3YEC7;
p00201	RABL6_HUMAN	Rab-like protein 6 OS=Homo sapiens GN=RABL6 PE=1 SV=2	ADDFPVRDDPSDVTDEDEGPAEPPPPPK	Phospho (ST)	1028.77	38.2316	3	x'000000000003000000000000000000	2.71073	-0.20822	-0.20822	38.1308	38.7271	211.86	2.52e-09	6.62e-06	98.58	79.98	35	586	613	61.38	10188: Scan 14881 (rt=38.2316) [E:\Pedro Casado\b1370p29\b1370p29_S44_GMPB_1421_PF_100nM.raw]	Q:/Pedro's Lab/Cell Signalling Proteomics/Pedro Casado/PF/Phosphoproteomics/Primary Cells/DAT/Replicate 1/F001857.dat	PARF(S596);	PARF;	Q3YEC7;
p00202	SNUT1_HUMAN	U4/U6.U5 tri-snRNP-associated protein 1 OS=Homo sapiens GN=SART1 PE=1 SV=1	ADDLLPLGDQTQDGDFGSR		673.983	49.1213	3	x'000000000000000000000	4.60145	1.6593	4.25969	48.7629	49.1213	113.08	2.94e-05	2.94e-05	56.8	56.8	4	420	438	53.23	14818: Scan 19825 (rt=49.1213) [E:\Pedro Casado\b1370p29\Replicate 2\b1370p29_S15_R2338_Ku_1000nM_R.raw]	Q:/Pedro's Lab/Cell Signalling Proteomics/Pedro Casado/PF/Phosphoproteomics/Primary Cells/DAT/Replicate 2/F001904.dat	SART1(419-438, no_mod);	SART1;	O43290;
p00203	SNUT1_HUMAN	U4/U6.U5 tri-snRNP-associated protein 1 OS=Homo sapiens GN=SART1 PE=1 SV=1	ADDLLPLGDQTQDGDFGSR		1010.47	48.7041	2	x'000000000000000000000	4.60442	-3.81592	-0.15058	48.4554	49.2972	158.05	2.04e-08	2.04e-08	88.24	88.24	33	420	438	88.24	14932: Sum of 2 scans in range 19581 (rt=48.6876) to 19596 (rt=48.7205) [E:\Pedro Casado\b1370p29\Replicate 2\b1370p29_S59_T6096_PF_0nM_R.raw]	Q:/Pedro's Lab/Cell Signalling Proteomics/Pedro Casado/PF/Phosphoproteomics/Primary Cells/DAT/Replicate 2/F002010.dat	SART1(419-438, no_mod);	SART1;	O43290;
p00204	STRP1_HUMAN	Striatin-interacting protein 1 OS=Homo sapiens GN=STRIP1 PE=1 SV=1	ADDSREEEEENDDDNSLEGETFPLER		1014.09	41.1051	3	x'0000000000000000000000000000	2.599	-2.33645	0.723537	40.8373	41.488	160.9	1.92e-06	1.92e-06	69.47	69.47	5	375	400	67.62	11646: Scan 16192 (rt=41.1051) [E:\Pedro Casado\b1370p29\Replicate 2\b1370p29_S7_R3221_PF_100nM_R.raw]	Q:/Pedro's Lab/Cell Signalling Proteomics/Pedro Casado/PF/Phosphoproteomics/Primary Cells/DAT/Replicate 2/F001896.dat	FAM40A(374-400, no_mod);	FAM40A;	Q5VSL9;
p00205	ELOB_HUMAN	Transcription elongation factor B polypeptide 2 OS=Homo sapiens GN=TCEB2 PE=1 SV=1	ADDTFEALCIEPFSSPPELPDVMKPQDSGSSANEQAVQ		1369.62	72.7648	3	x'0000000000000000000000000000000000000000	3.43558	-1.09454	1.09746	72.3211	73.0339	34.69	0.006011	0.006011	34.69	34.69	9	81	118	34.69	23270: Scan 29988 (rt=72.7648) [E:\Pedro Casado\b1370p29\b1370p29_S29_R3762_Ku_1000nM.raw]	Q:/Pedro's Lab/Cell Signalling Proteomics/Pedro Casado/PF/Phosphoproteomics/Primary Cells/DAT/Replicate 1/F001841.dat	TCEB2(80-118, no_mod);	TCEB2;	Q15370;
p00206	SAMH1_HUMAN	Deoxynucleoside triphosphate triphosphohydrolase SAMHD1 OS=Homo sapiens GN=SAMHD1 PE=1 SV=2	ADDYIEITGAGGK		655.318	33.4105	2	x'000000000000000	2.18321	-3.83841	-0.07871	33.0519	33.4284	235.952	0.000191	0.000191	47.7	47.7	4	393	405	47.7	6219: Scan 11294 (rt=33.4105) [E:\Pedro Casado\b1370p29\b1370p29_S1_X1100_PF_0nM.raw]	Q:/Pedro's Lab/Cell Signalling Proteomics/Pedro Casado/PF/Phosphoproteomics/Primary Cells/DAT/Replicate 1/F001778.dat	SAMHD1(392-405, no_mod);	SAMHD1;	Q9Y3Z3;
p00207	FAS_HUMAN	Fatty acid synthase OS=Homo sapiens GN=FASN PE=1 SV=3	ADEASELACPTPK	Phospho (ST)	734.806	26.6412	2	x'000000000003000	0.50627	0.50627	0.50627	26.6412	26.6412	21.26	0.049005	0.049005	21.26	21.26	1	2194	2206	21.26	6702: Scan 10146 (rt=26.6412) [E:\Pedro Casado\b1370p29\Replicate 2\b1370p29_S34_T3676_Ku_1000nM_R.raw]	Q:/Pedro's Lab/Cell Signalling Proteomics/Pedro Casado/PF/Phosphoproteomics/Primary Cells/DAT/Replicate 2/F001931.dat	FASN(T2204);	FASN;	P49327;
p00208	NTF2_HUMAN	Nuclear transport factor 2 OS=Homo sapiens GN=NUTF2 PE=1 SV=1	ADEDPIMGFHQMFLLK		631.309	63.2848	3	x'000000000000000000	1.68385	1.68385	1.68385	63.2848	63.2848	30.12	0.012548	0.012548	30.12	30.12	1	91	106	30.12	21137: Scan 26393 (rt=63.2848) [E:\Pedro Casado\b1370p29\Replicate 2\b1370p29_S16_T0741_PF_0nM_R.raw]	Q:/Pedro's Lab/Cell Signalling Proteomics/Pedro Casado/PF/Phosphoproteomics/Primary Cells/DAT/Replicate 2/F001905.dat	NUTF2(90-106, no_mod);	NUTF2;	P61970;
p00209	PRDX1_HUMAN	Peroxiredoxin-1 OS=Homo sapiens GN=PRDX1 PE=1 SV=1	ADEGISFR		447.72	25.6472	2	x'0000000000	1.77071	-1.56477	0.226096	25.6472	26.5793	235.18	0.000237	0.000237	43.99	43.99	7	121	128	42.21	6052: Scan 9473 (rt=25.6472) [E:\Pedro Casado\b1370p29\Replicate 2\b1370p29_S24_T0746_Ku_1000nM_R.raw]	Q:/Pedro's Lab/Cell Signalling Proteomics/Pedro Casado/PF/Phosphoproteomics/Primary Cells/DAT/Replicate 2/F001913.dat	PRDX1(120-128, no_mod);	PRDX1;	Q06830;
p00210	KAP2_HUMAN	cAMP-dependent protein kinase type II-alpha regulatory subunit OS=Homo sapiens GN=PRKAR2A PE=1 SV=2	ADEHVIDQGDDGDNFYVIER		769.679	41.1083	3	x'0000000000000000000000	4.94749	-2.55897	1.90328	40.8568	41.932	396.072	6.97e-12	6.97e-12	123.37	123.37	29	162	181	123.37	11619: Scan 16108 (rt=41.1083) [E:\Pedro Casado\b1370p29\Replicate 2\b1370p29_S40_R9318_PF_1000nM_R.raw]	Q:/Pedro's Lab/Cell Signalling Proteomics/Pedro Casado/PF/Phosphoproteomics/Primary Cells/DAT/Replicate 2/F001937.dat	PRKAR2A(161-181, no_mod);	PRKAR2A;	P13861;
p00211	F10A1_HUMAN	Hsc70-interacting protein OS=Homo sapiens GN=ST13 PE=1 SV=2	ADEPSSEESDLEIDKEGVIEPDTDAPQEMGDENAEITEEMMDQANDKK	Phospho (ST)	1351.81	55.9554	4	x'00000000000000000000000300000000000000000000000000	3.78977	-3.46517	-3.46517	55.7919	56.8537	87.48	2.92e-08	2.64e-05	87.48	78.58	44	71	118	44.79	16682: Scan 22465 (rt=55.9554) [E:\Pedro Casado\b1370p29\b1370p29_S49_T4628_PF_100nM.raw]	Q:/Pedro's Lab/Cell Signalling Proteomics/Pedro Casado/PF/Phosphoproteomics/Primary Cells/DAT/Replicate 1/F001863.dat	ST13(T93);	ST13;	P50502;
p00212	ST134_HUMAN		ADEPSSEESDLEIDKEGVIEPDTDAPQEMGDENAEITEEVMDQANDKK	2 Oxidation (M); Phospho (ST)	1351.82	56.8537	4	x'00000030000000000000000000000200000000000200000000	-1.12877	-2.60937	-1.12877	55.7919	56.8537	28.74	0.022655	0.025528	28.74	28.2733	7	67	114	1.4	18129: Scan 23305 (rt=56.8537) [E:\Pedro Casado\b1370p29\Replicate 2\b1370p29_S33_T3676_Ku_100nM_R.raw]	Q:/Pedro's Lab/Cell Signalling Proteomics/Pedro Casado/PF/Phosphoproteomics/Primary Cells/DAT/Replicate 2/F001929.dat	ST13P4(M95);ST13P4(M107);ST13P4(S72);	ST13P4;	Q8IZP2;
p00213	BIN1_HUMAN	Myc box-dependent-interacting protein 1 OS=Homo sapiens GN=BIN1 PE=1 SV=1	ADETKDEQFEQCVQNFNK		743.998	34.4883	3	x'00000000000000000000	3.70799	-3.37153	3.26384	33.9729	35.0812	154.91	1.25e-06	1.25e-06	70.1	70.1	30	36	53	70.1	9765: Scan 13680 (rt=34.4883) [E:\Pedro Casado\b1370p29\Replicate 2\b1370p29_S21_T0746_PF_0nM_R.raw]	Q:/Pedro's Lab/Cell Signalling Proteomics/Pedro Casado/PF/Phosphoproteomics/Primary Cells/DAT/Replicate 2/F001910.dat	BIN1(35-53, no_mod);	BIN1;	O00499;
p00214	GSHR_HUMAN	Glutathione reductase, mitochondrial OS=Homo sapiens GN=GSR PE=1 SV=2	ADFDNTVAIHPTSSEELVTLR		772.389	47.3018	3	x'00000000000000000000000	4.31173	-1.96272	-0.00519	47.1002	47.9063	93.96	5.26e-09	5.26e-09	93.96	93.96	25	502	522	93.96	14380: Scan 18974 (rt=47.3018) [E:\Pedro Casado\b1370p29\Replicate 2\b1370p29_S59_T6096_PF_0nM_R.raw]	Q:/Pedro's Lab/Cell Signalling Proteomics/Pedro Casado/PF/Phosphoproteomics/Primary Cells/DAT/Replicate 2/F002010.dat	GSR(501-522, no_mod);	GSR;	P00390;
p00215	SAMD9_HUMAN		ADFKTLAESR	Phospho (ST)	609.282	20.5023	2	x'000003000000	-0.62554	-0.62554	-0.62554	20.5023	20.5023	20.17	0.081256	0.081256	20.17	20.17	1	364	373	8.43	4373: Scan 7353 (rt=20.5023) [E:\Pedro Casado\b1370p29\Replicate 2\b1370p29_S60_T6581_PF_0nM_R.raw]	Q:/Pedro's Lab/Cell Signalling Proteomics/Pedro Casado/PF/Phosphoproteomics/Primary Cells/DAT/Replicate 2/F002011.dat	SAMD9(T368);	SAMD9;	Q5K651;
p00216	JUND_HUMAN	Transcription factor jun-D OS=Homo sapiens GN=JUND PE=1 SV=3	ADGAPSAAPPDGLLASPDLGLLK	Phospho (ST)	742.709	67.5292	3	x'0000000000000000300000000	3.1185	-3.87895	2.59269	66.8423	67.8699	115.59	1.99e-06	1.99e-06	68.19	68.19	46	75	97	54.1	21983: Scan 27840 (rt=67.5292) [E:\Pedro Casado\b1370p29\Replicate 2\b1370p29_S34_T3676_Ku_1000nM_R.raw]	Q:/Pedro's Lab/Cell Signalling Proteomics/Pedro Casado/PF/Phosphoproteomics/Primary Cells/DAT/Replicate 2/F001931.dat	JUND(S90);	JUND;	P17535;
p00217	JUND_HUMAN	Transcription factor jun-D OS=Homo sapiens GN=JUND PE=1 SV=3	ADGAPSAAPPDGLLASPDLGLLK	Phospho (ST)	1113.56	67.2176	2	x'0000000000000000300000000	4.31215	-3.86726	2.51449	67.2176	67.5014	95.84	9.08e-05	9.08e-05	51.59	51.59	8	75	97	51.25	22415: Scan 27872 (rt=67.2176) [E:\Pedro Casado\b1370p29\Replicate 2\b1370p29_S13_R2338_PF_1000nM_R.raw]	Q:/Pedro's Lab/Cell Signalling Proteomics/Pedro Casado/PF/Phosphoproteomics/Primary Cells/DAT/Replicate 2/F001902.dat	JUND(S90);	JUND;	P17535;
p00218	DLDH_HUMAN	Dihydrolipoyl dehydrogenase, mitochondrial OS=Homo sapiens GN=DLD PE=1 SV=2	ADGGTQVIDTK		552.782	15.8521	2	x'0000000000000	3.53858	2.19746	2.19746	15.8521	16.5505	40.24	0.000748	0.000748	40.24	40.24	2	167	177	40.24	1928: Scan 4853 (rt=15.8522) [E:\Pedro Casado\b1370p29\Replicate 2\b1370p29_S38_R9318_PF_0nM_R.raw]	Q:/Pedro's Lab/Cell Signalling Proteomics/Pedro Casado/PF/Phosphoproteomics/Primary Cells/DAT/Replicate 2/F001935.dat	DLD(166-177, no_mod);	DLD;	P09622;
p00219	RS3A_HUMAN	40S ribosomal protein S3a OS=Homo sapiens GN=RPS3A PE=1 SV=2	ADGYEPPVQESV		645.797	36.2703	2	x'00000000000000	0.859195	-0.1799	0.859195	35.5848	36.2703	38.51	0.001423	0.001423	38.51	38.51	3	253	264	38.51	9433: Scan 13649 (rt=36.2703) [E:\Pedro Casado\b1370p29\b1370p29_S16_T0741_PF_0nM.raw]	Q:/Pedro's Lab/Cell Signalling Proteomics/Pedro Casado/PF/Phosphoproteomics/Primary Cells/DAT/Replicate 1/F001828.dat	RPS3A(252-264, no_mod);	RPS3A;	P61247;
p00220	RS3A_HUMAN	40S ribosomal protein S3a OS=Homo sapiens GN=RPS3A PE=1 SV=2	ADGYEPPVQESV	Phospho (ST)	685.781	39.5536	2	x'00000000000300	1.93057	0.835314	1.93057	39.5536	40.5701	34.312	0.001836	0.001836	35.07	35.07	4	253	264	34.49	11276: Scan 15565 (rt=39.5536) [E:\Pedro Casado\b1370p29\Replicate 2\b1370p29_S24_T0746_Ku_1000nM_R.raw]	Q:/Pedro's Lab/Cell Signalling Proteomics/Pedro Casado/PF/Phosphoproteomics/Primary Cells/DAT/Replicate 2/F001913.dat	RPS3A(S263);	RPS3A;	P61247;
p00221	LHPP_HUMAN	Phospholysine phosphohistidine inorganic pyrophosphate phosphatase OS=Homo sapiens GN=LHPP PE=1 SV=2	ADGYVDNLAEAVDLLLQHADK		757.382	82.4768	3	x'00000000000000000000000	-0.25472	-0.25472	-0.25472	82.4768	82.4768	84.31	4.73e-08	4.73e-08	84.31	84.31	1	250	270	84.05	25595: Scan 33021 (rt=82.4768) [E:\Pedro Casado\b1370p29\b1370p29_S16_T0741_PF_0nM.raw]	Q:/Pedro's Lab/Cell Signalling Proteomics/Pedro Casado/PF/Phosphoproteomics/Primary Cells/DAT/Replicate 1/F001828.dat	LHPP(249-270, no_mod);	LHPP;	Q9H008;
p00222	RS8_HUMAN	40S ribosomal protein S8 OS=Homo sapiens GN=RPS8 PE=1 SV=2	ADGYVLEGK		476.243	22.5936	2	x'00000000000	4.00537	-4.6009	-0.47661	22.3375	23.3919	48.99	9.09e-05	9.09e-05	48.99	48.99	10	185	193	48.99	5078: Scan 8297 (rt=22.5936) [E:\Pedro Casado\b1370p29\Replicate 2\b1370p29_S30_T3676_PF_0nM_R.raw]	Q:/Pedro's Lab/Cell Signalling Proteomics/Pedro Casado/PF/Phosphoproteomics/Primary Cells/DAT/Replicate 2/F001923.dat	RPS8(184-193, no_mod);	RPS8;	P62241;
p00223	RSSA_HUMAN	40S ribosomal protein SA OS=Homo sapiens GN=RPSA PE=1 SV=4	ADHQPLTEASYVNLPTIALCNTDSPLR		999.503	59.5224	3	x'00000000000000000000000000000	4.42499	2.57221	4.42499	59.2959	59.56	110.61	1.77e-05	1.77e-05	58.38	58.38	3	129	155	58.38	18877: Scan 24360 (rt=59.5224) [E:\Pedro Casado\b1370p29\Replicate 2\b1370p29_S30_T3676_PF_0nM_R.raw]	Q:/Pedro's Lab/Cell Signalling Proteomics/Pedro Casado/PF/Phosphoproteomics/Primary Cells/DAT/Replicate 2/F001923.dat	RPSA(128-155, no_mod);	RPSA;	P08865;
p00224	AHNK_HUMAN	Neuroblast differentiation-associated protein AHNAK OS=Homo sapiens GN=AHNAK PE=1 SV=2	ADIDISGPNVDVDVPDVNIEGPDAK		855.419	57.1378	3	x'000000000000000000000000000	2.53547	-4.73272	1.89175	56.7198	57.2427	2448.26	0.000113	0.000113	50.87	50.87	3	3629	3653	50.87	16663: Scan 22148 (rt=57.1378) [E:\Pedro Casado\b1370p29\b1370p29_S18_T0741_PF_1000nM.raw]	Q:/Pedro's Lab/Cell Signalling Proteomics/Pedro Casado/PF/Phosphoproteomics/Primary Cells/DAT/Replicate 1/F001830.dat	AHNAK(3628-3653, no_mod);	AHNAK;	Q09666;
p00225	AHNK_HUMAN	Neuroblast differentiation-associated protein AHNAK OS=Homo sapiens GN=AHNAK PE=1 SV=2	ADIDVSGPK	Phospho (ST)	491.22	24.4772	2	x	2.30818	0.125456	2.30818	24.4478	24.4772	3614.89	2.19e-05	2.19e-05	54.85	54.85	4	1281	1289	0	5374: Scan 8842 (rt=24.4772) [E:\Pedro Casado\b1370p29\Replicate 2\b1370p29_S49_T4628_PF_100nM_R.raw]	Q:/Pedro's Lab/Cell Signalling Proteomics/Pedro Casado/PF/Phosphoproteomics/Primary Cells/DAT/Replicate 2/F002000.dat	AHNAK(1280-1289, no_mod);	AHNAK;	Q09666;
p00226	AHNK_HUMAN	Neuroblast differentiation-associated protein AHNAK OS=Homo sapiens GN=AHNAK PE=1 SV=2	ADIDVSGPKVDIDTPDIDIHGPEGK	Phospho (ST)	671.568	46.2109	4	x'000000300000000000000000000	2.24886	-1.22584	-1.22584	46.2109	46.875	4131.3	8.69e-05	0.008266	53.42	42.035	18	4087	4111	30.65	13145: Scan 18062 (rt=46.2109) [E:\Pedro Casado\b1370p29\b1370p29_S11_R2338_PF_0nM.raw]	Q:/Pedro's Lab/Cell Signalling Proteomics/Pedro Casado/PF/Phosphoproteomics/Primary Cells/DAT/Replicate 1/F001806.dat	AHNAK(S4092);	AHNAK;	Q09666;
p00227	AHNK_HUMAN	Neuroblast differentiation-associated protein AHNAK OS=Homo sapiens GN=AHNAK PE=1 SV=2	ADIDVSGPKVDIDTPDIDIHGPEGK	Phospho (ST)	895.088	46.5125	3	x'000000300000000000000000000	2.57545	-0.5227	-0.5227	46.2557	46.768	3540.69	4.33e-08	0.000352	86.39	65.335	14	4087	4111	44.28	14299: Scan 18934 (rt=46.5125) [E:\Pedro Casado\b1370p29\Replicate 2\b1370p29_S11_R2338_PF_0nM_R.raw]	Q:/Pedro's Lab/Cell Signalling Proteomics/Pedro Casado/PF/Phosphoproteomics/Primary Cells/DAT/Replicate 2/F001900.dat	AHNAK(S4092);	AHNAK;	Q09666;
p00228	AHNK_HUMAN	Neuroblast differentiation-associated protein AHNAK OS=Homo sapiens GN=AHNAK PE=1 SV=2	ADIDVSGPSVDTDAPDLDIEGPEGK		838.058	49.6628	3	x'000000000000000000000000000	1.66736	-1.58215	-0.37553	49.2543	49.7456	2334.56	5.77e-08	5.77e-08	84.64	84.64	7	1739	1763	84.64	14511: Scan 19461 (rt=49.6628) [E:\Pedro Casado\b1370p29\b1370p29_S16_T0741_PF_0nM.raw]	Q:/Pedro's Lab/Cell Signalling Proteomics/Pedro Casado/PF/Phosphoproteomics/Primary Cells/DAT/Replicate 1/F001828.dat	AHNAK(1738-1763, no_mod);	AHNAK;	Q09666;
p00229	AHNK_HUMAN	Neuroblast differentiation-associated protein AHNAK OS=Homo sapiens GN=AHNAK PE=1 SV=2	ADIDVSGPSVDTDAPDLDIEGPEGK		1256.59	49.3424	2	x'000000000000000000000000000	2.30691	2.30691	2.30691	49.3424	49.3424	4910.08	2.54e-14	2.54e-14	148.16	148.16	1	1739	1763	134.32	15622: Scan 20105 (rt=49.3424) [E:\Pedro Casado\b1370p29\Replicate 2\b1370p29_S60_T6581_PF_0nM_R.raw]	Q:/Pedro's Lab/Cell Signalling Proteomics/Pedro Casado/PF/Phosphoproteomics/Primary Cells/DAT/Replicate 2/F002011.dat	AHNAK(1738-1763, no_mod);	AHNAK;	Q09666;
p00230	FLNB_HUMAN	Filamin-B OS=Homo sapiens GN=FLNB PE=1 SV=2	ADIEMPFDPSK		625.293	44.5091	2	x'0000000000000	1.3151	1.3151	1.3151	44.5091	44.5091	329.69	0.017816	0.017816	31.65	31.65	1	1125	1135	31.65	13908: Scan 18106 (rt=44.5091) [E:\Pedro Casado\b1370p29\Replicate 2\b1370p29_S23_T0746_PF_1000nM_R.raw]	Q:/Pedro's Lab/Cell Signalling Proteomics/Pedro Casado/PF/Phosphoproteomics/Primary Cells/DAT/Replicate 2/F001912.dat	FLNB(1124-1135, no_mod);	FLNB;	O75369;
p00231	AHNK_HUMAN	Neuroblast differentiation-associated protein AHNAK OS=Homo sapiens GN=AHNAK PE=1 SV=2	ADIKSPSLDVTVPEAELNLETPEISVGGK	Phospho (ST)	772.891	61.8736	4	x'0000000000030000000000000000000	2.09488	2.09488	2.09488	61.8736	61.8736	4131.3	0.012015	0.018484	29.31	27.7033	3	4989	5017	18.96	18956: Scan 24774 (rt=61.8736) [E:\Pedro Casado\b1370p29\b1370p29_S11_R2338_PF_0nM.raw]	Q:/Pedro's Lab/Cell Signalling Proteomics/Pedro Casado/PF/Phosphoproteomics/Primary Cells/DAT/Replicate 1/F001806.dat	AHNAK(T4999);	AHNAK;	Q09666;
p00232	AHNK_HUMAN	Neuroblast differentiation-associated protein AHNAK OS=Homo sapiens GN=AHNAK PE=1 SV=2	ADIKSPSLDVTVPEAELNLETPEISVGGK	Phospho (ST)	1030.18	62.2164	3	x'0000000000030000000000000000000	4.22472	-1.50801	0.921125	61.6707	62.621	3503.31	2.26e-07	2.93e-07	76.82	75.8833	48	4989	5017	74.05	18372: Scan 24618 (rt=62.2164) [E:\Pedro Casado\b1370p29\b1370p29_S12_R2338_PF_100nM.raw]	Q:/Pedro's Lab/Cell Signalling Proteomics/Pedro Casado/PF/Phosphoproteomics/Primary Cells/DAT/Replicate 1/F001808.dat	AHNAK(T4999);	AHNAK;	Q09666;
p00233	HNRPM_HUMAN	Heterogeneous nuclear ribonucleoprotein M OS=Homo sapiens GN=HNRNPM PE=1 SV=3	ADILEDK		402.211	20.2478	2	x'000000000	-2.19216	-2.21708	-2.19216	19.959	20.2478	89.662	0.02277	0.02277	23.83	23.83	2	233	239	17	2899: Scan 6358 (rt=20.2478) [E:\Pedro Casado\b1370p29\b1370p29_S57_R9368_PF_0nM.raw]	Q:/Pedro's Lab/Cell Signalling Proteomics/Pedro Casado/PF/Phosphoproteomics/Primary Cells/DAT/Replicate 1/F001882.dat	HNRNPM(232-239, no_mod);	HNRNPM;	P52272;
p00234	DYH6_HUMAN	Dynein heavy chain 6, axonemal OS=Homo sapiens GN=DNAH6 PE=1 SV=3	ADISEIR		402.217	20.6589	2	x'000000000	0.213106	-2.03012	-0.85865	20.6265	21.8047	29.22	0.013942	0.013942	29.22	29.22	9	2793	2799	0.86	4241: Scan 7355 (rt=20.6589) [E:\Pedro Casado\b1370p29\Replicate 2\b1370p29_S26_R3762_PF_100nM_R.raw]	Q:/Pedro's Lab/Cell Signalling Proteomics/Pedro Casado/PF/Phosphoproteomics/Primary Cells/DAT/Replicate 2/F001915.dat	DNAH6(2792-2799, no_mod);	DNAH6;	Q9C0G6;
p00235	UB2L3_HUMAN	Ubiquitin-conjugating enzyme E2 L3 OS=Homo sapiens GN=UBE2L3 PE=1 SV=1	ADLAEEYSK		513.242	21.2248	2	x'00000000000	-2.3622	-2.3622	-2.3622	21.2248	21.2248	57.56	0.006192	0.006192	34.8	34.8	1	123	131	34.13	4613: Scan 7685 (rt=21.2249) [E:\Pedro Casado\b1370p29\Replicate 2\b1370p29_S23_T0746_PF_1000nM_R.raw]	Q:/Pedro's Lab/Cell Signalling Proteomics/Pedro Casado/PF/Phosphoproteomics/Primary Cells/DAT/Replicate 2/F001912.dat	UBE2L3(122-131, no_mod);	UBE2L3;	P68036;
p00236	HS90A_HUMAN	Heat shock protein HSP 90-alpha OS=Homo sapiens GN=HSP90AA1 PE=1 SV=5	ADLINNLGTIAK		621.857	44.5566	2	x'00000000000000	4.46645	-1.33205	0.649111	43.8963	44.8518	561.69	5.76e-07	5.76e-07	69.64	69.64	36	101	112	69.64	12342: Scan 17190 (rt=44.5566) [E:\Pedro Casado\b1370p29\b1370p29_S14_R2338_Ku_100nM.raw]	Q:/Pedro's Lab/Cell Signalling Proteomics/Pedro Casado/PF/Phosphoproteomics/Primary Cells/DAT/Replicate 1/F001812.dat	HSP90AB2P(95-107, no_mod);HSP90AA2(100-112, no_mod);HSP90AB1(95-107, no_mod);HSP90AA1(100-112, no_mod);	HSP90AB2P; HSP90AA2; HSP90AB1; HSP90AA1;	Q58FF8; Q14568; P08238; P07900;
p00237	EFHD2_HUMAN	EF-hand domain-containing protein D2 OS=Homo sapiens GN=EFHD2 PE=1 SV=1	ADLNQGIGEPQSPSR		784.886	24.7667	2	x'00000000000000000	2.22929	-4.7616	-1.02376	24.1828	25.4317	275.462	4.32e-07	4.32e-07	74.14	74.14	93	63	77	72.7	5390: Scan 8779 (rt=24.7667) [E:\Pedro Casado\b1370p29\b1370p29_S11_R2338_PF_0nM.raw]	Q:/Pedro's Lab/Cell Signalling Proteomics/Pedro Casado/PF/Phosphoproteomics/Primary Cells/DAT/Replicate 1/F001806.dat	EFHD2(62-77, no_mod);	EFHD2;	Q96C19;
p00238	EFHD2_HUMAN	EF-hand domain-containing protein D2 OS=Homo sapiens GN=EFHD2 PE=1 SV=1	ADLNQGIGEPQSPSR	Phospho (ST)	550.249	27.3619	3	x'00000000000000300	0.652414	-1.82373	-0.74952	27.1361	27.69	210.234	0.015659	0.046355	27.92	24.46	6	63	77	21	5939: Scan 9840 (rt=27.3619) [E:\Pedro Casado\b1370p29\b1370p29_S35_T0987_Ku_0nM.raw]	Q:/Pedro's Lab/Cell Signalling Proteomics/Pedro Casado/PF/Phosphoproteomics/Primary Cells/DAT/Replicate 1/F001847.dat	EFHD2(S76);	EFHD2;	Q96C19;
p00239	EFHD2_HUMAN	EF-hand domain-containing protein D2 OS=Homo sapiens GN=EFHD2 PE=1 SV=1	ADLNQGIGEPQSPSR	Phospho (ST)	824.872	27.0423	2	x'00000000000000300	4.60694	-4.67859	1.81523	26.7409	27.8491	130.24	3.72e-06	3.45e-05	64.65	58.425	207	63	77	48.31	6318: Scan 9945 (rt=27.0423) [E:\Pedro Casado\b1370p29\Replicate 2\b1370p29_S40_R9318_PF_1000nM_R.raw]	Q:/Pedro's Lab/Cell Signalling Proteomics/Pedro Casado/PF/Phosphoproteomics/Primary Cells/DAT/Replicate 2/F001937.dat	EFHD2(S76);	EFHD2;	Q96C19;
p00240	EFHD2_HUMAN	EF-hand domain-containing protein D2 OS=Homo sapiens GN=EFHD2 PE=1 SV=1	ADLNQGIGEPQSPSRR	Phospho (ST)	602.284	22.9862	3	x'000000000000003000	1.94032	-1.15311	0.510027	22.3499	23.4775	270.344	2.54e-05	0.000205	58.12	52.22	68	63	78	46.25	4718: Sum of 2 scans in range 8125 (rt=22.9653) to 8144 (rt=23.007) [E:\Pedro Casado\b1370p29\Replicate 2\b1370p29_S36_T0987_Ku_100nM_R.raw]	Q:/Pedro's Lab/Cell Signalling Proteomics/Pedro Casado/PF/Phosphoproteomics/Primary Cells/DAT/Replicate 2/F001933.dat	EFHD2(S76);	EFHD2;	Q96C19;
p00241	EFHD2_HUMAN	EF-hand domain-containing protein D2 OS=Homo sapiens GN=EFHD2 PE=1 SV=1	ADLNQGIGEPQSPSRR	Phospho (ST)	902.923	22.6744	2	x'000000000000003000	2.10995	-3.30077	2.10995	22.3004	23.3594	161.562	0.000846	0.00085	42.74	42.72	58	63	78	39.1	5002: Scan 8257 (rt=22.6744) [E:\Pedro Casado\b1370p29\Replicate 2\b1370p29_S42_GMPB_CM_PF_100nM_R.raw]	Q:/Pedro's Lab/Cell Signalling Proteomics/Pedro Casado/PF/Phosphoproteomics/Primary Cells/DAT/Replicate 2/F001918.dat	EFHD2(S76);	EFHD2;	Q96C19;
p00242	DBNL_HUMAN	Drebrin-like protein OS=Homo sapiens GN=DBNL PE=1 SV=1	ADLPAEEPAPSTPPCLVQAEEEAVYEEPPEQETFYEQPPLVQQQGAGSEHIDHHIQGQGLSGQGLCAR	Phospho (ST)	1506.09	59.9371	5	x'0000000000030000000000000000000000000000000000000000000000000000000000	2.90335	0.112818	-0.3855	58.9483	59.9371	317.842	0.001492	0.027212	39.98	32.485	10	310	377	5.78	18934: Scan 24503 (rt=59.9371) [E:\Pedro Casado\b1370p29\Replicate 2\b1370p29_S15_R2338_Ku_1000nM_R.raw]	Q:/Pedro's Lab/Cell Signalling Proteomics/Pedro Casado/PF/Phosphoproteomics/Primary Cells/DAT/Replicate 2/F001904.dat	DBNL(S320);	DBNL;	Q9UJU6;
p00243	DBNL_HUMAN	Drebrin-like protein OS=Homo sapiens GN=DBNL PE=1 SV=1	ADLPAEEPAPSTPPCLVQAEEEAVYEEPPEQETFYEQPPLVQQQGAGSEHIDHHIQGQGLSGQGLCAR	Phospho (Y)	1506.09	59.9371	5	x'0000000000000000000000000400000000000000000000000000000000000000000000	2.90335	0.112818	2.77047	59.4645	59.9371	317.842	0.003025	0.003025	36.91	36.91	3	310	377	21.44	18934: Scan 24503 (rt=59.9371) [E:\Pedro Casado\b1370p29\Replicate 2\b1370p29_S15_R2338_Ku_1000nM_R.raw]	Q:/Pedro's Lab/Cell Signalling Proteomics/Pedro Casado/PF/Phosphoproteomics/Primary Cells/DAT/Replicate 2/F001904.dat	DBNL(Y334);	DBNL;	Q9UJU6;
p00244	ITAL_HUMAN	Integrin alpha-L OS=Homo sapiens GN=ITGAL PE=1 SV=3	ADLQDDTFIGNEPLTPEVR		710.686	51.5348	3	x'000000000000000000000	3.35504	3.35504	3.35504	51.5348	51.5348	28.95	0.019039	0.019039	28.95	28.95	1	382	400	28.94	13455: Scan 19550 (rt=51.5348) [E:\Pedro Casado\b1370p29\Replicate 2\b1370p29_S3_X1100_PF_1000nM_R.raw]	Q:/Pedro's Lab/Cell Signalling Proteomics/Pedro Casado/PF/Phosphoproteomics/Primary Cells/DAT/Replicate 2/F001892.dat	ITGAL(381-400, no_mod);	ITGAL;	P20701;
p00245	EEA1_HUMAN	Early endosome antigen 1 OS=Homo sapiens GN=EEA1 PE=1 SV=2	ADLQNHLDTAQNALQDK		632.315	30.4296	3	x'0000000000000000000	2.9922	-1.45888	1.28147	29.6512	30.4296	169.64	0.000313	0.000313	45.87	45.87	8	663	679	45.87	7413: Scan 11254 (rt=30.4296) [E:\Pedro Casado\b1370p29\b1370p29_S13_R2338_PF_1000nM.raw]	Q:/Pedro's Lab/Cell Signalling Proteomics/Pedro Casado/PF/Phosphoproteomics/Primary Cells/DAT/Replicate 1/F001810.dat	EEA1(662-679, no_mod);	EEA1;	Q15075;
p00246	FLI1_HUMAN	Friend leukemia integration 1 transcription factor OS=Homo sapiens GN=FLI1 PE=1 SV=1	ADMTASGSPDYGQPHK	Phospho (ST)	581.234	18.9772	3	x'000000003000000000	2.93218	-1.89351	-1.37647	18.3932	19.5916	111.292	1.64e-05	0.002542	57.11	44.665	61	32	47	24.89	2714: Scan 6114 (rt=18.9771) [E:\Pedro Casado\b1370p29\b1370p29_S59_T6096_PF_0nM.raw]	Q:/Pedro's Lab/Cell Signalling Proteomics/Pedro Casado/PF/Phosphoproteomics/Primary Cells/DAT/Replicate 1/F001884.dat	FLI1(S39);	FLI1;	Q01543;
p00247	FLI1_HUMAN	Friend leukemia integration 1 transcription factor OS=Homo sapiens GN=FLI1 PE=1 SV=1	ADMTASGSPDYGQPHK	Phospho (ST)	871.35	18.7784	2	x'000000003000000000	1.98198	-3.94675	1.20068	18.418	19.4753	99.882	1.5e-05	0.010874	57.46	38.19	34	32	47	25.14	3625: Scan 6547 (rt=18.7784) [E:\Pedro Casado\b1370p29\Replicate 2\b1370p29_S23_T0746_PF_1000nM_R.raw]	Q:/Pedro's Lab/Cell Signalling Proteomics/Pedro Casado/PF/Phosphoproteomics/Primary Cells/DAT/Replicate 2/F001912.dat	FLI1(S39);	FLI1;	Q01543;
p00248	ECHA_HUMAN	Trifunctional enzyme subunit alpha, mitochondrial OS=Homo sapiens GN=HADHA PE=1 SV=2	ADMVIEAVFEDLSLK		560.624	81.4117	3	x'00000000000000000	0.182863	-1.63982	0.182863	81.4117	81.813	313.802	0.000258	0.000258	46.05	46.05	2	441	455	43.88	25282: Scan 32606 (rt=81.4117) [E:\Pedro Casado\b1370p29\b1370p29_S16_T0741_PF_0nM.raw]	Q:/Pedro's Lab/Cell Signalling Proteomics/Pedro Casado/PF/Phosphoproteomics/Primary Cells/DAT/Replicate 1/F001828.dat	HADHA(440-455, no_mod);	HADHA;	P40939;
p00249	ECHA_HUMAN	Trifunctional enzyme subunit alpha, mitochondrial OS=Homo sapiens GN=HADHA PE=1 SV=2	ADMVIEAVFEDLSLK		840.429	81.834	2	x'00000000000000000	0.40087	-3.1611	-3.1611	81.5093	81.834	218.28	3.55e-08	3.55e-08	84.56	84.56	3	441	455	81.57	27219: Scan 33935 (rt=81.834) [E:\Pedro Casado\b1370p29\Replicate 2\b1370p29_S16_T0741_PF_0nM_R.raw]	Q:/Pedro's Lab/Cell Signalling Proteomics/Pedro Casado/PF/Phosphoproteomics/Primary Cells/DAT/Replicate 2/F001905.dat	HADHA(440-455, no_mod);	HADHA;	P40939;
p00250	ECHA_HUMAN	Trifunctional enzyme subunit alpha, mitochondrial OS=Homo sapiens GN=HADHA PE=1 SV=2	ADMVIEAVFEDLSLK	Oxidation (M)	848.428	74.6605	2	x'00020000000000000	-2.05683	-2.05683	-2.05683	74.6605	74.6605	201.03	0.009099	0.009099	34.23	34.23	1	441	455	34.23	21644: Scan 29373 (rt=74.6605) [E:\Pedro Casado\b1370p29\b1370p29_S39_R9318_PF_100nM.raw]	Q:/Pedro's Lab/Cell Signalling Proteomics/Pedro Casado/PF/Phosphoproteomics/Primary Cells/DAT/Replicate 1/F001852.dat	HADHA(M443);	HADHA;	P40939;
p00251	SMRC2_HUMAN	SWI/SNF complex subunit SMARCC2 OS=Homo sapiens GN=SMARCC2 PE=1 SV=1	ADPAFGLESSGIAGTTSDEPERIEESGNDEAR		1103.17	44.3766	3	x'0000000000000000000000000000000000	4.04931	-3.39063	2.2347	43.9447	45.0915	334.622	1.51e-13	1.51e-13	141.3	141.3	66	729	760	141.3	12797: Sum of 2 scans in range 17510 (rt=44.3738) to 17513 (rt=44.3793) [E:\Pedro Casado\b1370p29\Replicate 2\b1370p29_S40_R9318_PF_1000nM_R.raw]	Q:/Pedro's Lab/Cell Signalling Proteomics/Pedro Casado/PF/Phosphoproteomics/Primary Cells/DAT/Replicate 2/F001937.dat	SMARCC2(728-760, no_mod);	SMARCC2;	Q8TAQ2;
p00252	SMRC2_HUMAN	SWI/SNF complex subunit SMARCC2 OS=Homo sapiens GN=SMARCC2 PE=1 SV=1	ADPAFGLESSGIAGTTSDEPERIEESGNDEAR	Phospho (ST)	1129.83	46.833	3	x'0000000000000000000000000030000000	2.85402	2.85402	2.63255	46.833	46.833	181.67	0.001243	0.016103	42	36.1117	6	729	760	24.12	13445: Scan 18554 (rt=46.833) [E:\Pedro Casado\b1370p29\Replicate 2\b1370p29_S49_T4628_PF_100nM_R.raw]	Q:/Pedro's Lab/Cell Signalling Proteomics/Pedro Casado/PF/Phosphoproteomics/Primary Cells/DAT/Replicate 2/F002000.dat	SMARCC2(S754);	SMARCC2;	Q8TAQ2;
p00253	NHP2_HUMAN	H/ACA ribonucleoprotein complex subunit 2 OS=Homo sapiens GN=NHP2 PE=1 SV=1	ADPDGPEAQAEACSGER		880.361	19.3688	2	x'0000000000000000000	3.93525	-3.92277	-2.74008	19.0706	20.0907	93.19	4.68e-09	4.68e-09	93.19	93.19	11	6	22	93.19	3661: Scan 6682 (rt=19.3689) [E:\Pedro Casado\b1370p29\Replicate 2\b1370p29_S50_X7892_PF_0nM_R.raw]	Q:/Pedro's Lab/Cell Signalling Proteomics/Pedro Casado/PF/Phosphoproteomics/Primary Cells/DAT/Replicate 2/F002001.dat	NHP2(5-22, no_mod);	NHP2;	Q9NX24;
p00254	ZFX_HUMAN	Zinc finger X-chromosomal protein OS=Homo sapiens GN=ZFX PE=2 SV=2	ADPGEDDLGGTVDIVESEPENDHGVELLDQNSSIR	Phospho (ST)	951.171	55.7826	4	x'0000000000000000030000000000000000000	4.74206	-2.87767	0.14287	55.4615	56.3374	75.86	4.88e-07	0.011539	75.86	44.7225	41	258	292	31.17	17940: Scan 22903 (rt=55.7826) [E:\Pedro Casado\b1370p29\Replicate 2\b1370p29_S29_R3762_Ku_1000nM_R.raw]	Q:/Pedro's Lab/Cell Signalling Proteomics/Pedro Casado/PF/Phosphoproteomics/Primary Cells/DAT/Replicate 2/F001921.dat	ZFX(S274);ZFY(S270);	ZFX; ZFY;	P17010; P08048;
p00255	ZFX_HUMAN	Zinc finger X-chromosomal protein OS=Homo sapiens GN=ZFX PE=2 SV=2	ADPGEDDLGGTVDIVESEPENDHGVELLDQNSSIR	Phospho (ST)	1267.89	56.0255	3	x'0000000000000000030000000000000000000	4.91466	-2.89977	0.415455	55.3409	56.1746	113.39	8.66e-11	0.010576	113.39	61.04	151	258	292	41.7	18428: Scan 23235 (rt=56.0255) [E:\Pedro Casado\b1370p29\Replicate 2\b1370p29_S19_T0741_Ku_100nM_R.raw]	Q:/Pedro's Lab/Cell Signalling Proteomics/Pedro Casado/PF/Phosphoproteomics/Primary Cells/DAT/Replicate 2/F001908.dat	ZFX(S274);ZFY(S270);	ZFX; ZFY;	P17010; P08048;
p00256	COR1A_HUMAN	Coronin-1A OS=Homo sapiens GN=CORO1A PE=1 SV=4	ADQCYEDVR		578.242	17.0721	2	x'00000000000	4.37949	-4.40379	1.64231	16.8139	18.1891	197.83	2.19e-05	2.19e-05	53.36	53.36	64	21	29	53.36	2546: Scan 5478 (rt=17.0721) [E:\Pedro Casado\b1370p29\Replicate 2\b1370p29_S35_T0987_Ku_0nM_R.raw]	Q:/Pedro's Lab/Cell Signalling Proteomics/Pedro Casado/PF/Phosphoproteomics/Primary Cells/DAT/Replicate 2/F001932.dat	CORO1A(20-29, no_mod);	CORO1A;	P31146;
p00257	RS14_HUMAN	40S ribosomal protein S14 OS=Homo sapiens GN=RPS14 PE=1 SV=3	ADRDESSPYAAMLAAQDVAQR		755.693	44.19	3	x'00000000000000000000000	4.71012	-2.56444	3.08031	43.6041	44.5256	96.06	3.99e-09	3.99e-09	96.06	96.06	28	64	84	83.58	12732: Scan 17541 (rt=44.19) [E:\Pedro Casado\b1370p29\Replicate 2\b1370p29_S9_R3221_Ku_100nM_R.raw]	Q:/Pedro's Lab/Cell Signalling Proteomics/Pedro Casado/PF/Phosphoproteomics/Primary Cells/DAT/Replicate 2/F001898.dat	RPS14(63-84, no_mod);	RPS14;	P62263;
p00258	PPIG_HUMAN	Peptidyl-prolyl cis-trans isomerase G OS=Homo sapiens GN=PPIG PE=1 SV=2	ADRDQSPFSK	Phospho (ST)	410.844	14.8245	3	x'000000300000	4.66445	-3.26555	0.540867	14.0499	15.7511	180.18	0.005044	0.005044	30.09	30.09	77	682	691	20.68	1891: Scan 4614 (rt=14.8245) [E:\Pedro Casado\b1370p29\Replicate 2\b1370p29_S11_R2338_PF_0nM_R.raw]	Q:/Pedro's Lab/Cell Signalling Proteomics/Pedro Casado/PF/Phosphoproteomics/Primary Cells/DAT/Replicate 2/F001900.dat	PPIG(S687);	PPIG;	Q13427;
p00259	PPIG_HUMAN	Peptidyl-prolyl cis-trans isomerase G OS=Homo sapiens GN=PPIG PE=1 SV=2	ADRDQSPFSK	Phospho (ST)	615.761	14.156	2	x'000000300000	2.26188	-4.0496	-0.56852	13.2106	15.6844	124.3	0.000378	0.015733	41.17	31.595	112	682	691	19.15	1534: Scan 4209 (rt=14.156) [E:\Pedro Casado\b1370p29\Replicate 2\b1370p29_S49_T4628_PF_100nM_R.raw]	Q:/Pedro's Lab/Cell Signalling Proteomics/Pedro Casado/PF/Phosphoproteomics/Primary Cells/DAT/Replicate 2/F002000.dat	PPIG(S687);	PPIG;	Q13427;
p00260	CBX1_HUMAN	Chromobox protein homolog 1 OS=Homo sapiens GN=CBX1 PE=1 SV=1	ADSDSEDKGEESKPK	Phospho (ST)	567.898	9.97902	3	x'00030000000000000	-3.49156	-3.49156	-3.49156	9.97902	9.97902	175.602	0.080326	0.080326	20.22	20.22	1	87	101	7.48	81: Scan 2330 (rt=9.97902) [E:\Pedro Casado\b1370p29\b1370p29_S17_T0741_PF_100nM.raw]	Q:/Pedro's Lab/Cell Signalling Proteomics/Pedro Casado/PF/Phosphoproteomics/Primary Cells/DAT/Replicate 1/F001829.dat	CBX1(S89);	CBX1;	P83916;
p00261	SC16A_HUMAN	Protein transport protein Sec16A OS=Homo sapiens GN=SEC16A PE=1 SV=3	ADSGPTQPPLSLSPAPETK	Phospho (ST)	658.317	40.7552	3	x'000000000000000000300	4.60717	-0.50458	4.60717	40.5745	41.0074	46.15	0.00062	0.0234	46.15	36.5867	8	1893	1911	22.72	11498: Scan 16036 (rt=40.7552) [E:\Pedro Casado\b1370p29\Replicate 2\b1370p29_S7_R3221_PF_100nM_R.raw]	Q:/Pedro's Lab/Cell Signalling Proteomics/Pedro Casado/PF/Phosphoproteomics/Primary Cells/DAT/Replicate 2/F001896.dat	SEC16A(T1910);	SEC16A;	O15027;
p00262	SC16A_HUMAN	Protein transport protein Sec16A OS=Homo sapiens GN=SEC16A PE=1 SV=3	ADSGPTQPPLSLSPAPETK	Phospho (ST)	986.965	40.6899	2	x'000000000000030000000	4.35665	-2.74302	-2.74302	40.2524	41.0035	38.84	0.001567	0.021114	38.84	31.77	22	1893	1911	14.14	9391: Scan 14766 (rt=40.6899) [E:\Pedro Casado\b1370p29\b1370p29_S57_R9368_PF_0nM.raw]	Q:/Pedro's Lab/Cell Signalling Proteomics/Pedro Casado/PF/Phosphoproteomics/Primary Cells/DAT/Replicate 1/F001882.dat	SEC16A(S1905);	SEC16A;	O15027;
p00263	DOK1_HUMAN	Docking protein 1 OS=Homo sapiens GN=DOK1 PE=1 SV=1	ADSHEGEVAEGK	Phospho (ST)	654.759	10.5494	2	x'00030000000000	1.36214	-4.34341	-1.05468	9.92131	11.4862	59.8	6.49e-06	6.49e-06	59.8	59.8	35	267	278	59.8	360: Scan 2667 (rt=10.5494) [E:\Pedro Casado\b1370p29\Replicate 2\b1370p29_S27_R3762_PF_1000nM_R.raw]	Q:/Pedro's Lab/Cell Signalling Proteomics/Pedro Casado/PF/Phosphoproteomics/Primary Cells/DAT/Replicate 2/F001917.dat	DOK1(S269);	DOK1;	Q99704;
p00264	DOK1_HUMAN	Docking protein 1 OS=Homo sapiens GN=DOK1 PE=1 SV=1	ADSHEGEVAEGKLPSPPGPQELLDSPPALYAEPLDSLR	Phospho (ST)	1016.24	68.4043	4	x'0003000000000000000000000000000000000000	0.360016	0.360016	0.360016	68.4043	68.4043	33.832	0.005804	0.010519	34.59	32.4667	3	267	304	25.2	21801: Scan 27886 (rt=68.4043) [E:\Pedro Casado\b1370p29\Replicate 2\b1370p29_S51_X7892_PF_100nM_R.raw]	Q:/Pedro's Lab/Cell Signalling Proteomics/Pedro Casado/PF/Phosphoproteomics/Primary Cells/DAT/Replicate 2/F002002.dat	DOK1(S269);	DOK1;	Q99704;
p00265	MAP1A_HUMAN	Microtubule-associated protein 1A OS=Homo sapiens GN=MAP1A PE=1 SV=6	ADSKESLK	Phospho (ST)	479.218	10.3944	2	x'0003000000	-1.32473	-1.32473	-1.32473	10.3944	10.3944	239.672	0.00596	0.00596	30.41	30.41	1	317	324	16.67	361: Scan 2636 (rt=10.3944) [E:\Pedro Casado\b1370p29\Replicate 2\b1370p29_S17_T0741_PF_100nM_R.raw]	Q:/Pedro's Lab/Cell Signalling Proteomics/Pedro Casado/PF/Phosphoproteomics/Primary Cells/DAT/Replicate 2/F001906.dat	MAP1A(S319);	MAP1A;	P78559;
p00266	SAFB1_HUMAN	Scaffold attachment factor B1 OS=Homo sapiens GN=SAFB PE=1 SV=4	ADSLLAVVK	Phospho (ST)	498.264	46.0219	2	x'00030000000	5.00043	-0.46958	2.2051	45.5067	46.1272	540.302	7.36e-06	7.36e-06	64.07	64.07	17	286	294	57.46	12356: Scan 17249 (rt=46.0219) [E:\Pedro Casado\b1370p29\b1370p29_S23_T0746_PF_1000nM.raw]	Q:/Pedro's Lab/Cell Signalling Proteomics/Pedro Casado/PF/Phosphoproteomics/Primary Cells/DAT/Replicate 1/F001836.dat	SAFB(S288);SAFB2(S287);	SAFB; SAFB2;	Q15424; Q14151;
p00267	MED26_HUMAN	Mediator of RNA polymerase II transcription subunit 26 OS=Homo sapiens GN=MED26 PE=1 SV=2	ADSPVHMEQQSR	Phospho (ST)	732.801	17.0282	2	x'00030000000000	2.89835	-2.85464	0.151682	15.9273	17.4293	73.73	3.17e-05	3.17e-05	54.46	54.46	16	445	456	54.46	3170: Scan 5870 (rt=17.0282) [E:\Pedro Casado\b1370p29\Replicate 2\b1370p29_S16_T0741_PF_0nM_R.raw]	Q:/Pedro's Lab/Cell Signalling Proteomics/Pedro Casado/PF/Phosphoproteomics/Primary Cells/DAT/Replicate 2/F001905.dat	MED26(S447);	MED26;	O95402;
p00268	CCNL2_HUMAN	Cyclin-L2 OS=Homo sapiens GN=CCNL2 PE=1 SV=1	ADSPVNGLPK	Phospho (ST)	539.253	26.2498	2	x'000300000000	4.23783	-2.43198	0.782171	25.2005	26.5002	50.42	5.31e-05	5.31e-05	50.42	50.42	98	367	376	50.42	6213: Scan 9793 (rt=26.2498) [E:\Pedro Casado\b1370p29\b1370p29_S32_T3676_PF_1000nM.raw]	Q:/Pedro's Lab/Cell Signalling Proteomics/Pedro Casado/PF/Phosphoproteomics/Primary Cells/DAT/Replicate 1/F001844.dat	CCNL2(S369);	CCNL2;	Q96S94;
p00269	NCOR1_HUMAN	Nuclear receptor corepressor 1 OS=Homo sapiens GN=NCOR1 PE=1 SV=2	ADSVDVEVR	Phospho (ST)	535.232	25.6963	2	x'00030000000	2.04034	-1.27287	0.018719	25.573	26.333	392.934	3.45e-07	3.45e-07	72.1	72.1	9	819	827	62.85	6198: Scan 9669 (rt=25.6963) [E:\Pedro Casado\b1370p29\Replicate 2\b1370p29_S11_R2338_PF_0nM_R.raw]	Q:/Pedro's Lab/Cell Signalling Proteomics/Pedro Casado/PF/Phosphoproteomics/Primary Cells/DAT/Replicate 2/F001900.dat	NCOR1(S821);	NCOR1;	O75376;
p00270	MRE11_HUMAN	Double-strand break repair protein MRE11A OS=Homo sapiens GN=MRE11A PE=1 SV=3	ADTGLETSTR	Phospho (ST)	565.74	16.9069	2	x'000000030000	-0.25853	-0.25853	-0.25853	16.9069	16.9069	140.912	0.016817	0.016817	24.6	24.6	2	595	604	8.81	2575: Scan 5485 (rt=16.9069) [E:\Pedro Casado\b1370p29\Replicate 2\b1370p29_S48_T4628_PF_0nM_R.raw]	Q:/Pedro's Lab/Cell Signalling Proteomics/Pedro Casado/PF/Phosphoproteomics/Primary Cells/DAT/Replicate 2/F001930.dat	MRE11A(T601);	MRE11A;	P49959;
p00271	SWAHD_HUMAN	Ankyrin repeat domain-containing protein SOWAHD OS=Homo sapiens GN=SOWAHD PE=2 SV=1	ADTGSLGR	Phospho (ST)	428.682	13.7208	2	x'0000030000	2.04945	-2.60362	-1.29421	12.4877	14.1329	50.86	4.43e-05	0.023216	50.86	35.76	79	34	41	30.2	1725: Scan 4295 (rt=13.7208) [E:\Pedro Casado\b1370p29\Replicate 2\b1370p29_S17_T0741_PF_100nM_R.raw]	Q:/Pedro's Lab/Cell Signalling Proteomics/Pedro Casado/PF/Phosphoproteomics/Primary Cells/DAT/Replicate 2/F001906.dat	SOWAHD(S38);	SOWAHD;	A6NJG2;
p00272	ACOT1_HUMAN	Acyl-coenzyme A thioesterase 1 OS=Homo sapiens GN=ACOT1 PE=1 SV=1	ADTLGELDLER		616.313	40.4639	2	x'0000000000000	0.935308	0.935308	0.935308	40.4639	40.4639	44.51	0.000779	0.000779	44.51	44.51	1	54	64	40.73	11705: Scan 15989 (rt=40.464) [E:\Pedro Casado\b1370p29\Replicate 2\b1370p29_S59_T6096_PF_0nM_R.raw]	Q:/Pedro's Lab/Cell Signalling Proteomics/Pedro Casado/PF/Phosphoproteomics/Primary Cells/DAT/Replicate 2/F002010.dat	ACOT1(53-64, no_mod);ACOT2(115-126, no_mod);	ACOT1; ACOT2;	Q86TX2; P49753;
p00273	KSR1_HUMAN	Kinase suppressor of Ras 1 OS=Homo sapiens GN=KSR1 PE=1 SV=3	ADVLEAHEAEAEEPEAGKSEAEDDEDEVDDLPSSR	Phospho (ST)	966.649	37.4854	4	x'0000000000000000000000000000000003000	4.76934	-1.98262	-1.4959	37.4604	37.7935	68.92	2.32e-06	0.000674	68.92	51.33	15	551	585	42.53	10519: Scan 14675 (rt=37.4854) [E:\Pedro Casado\b1370p29\Replicate 2\b1370p29_S59_T6096_PF_0nM_R.raw]	Q:/Pedro's Lab/Cell Signalling Proteomics/Pedro Casado/PF/Phosphoproteomics/Primary Cells/DAT/Replicate 2/F002010.dat	KSR1(S581);	KSR1;	Q8IVT5;
p00274	KSR1_HUMAN	Kinase suppressor of Ras 1 OS=Homo sapiens GN=KSR1 PE=1 SV=3	ADVLEAHEAEAEEPEAGKSEAEDDEDEVDDLPSSR	Phospho (ST)	1288.53	37.5995	3	x'0000000000000000000000000000000003000	-3.06584	-3.06584	-3.06584	37.5995	37.5995	122.33	1.04e-11	5.47e-06	122.33	83.0733	3	551	585	62.53	9991: Scan 14668 (rt=37.5995) [E:\Pedro Casado\b1370p29\b1370p29_S53_GMPB_2_PF_0nM.raw]	Q:/Pedro's Lab/Cell Signalling Proteomics/Pedro Casado/PF/Phosphoproteomics/Primary Cells/DAT/Replicate 1/F001878.dat	KSR1(S581);	KSR1;	Q8IVT5;
p00275	CATA_HUMAN	Catalase OS=Homo sapiens GN=CAT PE=1 SV=3	ADVLTTGAGNPVGDK		707.863	27.8394	2	x'00000000000000000	2.14824	-3.12866	-0.07286	27.1816	28.4271	693.45	2.81e-06	2.81e-06	64.99	64.99	25	24	38	64.99	6412: Scan 10254 (rt=27.8394) [E:\Pedro Casado\b1370p29\Replicate 2\b1370p29_S10_R3221_Ku_1000nM_R.raw]	Q:/Pedro's Lab/Cell Signalling Proteomics/Pedro Casado/PF/Phosphoproteomics/Primary Cells/DAT/Replicate 2/F001899.dat	CAT(23-38, no_mod);	CAT;	P04040;
p00276	TIF1B_HUMAN	Transcription intermediary factor 1-beta OS=Homo sapiens GN=TRIM28 PE=1 SV=5	ADVQSIIGLQR		600.344	41.5864	2	x'0000000000000	4.16378	4.16378	4.16378	41.5864	41.5864	581.574	0.000387	0.000387	42.96	42.96	1	780	790	36.55	12263: Scan 16709 (rt=41.5864) [E:\Pedro Casado\b1370p29\Replicate 2\b1370p29_S30_T3676_PF_0nM_R.raw]	Q:/Pedro's Lab/Cell Signalling Proteomics/Pedro Casado/PF/Phosphoproteomics/Primary Cells/DAT/Replicate 2/F001923.dat	TRIM28(779-790, no_mod);	TRIM28;	Q13263;
p00277	BAP18_HUMAN	Chromatin complexes subunit BAP18 OS=Homo sapiens GN=BAP18 PE=1 SV=1	ADVTLSALNDSDANSDVVDIEGLGETPPAK		1005.15	58.5723	3	x'00000000000000000000000000000000	3.06727	-1.51372	-0.9162	58.2828	58.6096	61.99	1.07e-05	1.07e-05	61.99	61.99	7	136	165	61.99	16660: Scan 22462 (rt=58.5723) [E:\Pedro Casado\b1370p29\b1370p29_S23_T0746_PF_1000nM.raw]	Q:/Pedro's Lab/Cell Signalling Proteomics/Pedro Casado/PF/Phosphoproteomics/Primary Cells/DAT/Replicate 1/F001836.dat	BAP18(135-165, no_mod);	BAP18;	Q8IXM2;
p00278	BAP18_HUMAN	Chromatin complexes subunit BAP18 OS=Homo sapiens GN=BAP18 PE=1 SV=1	ADVTLSALNDSDANSDVVDIEGLGETPPAK	Phospho (ST)	1031.81	61.7548	3	x'00000000000000000000000000300000	3.91829	-1.80539	3.91829	61.5742	61.7548	110.114	2.77e-05	2.77e-05	58.44	58.44	2	136	165	51.34	18558: Scan 24515 (rt=61.7548) [E:\Pedro Casado\b1370p29\b1370p29_S14_R2338_Ku_100nM.raw]	Q:/Pedro's Lab/Cell Signalling Proteomics/Pedro Casado/PF/Phosphoproteomics/Primary Cells/DAT/Replicate 1/F001812.dat	BAP18(T161);	BAP18;	Q8IXM2;
p00279	CHM2A_HUMAN	Charged multivesicular body protein 2a OS=Homo sapiens GN=CHMP2A PE=1 SV=1	AEAAASALADADADLEER		894.917	42.2989	2	x'00000000000000000000	0.792586	0.792586	0.792586	42.2989	42.2989	35.29	0.003816	0.003816	35.29	35.29	1	198	215	35.29	8799: Scan 14819 (rt=42.2989) [E:\Pedro Casado\b1370p29\b1370p29_S4_X1100_Ku_100nM.raw]	Q:/Pedro's Lab/Cell Signalling Proteomics/Pedro Casado/PF/Phosphoproteomics/Primary Cells/DAT/Replicate 1/F001815.dat	CHMP2A(197-215, no_mod);	CHMP2A;	O43633;
p00280	AGAP2_HUMAN	Arf-GAP with GTPase, ANK repeat and PH domain-containing protein 2 OS=Homo sapiens GN=AGAP2 PE=1 SV=2	AEAAAVAGLSTPGSLHR	Phospho (ST)	563.277	32.9891	3	x'0000000000300000000	3.18411	-3.55643	-0.6041	32.4299	33.174	77.112	0.000165	0.00211	48.66	41.07	42	625	641	33.69	8667: Scan 12756 (rt=32.9891) [E:\Pedro Casado\b1370p29\Replicate 2\b1370p29_S15_R2338_Ku_1000nM_R.raw]	Q:/Pedro's Lab/Cell Signalling Proteomics/Pedro Casado/PF/Phosphoproteomics/Primary Cells/DAT/Replicate 2/F001904.dat	AGAP2(S634);	AGAP2;	Q99490;
p00281	AGAP2_HUMAN	Arf-GAP with GTPase, ANK repeat and PH domain-containing protein 2 OS=Homo sapiens GN=AGAP2 PE=1 SV=2	AEAAAVAGLSTPGSLHR	Phospho (ST)	844.414	32.6513	2	x'0000000000300000000	1.6048	-1.28823	1.6048	32.4694	32.7984	85.942	0.00013	0.000345	49.5	46.8367	15	625	641	41.78	9056: Scan 12865 (rt=32.6513) [E:\Pedro Casado\b1370p29\Replicate 2\b1370p29_S21_T0746_PF_0nM_R.raw]	Q:/Pedro's Lab/Cell Signalling Proteomics/Pedro Casado/PF/Phosphoproteomics/Primary Cells/DAT/Replicate 2/F001910.dat	AGAP2(S634);	AGAP2;	Q99490;
p00282	BL1S4_HUMAN	Biogenesis of lysosome-related organelles complex 1 subunit 4 OS=Homo sapiens GN=BLOC1S4 PE=1 SV=1	AEAELGTFPR	Phospho (ST)	585.764	36.8691	2	x'000000030000	2.84562	-2.37023	-0.21547	36.8206	37.6305	71.18	5.68e-07	5.68e-07	71.18	71.18	17	159	168	61.39	9875: Scan 14263 (rt=36.8691) [E:\Pedro Casado\b1370p29\Replicate 2\b1370p29_S43_GMPB_1421_PF_0nM_R.raw]	Q:/Pedro's Lab/Cell Signalling Proteomics/Pedro Casado/PF/Phosphoproteomics/Primary Cells/DAT/Replicate 2/F001920.dat	CNO(T165);	CNO;	Q9NUP1;
p00283	RS10L_HUMAN	Putative 40S ribosomal protein S10-like OS=Homo sapiens GN=RPS10P5 PE=5 SV=1	AEAGAGSATEFQFR	Phospho (ST)	761.323	39.3121	2	x'0000000003000000	4.35278	-4.95915	-0.05327	38.7156	39.4881	99.26	1.01e-09	9.15e-07	99.26	82.965	44	151	164	66.67	11945: Scan 15976 (rt=39.3121) [E:\Pedro Casado\b1370p29\Replicate 2\b1370p29_S19_T0741_Ku_100nM_R.raw]	Q:/Pedro's Lab/Cell Signalling Proteomics/Pedro Casado/PF/Phosphoproteomics/Primary Cells/DAT/Replicate 2/F001908.dat	RPS10P5(T159);RPS10(T148);	RPS10P5; RPS10;	Q9NQ39; P46783;
p00284	EFTU_HUMAN	Elongation factor Tu, mitochondrial OS=Homo sapiens GN=TUFM PE=1 SV=2	AEAGDNLGALVR		593.316	34.7126	2	x'00000000000000	1.07967	1.07967	1.07967	34.7126	34.7126	41.05	0.00051	0.00051	41.05	41.05	1	316	327	41.05	9194: Scan 13658 (rt=34.7126) [E:\Pedro Casado\b1370p29\b1370p29_S30_T3676_PF_0nM.raw]	Q:/Pedro's Lab/Cell Signalling Proteomics/Pedro Casado/PF/Phosphoproteomics/Primary Cells/DAT/Replicate 1/F001842.dat	TUFM(315-327, no_mod);	TUFM;	P49411;
p00285	CQ085_HUMAN	Uncharacterized protein C17orf85 OS=Homo sapiens GN=C17orf85 PE=1 SV=2	AEAPAGPALGLPSPEAESGVDR	Phospho (ST)	724.342	47.0473	3	x'000000000000030000000000	4.76681	-2.78158	2.4212	46.8221	47.8857	86.76	2.83e-05	0.030884	57.69	37.0567	110	13	34	32.56	14702: Scan 19100 (rt=47.0473) [E:\Pedro Casado\b1370p29\Replicate 2\b1370p29_S60_T6581_PF_0nM_R.raw]	Q:/Pedro's Lab/Cell Signalling Proteomics/Pedro Casado/PF/Phosphoproteomics/Primary Cells/DAT/Replicate 2/F002011.dat	C17orf85(S25);	C17orf85;	Q53F19;
p00286	CQ085_HUMAN	Uncharacterized protein C17orf85 OS=Homo sapiens GN=C17orf85 PE=1 SV=2	AEAPAGPALGLPSPEAESGVDR	Phospho (ST)	1086.01	47.0925	2	x'000000000000000000300000	4.76497	-4.54381	2.18433	46.7839	47.7302	86.76	3.49e-08	4.69e-05	86.76	69.615	97	13	34	52.47	14722: Scan 19120 (rt=47.0925) [E:\Pedro Casado\b1370p29\Replicate 2\b1370p29_S60_T6581_PF_0nM_R.raw]	Q:/Pedro's Lab/Cell Signalling Proteomics/Pedro Casado/PF/Phosphoproteomics/Primary Cells/DAT/Replicate 2/F002011.dat	C17orf85(S30);	C17orf85;	Q53F19;
p00287	CQ085_HUMAN	Uncharacterized protein C17orf85 OS=Homo sapiens GN=C17orf85 PE=1 SV=2	AEAPAGPALGLPSPEAESGVDRGEPEPMEVEEGELEIVPVR	Oxidation (M); Phospho (ST)	1077.26	65.1144	4	x'0000000000000300000000000000200000000000000	4.58906	3.28826	4.58906	65.1144	65.4866	100.23	0.000603	0.000603	44.89	44.89	4	13	53	44.89	20312: Scan 26458 (rt=65.1144) [E:\Pedro Casado\b1370p29\b1370p29_S50_X7892_PF_0nM.raw]	Q:/Pedro's Lab/Cell Signalling Proteomics/Pedro Casado/PF/Phosphoproteomics/Primary Cells/DAT/Replicate 1/F001871.dat	C17orf85(M40);C17orf85(S25);	C17orf85;	Q53F19;
p00288	CQ085_HUMAN	Uncharacterized protein C17orf85 OS=Homo sapiens GN=C17orf85 PE=1 SV=2	AEAPAGPALGLPSPEAESGVDRGEPEPMEVEEGELEIVPVR	Phospho (ST)	1073.26	65.0444	4	x'0000000000000000003000000000000000000000000	2.39565	-2.26743	-0.30893	65.0205	65.6115	220.8	2.44e-05	3.18e-05	58.65	57.625	38	13	53	56.6	19172: Scan 25677 (rt=65.0444) [E:\Pedro Casado\b1370p29\b1370p29_S9_R3221_Ku_100nM.raw]	Q:/Pedro's Lab/Cell Signalling Proteomics/Pedro Casado/PF/Phosphoproteomics/Primary Cells/DAT/Replicate 1/F001799.dat	C17orf85(S30);	C17orf85;	Q53F19;
p00289	CQ085_HUMAN	Uncharacterized protein C17orf85 OS=Homo sapiens GN=C17orf85 PE=1 SV=2	AEAPAGPALGLPSPEAESGVDRGEPEPMEVEEGELEIVPVR	Phospho (ST)	1430.68	65.2251	3	x'0000000000000000003000000000000000000000000	3.48588	0.967822	0.967822	65.1385	65.6349	33.22	0.007813	0.030017	33.22	29.095	5	13	53	24.97	20436: Scan 26665 (rt=65.2251) [E:\Pedro Casado\b1370p29\b1370p29_S31_T3676_PF_100nM.raw]	Q:/Pedro's Lab/Cell Signalling Proteomics/Pedro Casado/PF/Phosphoproteomics/Primary Cells/DAT/Replicate 1/F001843.dat	C17orf85(S30);	C17orf85;	Q53F19;
p00290	AHNK_HUMAN	Neuroblast differentiation-associated protein AHNAK OS=Homo sapiens GN=AHNAK PE=1 SV=2	AEAPLPSPK	Phospho (ST)	495.24	24.203	2	x'00000003000	4.75483	-2.00311	0.222568	23.653	25.3142	3408.15	3.12e-05	0.003415	54.25	43.0433	204	5104	5112	54.25	5712: Scan 9007 (rt=24.203) [E:\Pedro Casado\b1370p29\Replicate 2\b1370p29_S13_R2338_PF_1000nM_R.raw]	Q:/Pedro's Lab/Cell Signalling Proteomics/Pedro Casado/PF/Phosphoproteomics/Primary Cells/DAT/Replicate 2/F001902.dat	AHNAK(S5110);	AHNAK;	Q09666;
p00291	PRKRA_HUMAN	Interferon-inducible double-stranded RNA-dependent protein kinase activator A OS=Homo sapiens GN=PRKRA PE=1 SV=1	AEAPPLEREDSGTFSLGK	Phospho (ST)	661.976	39.1329	3	x'00000000000300000000	3.56598	3.56598	3.56598	39.1329	39.1329	89.64	0.090748	0.090748	22.08	22.08	2	8	25	5.76	10829: Scan 15349 (rt=39.1329) [E:\Pedro Casado\b1370p29\Replicate 2\b1370p29_S9_R3221_Ku_100nM_R.raw]	Q:/Pedro's Lab/Cell Signalling Proteomics/Pedro Casado/PF/Phosphoproteomics/Primary Cells/DAT/Replicate 2/F001898.dat	PRKRA(S18);	PRKRA;	O75569;
p00292	PRKRA_HUMAN	Interferon-inducible double-stranded RNA-dependent protein kinase activator A OS=Homo sapiens GN=PRKRA PE=1 SV=1	AEAPPLEREDSGTFSLGK	Phospho (ST)	992.461	39.0917	2	x'00000000000300000000	4.67344	-2.93158	3.36224	38.7276	39.5827	116.68	1.89e-05	0.018952	58.83	38.5467	26	8	25	26.81	11435: Scan 15665 (rt=39.0917) [E:\Pedro Casado\b1370p29\Replicate 2\b1370p29_S31_T3676_PF_100nM_R.raw]	Q:/Pedro's Lab/Cell Signalling Proteomics/Pedro Casado/PF/Phosphoproteomics/Primary Cells/DAT/Replicate 2/F001925.dat	PRKRA(S18);	PRKRA;	O75569;
p00293	PHRF1_HUMAN	PHD and RING finger domain-containing protein 1 OS=Homo sapiens GN=PHRF1 PE=1 SV=3	AEAPSSPDVAPAGK	Phospho (ST)	688.809	19.9583	2	x'0000030000000000	2.0769	-4.59655	-0.16211	19.3041	20.5638	110.84	4.76e-08	1.36e-06	82.72	73.965	189	1355	1368	65.21	1965: Scan 5702 (rt=19.9583) [E:\Pedro Casado\b1370p29\b1370p29_S61_T7387_PF_0nM.raw]	Q:/Pedro's Lab/Cell Signalling Proteomics/Pedro Casado/PF/Phosphoproteomics/Primary Cells/DAT/Replicate 1/F001873.dat	PHRF1(S1359);	PHRF1;	Q9P1Y6;
p00294	PHRF1_HUMAN	PHD and RING finger domain-containing protein 1 OS=Homo sapiens GN=PHRF1 PE=1 SV=3	AEAPSSPDVAPAGKEDSPSASGR	2 Phospho (ST)	781.655	22.5093	3	x'0000030000000000030000000	1.19131	-1.98553	-1.76776	22.1487	22.7932	258.33	0.001992	0.01908	38.53	31.7433	14	1355	1377	6.88	5289: Scan 8505 (rt=22.5093) [E:\Pedro Casado\b1370p29\Replicate 2\b1370p29_S17_T0741_PF_100nM_R.raw]	Q:/Pedro's Lab/Cell Signalling Proteomics/Pedro Casado/PF/Phosphoproteomics/Primary Cells/DAT/Replicate 2/F001906.dat	PHRF1(S1359);PHRF1(S1371);	PHRF1;	Q9P1Y6;
p00295	PHRF1_HUMAN	PHD and RING finger domain-containing protein 1 OS=Homo sapiens GN=PHRF1 PE=1 SV=3	AEAPSSPDVAPAGKEDSPSASGR	Phospho (ST)	755.002	21.0447	3	x'0000000000000000000003000	1.31478	-3.2874	1.31478	20.7593	21.3273	363.282	8.55e-05	0.002601	52.44	43.54	32	1355	1377	33.16	3865: Scan 7221 (rt=21.0447) [E:\Pedro Casado\b1370p29\Replicate 2\b1370p29_S10_R3221_Ku_1000nM_R.raw]	Q:/Pedro's Lab/Cell Signalling Proteomics/Pedro Casado/PF/Phosphoproteomics/Primary Cells/DAT/Replicate 2/F001899.dat	PHRF1(S1375);	PHRF1;	Q9P1Y6;
p00296	AR6P4_HUMAN	ADP-ribosylation factor-like protein 6-interacting protein 4 OS=Homo sapiens GN=ARL6IP4 PE=1 SV=2	AEAQQVEALPGPSLDQWHR	Phospho (ST)	738.013	45.3142	3	x'000000000000030000000	1.84124	1.84124	1.84124	45.3142	45.3142	105.12	0.007829	0.007829	33.38	33.38	1	313	331	33.38	12679: Scan 17810 (rt=45.3142) [E:\Pedro Casado\b1370p29\b1370p29_S40_R9318_PF_1000nM.raw]	Q:/Pedro's Lab/Cell Signalling Proteomics/Pedro Casado/PF/Phosphoproteomics/Primary Cells/DAT/Replicate 1/F001853.dat	ARL6IP4(S264);	ARL6IP4;	Q66PJ3;
p00297	AHNK_HUMAN	Neuroblast differentiation-associated protein AHNAK OS=Homo sapiens GN=AHNAK PE=1 SV=2	AEASIQAGAGDGEWEESEVK		1031.97	34.0315	2	x'0000000000000000000000	3.0913	-1.37057	3.0913	33.8162	34.1654	3408.15	7.56e-07	7.56e-07	72.52	72.52	4	5687	5706	72.52	9444: Scan 13408 (rt=34.0315) [E:\Pedro Casado\b1370p29\Replicate 2\b1370p29_S13_R2338_PF_1000nM_R.raw]	Q:/Pedro's Lab/Cell Signalling Proteomics/Pedro Casado/PF/Phosphoproteomics/Primary Cells/DAT/Replicate 2/F001902.dat	AHNAK(5686-5706, no_mod);	AHNAK;	Q09666;
p00298	UBA7_HUMAN	Ubiquitin-like modifier-activating enzyme 7 OS=Homo sapiens GN=UBA7 PE=1 SV=2	AEASQELLAQLNR		481.592	42.6113	3	x'000000000000000	2.79173	-0.05896	-0.05896	42.1092	42.6113	41.95	0.000466	0.000466	41.95	41.95	2	88	100	41.52	11361: Scan 16034 (rt=42.6113) [E:\Pedro Casado\b1370p29\b1370p29_S21_T0746_PF_0nM.raw]	Q:/Pedro's Lab/Cell Signalling Proteomics/Pedro Casado/PF/Phosphoproteomics/Primary Cells/DAT/Replicate 1/F001833.dat	UBA7(87-100, no_mod);	UBA7;	P41226;
p00299	PLSL_HUMAN	Plastin-2 OS=Homo sapiens GN=LCP1 PE=1 SV=6	AECMLQQAER		618.281	22.8552	2	x'000000000000	2.50861	-2.70789	2.13601	22.1244	22.8552	694.89	0.003281	0.003281	34.73	34.73	6	334	343	27.82	5365: Scan 8549 (rt=22.8552) [E:\Pedro Casado\b1370p29\Replicate 2\b1370p29_S18_T0741_PF_1000nM_R.raw]	Q:/Pedro's Lab/Cell Signalling Proteomics/Pedro Casado/PF/Phosphoproteomics/Primary Cells/DAT/Replicate 2/F001907.dat	LCP1(333-343, no_mod);	LCP1;	P13796;
p00300	PI42B_HUMAN	Phosphatidylinositol 5-phosphate 4-kinase type-2 beta OS=Homo sapiens GN=PIP4K2B PE=1 SV=1	AEDEECENDGVGGNLLCSYGTPPDSPGNLLSFPR	Phospho (ST)	1249.53	71.945	3	x'000000000000000000000000030000000000	3.61093	-1.91561	0.246959	71.5742	72.251	78.862	1.96e-07	0.023942	79.62	59.91	16	302	335	19.35	23115: Scan 29425 (rt=71.945) [E:\Pedro Casado\b1370p29\Replicate 2\b1370p29_S50_X7892_PF_0nM_R.raw]	Q:/Pedro's Lab/Cell Signalling Proteomics/Pedro Casado/PF/Phosphoproteomics/Primary Cells/DAT/Replicate 2/F002001.dat	PIP4K2B(S326);	PIP4K2B;	P78356;
p00301	PI42B_HUMAN	Phosphatidylinositol 5-phosphate 4-kinase type-2 beta OS=Homo sapiens GN=PIP4K2B PE=1 SV=1	AEDEECENDGVGGNLLCSYGTPPDSPGNLLSFPR	Phospho (Y)	1249.53	71.945	3	x'000000000000000000040000000000000000	3.61093	-1.91561	0.246959	71.5742	72.251	78.862	4.68e-07	4.68e-07	75.85	75.85	7	302	335	51.86	23115: Scan 29425 (rt=71.945) [E:\Pedro Casado\b1370p29\Replicate 2\b1370p29_S50_X7892_PF_0nM_R.raw]	Q:/Pedro's Lab/Cell Signalling Proteomics/Pedro Casado/PF/Phosphoproteomics/Primary Cells/DAT/Replicate 2/F002001.dat	PIP4K2B(Y320);	PIP4K2B;	P78356;
p00302	MARCS_HUMAN	Myristoylated alanine-rich C-kinase substrate OS=Homo sapiens GN=MARCKS PE=1 SV=4	AEDGATPSPSNETPK	2 Phospho (ST)	830.811	18.8307	2	x'00000030003000000	1.59977	-1.24427	-0.14763	18.8294	19.1508	488.682	0.000227	0.013629	43.99	32.4733	20	138	152	15.26	3482: Scan 6502 (rt=18.8307) [E:\Pedro Casado\b1370p29\Replicate 2\b1370p29_S11_R2338_PF_0nM_R.raw]	Q:/Pedro's Lab/Cell Signalling Proteomics/Pedro Casado/PF/Phosphoproteomics/Primary Cells/DAT/Replicate 2/F001900.dat	MARCKS(T143);MARCKS(S147);	MARCKS;	P29966;
p00303	MARCS_HUMAN	Myristoylated alanine-rich C-kinase substrate OS=Homo sapiens GN=MARCKS PE=1 SV=4	AEDGATPSPSNETPK	Phospho (ST)	790.828	15.4469	2	x'00000030000000000	2.64553	-1.88714	0.708389	15.1115	17.992	552.44	0.00037	0.025969	43.95	31.4375	88	138	152	19.15	1918: Scan 4736 (rt=15.447) [E:\Pedro Casado\b1370p29\Replicate 2\b1370p29_S36_T0987_Ku_100nM_R.raw]	Q:/Pedro's Lab/Cell Signalling Proteomics/Pedro Casado/PF/Phosphoproteomics/Primary Cells/DAT/Replicate 2/F001933.dat	MARCKS(T143);	MARCKS;	P29966;
p00304	MARCS_HUMAN	Myristoylated alanine-rich C-kinase substrate OS=Homo sapiens GN=MARCKS PE=1 SV=4	AEDGATPSPSNETPKK	Phospho (ST)	570.252	12.4352	3	x'000000000000030000	-1.48911	-1.48911	-1.48911	12.4352	12.4352	668.052	0.083823	0.083823	21.2	21.2	1	138	153	3.71	1157: Scan 3592 (rt=12.4352) [E:\Pedro Casado\b1370p29\Replicate 2\b1370p29_S60_T6581_PF_0nM_R.raw]	Q:/Pedro's Lab/Cell Signalling Proteomics/Pedro Casado/PF/Phosphoproteomics/Primary Cells/DAT/Replicate 2/F002011.dat	MARCKS(T150);	MARCKS;	P29966;
p00305	MARCS_HUMAN	Myristoylated alanine-rich C-kinase substrate OS=Homo sapiens GN=MARCKS PE=1 SV=4	AEDGATPSPSNETPKK	Phospho (ST)	854.875	11.853	2	x'000000000000030000	0.048602	-1.23966	0.048602	11.853	12.4757	504.02	0.020268	0.020268	27.52	27.52	2	138	153	11.61	595: Scan 3106 (rt=11.853) [E:\Pedro Casado\b1370p29\Replicate 2\b1370p29_S35_T0987_Ku_0nM_R.raw]	Q:/Pedro's Lab/Cell Signalling Proteomics/Pedro Casado/PF/Phosphoproteomics/Primary Cells/DAT/Replicate 2/F001932.dat	MARCKS(T150);	MARCKS;	P29966;
p00306	ANXA2_HUMAN	Annexin A2 OS=Homo sapiens GN=ANXA2 PE=1 SV=2	AEDGSVIDYELIDQDAR		636.967	48.4488	3	x'0000000000000000000	4.87713	-0.48483	0.788835	48.124	48.9249	626.822	6.26e-09	6.26e-09	93.66	93.66	17	180	196	90.41	14317: Scan 19269 (rt=48.4488) [E:\Pedro Casado\b1370p29\Replicate 2\b1370p29_S40_R9318_PF_1000nM_R.raw]	Q:/Pedro's Lab/Cell Signalling Proteomics/Pedro Casado/PF/Phosphoproteomics/Primary Cells/DAT/Replicate 2/F001937.dat	ANXA2(179-196, no_mod);	ANXA2;	P07355;
p00307	ANXA2_HUMAN	Annexin A2 OS=Homo sapiens GN=ANXA2 PE=1 SV=2	AEDGSVIDYELIDQDAR		954.947	48.6777	2	x'0000000000000000000	3.41793	-4.21361	1.28991	48.0841	48.8557	403.62	9.78e-12	9.78e-12	121.77	121.77	31	180	196	120.54	12518: Scan 18375 (rt=48.6777) [E:\Pedro Casado\b1370p29\Replicate 2\b1370p29_S3_X1100_PF_1000nM_R.raw]	Q:/Pedro's Lab/Cell Signalling Proteomics/Pedro Casado/PF/Phosphoproteomics/Primary Cells/DAT/Replicate 2/F001892.dat	ANXA2(179-196, no_mod);	ANXA2;	P07355;
p00308	PCNA_HUMAN	Proliferating cell nuclear antigen OS=Homo sapiens GN=PCNA PE=1 SV=1	AEDNADTLALVFEAPNQEK		692.338	55.3103	3	x'000000000000000000000	4.73434	-4.59552	2.75266	54.8055	55.4065	48.44	0.000183	0.000183	48.44	48.44	23	92	110	48.44	16304: Scan 21813 (rt=55.3103) [E:\Pedro Casado\b1370p29\b1370p29_S14_R2338_Ku_100nM.raw]	Q:/Pedro's Lab/Cell Signalling Proteomics/Pedro Casado/PF/Phosphoproteomics/Primary Cells/DAT/Replicate 1/F001812.dat	PCNA(91-110, no_mod);	PCNA;	P12004;
p00309	PCNA_HUMAN	Proliferating cell nuclear antigen OS=Homo sapiens GN=PCNA PE=1 SV=1	AEDNADTLALVFEAPNQEK		1038	54.951	2	x'000000000000000000000	4.82402	-3.27631	3.66684	54.8056	55.4944	88.76	1.76e-08	1.76e-08	88.76	88.76	20	92	110	88.76	16412: Scan 22177 (rt=54.951) [E:\Pedro Casado\b1370p29\b1370p29_S53_GMPB_2_PF_0nM.raw]	Q:/Pedro's Lab/Cell Signalling Proteomics/Pedro Casado/PF/Phosphoproteomics/Primary Cells/DAT/Replicate 1/F001878.dat	PCNA(91-110, no_mod);	PCNA;	P12004;
p00310	HMGN3_HUMAN	High mobility group nucleosome-binding domain-containing protein 3 OS=Homo sapiens GN=HMGN3 PE=1 SV=2	AEEAQKTESVDNEGE		818.353	13.6376	2	x'00000000000000000	3.54072	-4.97467	-0.11745	12.2464	14.1275	118.15	1.8e-07	1.8e-07	77.61	77.61	58	85	99	77.61	983: Scan 3710 (rt=13.6376) [E:\Pedro Casado\b1370p29\b1370p29_S10_R3221_Ku_1000nM.raw]	Q:/Pedro's Lab/Cell Signalling Proteomics/Pedro Casado/PF/Phosphoproteomics/Primary Cells/DAT/Replicate 1/F001804.dat	HMGN3(84-99, no_mod);	HMGN3;	Q15651;
p00311	HMGN3_HUMAN	High mobility group nucleosome-binding domain-containing protein 3 OS=Homo sapiens GN=HMGN3 PE=1 SV=2	AEEAQKTESVDNEGE	Phospho (ST)	858.335	14.1322	2	x'00000003000000000	4.90183	-4.74441	-2.09275	13.435	15.1206	99.6	5.98e-10	0.013647	99.6	63.08	204	85	99	67.98	964: Scan 3817 (rt=14.1322) [E:\Pedro Casado\b1370p29\b1370p29_S58_T2069_PF_0nM.raw]	Q:/Pedro's Lab/Cell Signalling Proteomics/Pedro Casado/PF/Phosphoproteomics/Primary Cells/DAT/Replicate 1/F001883.dat	HMGN3(T91);	HMGN3;	Q15651;
p00312	PTCA_HUMAN	Protein tyrosine phosphatase receptor type C-associated protein OS=Homo sapiens GN=PTPRCAP PE=1 SV=1	AEEARDSDTEGDLVLGSPGPASAGGSAEALLSDLHAFAGSAAWDDSAR	Phospho (ST)	1195.79	80.0208	4	x'00000000030000000000000000000000000000000000000000	1.33288	-2.18241	-0.17367	79.0243	80.0208	157.482	3.37e-09	0.005064	97.92	71.19	50	147	194	36.45	24172: Scan 32005 (rt=80.0208) [E:\Pedro Casado\b1370p29\Replicate 2\b1370p29_S43_GMPB_1421_PF_0nM_R.raw]	Q:/Pedro's Lab/Cell Signalling Proteomics/Pedro Casado/PF/Phosphoproteomics/Primary Cells/DAT/Replicate 2/F001920.dat	PTPRCAP(T155);	PTPRCAP;	Q14761;
p00313	CALX_HUMAN	Calnexin OS=Homo sapiens GN=CANX PE=1 SV=2	AEEDEILNR		544.765	24.6588	2	x'00000000000	3.23857	-2.13147	0.553556	23.504	24.9593	153.08	1.83e-06	1.83e-06	65.43	65.43	86	574	582	65.43	3553: Scan 7628 (rt=24.6588) [E:\Pedro Casado\b1370p29\b1370p29_S24_T0746_Ku_1000nM.raw]	Q:/Pedro's Lab/Cell Signalling Proteomics/Pedro Casado/PF/Phosphoproteomics/Primary Cells/DAT/Replicate 1/F001837.dat	CANX(573-582, no_mod);	CANX;	P27824;
p00314	CALX_HUMAN	Calnexin OS=Homo sapiens GN=CANX PE=1 SV=2	AEEDEILNRSPR	Phospho (ST)	503.564	25.5461	3	x'00000000003000	4.42005	-1.52952	0.506743	23.8532	25.5461	502.11	0.005935	0.028672	31.76	27.4633	201	574	585	31.76	5609: Scan 8996 (rt=25.5461) [E:\Pedro Casado\b1370p29\b1370p29_S16_T0741_PF_0nM.raw]	Q:/Pedro's Lab/Cell Signalling Proteomics/Pedro Casado/PF/Phosphoproteomics/Primary Cells/DAT/Replicate 1/F001828.dat	CANX(S583);	CANX;	P27824;
p00315	CALX_HUMAN	Calnexin OS=Homo sapiens GN=CANX PE=1 SV=2	AEEDEILNRSPR	Phospho (ST)	754.841	25.5363	2	x'00000000003000	3.58168	-2.8123	0.152554	23.8585	25.5593	376.49	1.72e-05	0.000725	57.27	47.6	223	574	585	53.23	5244: Scan 8766 (rt=25.5363) [E:\Pedro Casado\b1370p29\b1370p29_S19_T0741_Ku_100nM.raw]	Q:/Pedro's Lab/Cell Signalling Proteomics/Pedro Casado/PF/Phosphoproteomics/Primary Cells/DAT/Replicate 1/F001831.dat	CANX(S583);	CANX;	P27824;
p00316	DBNL_HUMAN	Drebrin-like protein OS=Homo sapiens GN=DBNL PE=1 SV=1	AEEDVEPECIMEK		789.836	33.3099	2	x'000000000000000	1.03825	-1.87747	-1.29432	33.009	33.6061	379.87	4.58e-05	4.58e-05	52.84	52.84	8	119	131	52.84	8358: Scan 12456 (rt=33.3099) [E:\Pedro Casado\b1370p29\b1370p29_S11_R2338_PF_0nM.raw]	Q:/Pedro's Lab/Cell Signalling Proteomics/Pedro Casado/PF/Phosphoproteomics/Primary Cells/DAT/Replicate 1/F001806.dat	DBNL(118-131, no_mod);	DBNL;	Q9UJU6;
p00317	VATE1_HUMAN	V-type proton ATPase subunit E 1 OS=Homo sapiens GN=ATP6V1E1 PE=1 SV=1	AEEEFNIEK		554.762	26.5915	2	x'00000000000	0.28081	-0.53182	0.28081	26.5915	27.2276	36.17	0.001763	0.001763	36.17	36.17	3	34	42	36.17	5168: Scan 9155 (rt=26.5915) [E:\Pedro Casado\b1370p29\Replicate 2\b1370p29_S1_X1100_PF_0nM_R.raw]	Q:/Pedro's Lab/Cell Signalling Proteomics/Pedro Casado/PF/Phosphoproteomics/Primary Cells/DAT/Replicate 2/F001890.dat	ATP6V1E2(33-42, no_mod);ATP6V1E1(33-42, no_mod);	ATP6V1E2; ATP6V1E1;	Q96A05; P36543;
p00318	EP400_HUMAN	E1A-binding protein p400 OS=Homo sapiens GN=EP400 PE=1 SV=4	AEEFVVLSQEPSVTETIAPK	Phospho (ST)	752.035	57.7157	3	x'0000000030000000000000	0.355513	0.355513	0.355513	57.7157	57.7157	32.47	0.008182	0.008182	32.47	32.47	1	2079	2098	20.96	17015: Scan 22888 (rt=57.7157) [E:\Pedro Casado\b1370p29\Replicate 2\b1370p29_S39_R9318_PF_100nM_R.raw]	Q:/Pedro's Lab/Cell Signalling Proteomics/Pedro Casado/PF/Phosphoproteomics/Primary Cells/DAT/Replicate 2/F001936.dat	EP400(S2086);	EP400;	Q96L91;
p00319	RUFY4_HUMAN		AEEGAILK		415.735	20.7976	2	x'0000000000	0.373739	-2.13394	-0.8801	20.1277	21.3531	21.04	0.068079	0.068079	21.04	21.04	6	2	9	11.42	4270: Scan 7354 (rt=20.7976) [E:\Pedro Casado\b1370p29\Replicate 2\b1370p29_S46_T1805_Ku_100nM_R.raw]	Q:/Pedro's Lab/Cell Signalling Proteomics/Pedro Casado/PF/Phosphoproteomics/Primary Cells/DAT/Replicate 2/F001926.dat	RUFY4(1-9, no_mod);	RUFY4;	Q6ZNE9;
p00320	HTSF1_HUMAN	HIV Tat-specific factor 1 OS=Homo sapiens GN=HTATSF1 PE=1 SV=1	AEEGDADEKLFEESDDKEDEDADGK	Phospho (ST)	956.034	28.2824	3	x'000000000000003000000000000	4.63404	-3.3657	-3.3657	27.8553	29.0738	908.854	6.31e-09	6.31e-09	91.37	91.37	35	663	687	91.37	6487: Scan 10432 (rt=28.2824) [E:\Pedro Casado\b1370p29\b1370p29_S51_X7892_PF_100nM.raw]	Q:/Pedro's Lab/Cell Signalling Proteomics/Pedro Casado/PF/Phosphoproteomics/Primary Cells/DAT/Replicate 1/F001876.dat	HTATSF1(S676);	HTATSF1;	O43719;
p00321	ZN609_HUMAN	Zinc finger protein 609 OS=Homo sapiens GN=ZNF609 PE=1 SV=2	AEEGKSPFR	Phospho (ST)	550.743	13.2757	2	x'00000030000	0.216468	-2.40298	0.216468	12.8744	13.2757	200.41	0.010995	0.010995	28.07	28.07	2	753	761	28.07	1002: Scan 3644 (rt=13.2757) [E:\Pedro Casado\b1370p29\Replicate 2\b1370p29_S57_R9368_PF_0nM_R.raw]	Q:/Pedro's Lab/Cell Signalling Proteomics/Pedro Casado/PF/Phosphoproteomics/Primary Cells/DAT/Replicate 2/F002008.dat	ZNF609(S758);	ZNF609;	O15014;
p00322	TCF20_HUMAN	Transcription factor 20 OS=Homo sapiens GN=TCF20 PE=1 SV=3	AEEKENDTVTISPK	Phospho (ST)	820.876	19.8353	2	x'0000000000003000	0.994672	0.994672	0.994672	19.8353	19.8353	87.742	0.006297	0.02478	32.2	28.015	2	1511	1524	8.37	3023: Scan 6314 (rt=19.8353) [E:\Pedro Casado\b1370p29\Replicate 2\b1370p29_S57_R9368_PF_0nM_R.raw]	Q:/Pedro's Lab/Cell Signalling Proteomics/Pedro Casado/PF/Phosphoproteomics/Primary Cells/DAT/Replicate 2/F002008.dat	TCF20(S1522);	TCF20;	Q9UGU0;
p00323	CCNL1_HUMAN	Cyclin-L1 OS=Homo sapiens GN=CCNL1 PE=1 SV=1	AEEKSPISINVK	Phospho (ST)	465.57	26.5429	3	x'00000300000000	2.96192	-2.44102	1.28293	25.7977	27.4723	53.81	4.24e-05	4.24e-05	53.81	53.81	99	348	359	39.73	6307: Scan 9871 (rt=26.5429) [E:\Pedro Casado\b1370p29\Replicate 2\b1370p29_S41_GMPB_CM_0nM_R.raw]	Q:/Pedro's Lab/Cell Signalling Proteomics/Pedro Casado/PF/Phosphoproteomics/Primary Cells/DAT/Replicate 2/F001916.dat	CCNL1(S352);	CCNL1;	Q9UK58;
p00324	CCNL1_HUMAN	Cyclin-L1 OS=Homo sapiens GN=CCNL1 PE=1 SV=1	AEEKSPISINVK	Phospho (ST)	697.851	26.4441	2	x'00000000300000	2.38504	-2.72372	-0.06888	25.9801	27.2471	100.43	2.42e-06	0.001127	66.48	51.635	134	348	359	33.04	6712: Scan 10107 (rt=26.4441) [E:\Pedro Casado\b1370p29\Replicate 2\b1370p29_S21_T0746_PF_0nM_R.raw]	Q:/Pedro's Lab/Cell Signalling Proteomics/Pedro Casado/PF/Phosphoproteomics/Primary Cells/DAT/Replicate 2/F001910.dat	CCNL1(S355);	CCNL1;	Q9UK58;
p00325	DCAF5_HUMAN	DDB1- and CUL4-associated factor 5 OS=Homo sapiens GN=DCAF5 PE=1 SV=2	AEEPPSPPVPK	Phospho (ST)	614.288	28.4438	2	x'0000003000000	3.63047	-1.70151	1.18461	27.6959	28.8483	27.5	0.014671	0.014671	27.5	27.5	12	789	799	27.5	7087: Scan 10787 (rt=28.4438) [E:\Pedro Casado\b1370p29\Replicate 2\b1370p29_S12_R2338_PF_100nM_R.raw]	Q:/Pedro's Lab/Cell Signalling Proteomics/Pedro Casado/PF/Phosphoproteomics/Primary Cells/DAT/Replicate 2/F001901.dat	DCAF5(S794);	DCAF5;	Q96JK2;
p00326	SF3A1_HUMAN	Splicing factor 3A subunit 1 OS=Homo sapiens GN=SF3A1 PE=1 SV=1	AEEPPSQLDQDTQVQDMDEGSDDEEEGQK	Phospho (ST)	1110.43	36.7632	3	x'0000000000000000000003000000000	4.91394	-4.82084	3.20135	35.8227	36.7632	175.09	1.23e-07	1.23e-07	79.51	79.51	45	339	367	70.11	9721: Scan 14396 (rt=36.7632) [E:\Pedro Casado\b1370p29\b1370p29_S28_R3762_Ku_100nM.raw]	Q:/Pedro's Lab/Cell Signalling Proteomics/Pedro Casado/PF/Phosphoproteomics/Primary Cells/DAT/Replicate 1/F001840.dat	SF3A1(S359);	SF3A1;	Q15459;
p00327	SF3A1_HUMAN	Splicing factor 3A subunit 1 OS=Homo sapiens GN=SF3A1 PE=1 SV=1	AEEPPSQLDQDTQVQDMDEGSDDEEEGQKVPPPPETPMPPPLPPTPDQVIVR	2 Oxidation (M); Phospho (ST)	1454.15	58.3635	4	x'000000300000000002000000000000000000002000000000000000	0.753365	0.753365	0.753365	58.3635	58.3635	115.5	0.084199	0.084199	23	23	3	339	390	6.14	18232: Scan 23767 (rt=58.3635) [E:\Pedro Casado\b1370p29\Replicate 2\b1370p29_S42_GMPB_CM_PF_100nM_R.raw]	Q:/Pedro's Lab/Cell Signalling Proteomics/Pedro Casado/PF/Phosphoproteomics/Primary Cells/DAT/Replicate 2/F001918.dat	SF3A1(M355);SF3A1(M376);SF3A1(S344);	SF3A1;	Q15459;
p00328	SF3A1_HUMAN	Splicing factor 3A subunit 1 OS=Homo sapiens GN=SF3A1 PE=1 SV=1	AEEPPSQLDQDTQVQDMDEGSDDEEEGQKVPPPPETPMPPPLPPTPDQVIVR	Oxidation (M); Phospho (ST)	1160.33	59.5783	5	x'000000000000000002000300000000000000000000000000000000	4.93754	-0.32416	2.79836	58.6321	59.9746	198.26	0.000943	0.032968	42.88	30.695	57	339	390	7.08	19782: Sum of 2 scans in range 24809 (rt=59.5706) to 24816 (rt=59.5859) [E:\Pedro Casado\b1370p29\Replicate 2\b1370p29_S16_T0741_PF_0nM_R.raw]	Q:/Pedro's Lab/Cell Signalling Proteomics/Pedro Casado/PF/Phosphoproteomics/Primary Cells/DAT/Replicate 2/F001905.dat	SF3A1(M355);SF3A1(S359);	SF3A1;	Q15459;
p00329	SF3A1_HUMAN	Splicing factor 3A subunit 1 OS=Homo sapiens GN=SF3A1 PE=1 SV=1	AEEPPSQLDQDTQVQDMDEGSDDEEEGQKVPPPPETPMPPPLPPTPDQVIVR	Oxidation (M); Phospho (ST)	1450.16	59.2284	4	x'000000300000000000000000000000000000002000000000000000	4.98515	-4.05464	2.84598	58.405	60.6468	130.89	0.000345	0.001111	47.14	42.61	84	339	390	39.68	19189: Scan 24349 (rt=59.2284) [E:\Pedro Casado\b1370p29\Replicate 2\b1370p29_S20_T0741_Ku_1000nM_R.raw]	Q:/Pedro's Lab/Cell Signalling Proteomics/Pedro Casado/PF/Phosphoproteomics/Primary Cells/DAT/Replicate 2/F001909.dat	SF3A1(M376);SF3A1(S344);	SF3A1;	Q15459;
p00330	SF3A1_HUMAN	Splicing factor 3A subunit 1 OS=Homo sapiens GN=SF3A1 PE=1 SV=1	AEEPPSQLDQDTQVQDMDEGSDDEEEGQKVPPPPETPMPPPLPPTPDQVIVR	Phospho (ST)	1157.13	60.1629	5	x'000000000000000000000000000000000000300000000000000000	3.81274	-1.20403	0.525898	58.8353	60.1629	140.97	0.000335	0.003623	47.09	40.9933	36	339	390	10.99	20240: Scan 25325 (rt=60.1629) [E:\Pedro Casado\b1370p29\Replicate 2\b1370p29_S17_T0741_PF_100nM_R.raw]	Q:/Pedro's Lab/Cell Signalling Proteomics/Pedro Casado/PF/Phosphoproteomics/Primary Cells/DAT/Replicate 2/F001906.dat	SF3A1(T374);	SF3A1;	Q15459;
p00331	SF3A1_HUMAN	Splicing factor 3A subunit 1 OS=Homo sapiens GN=SF3A1 PE=1 SV=1	AEEPPSQLDQDTQVQDMDEGSDDEEEGQKVPPPPETPMPPPLPPTPDQVIVR	Phospho (ST)	1446.16	59.8901	4	x'000000000000000000000000000000000000300000000000000000	4.81194	-3.4917	-0.03183	58.7773	60.3681	194.13	0.000743	0.022301	43.76	32.65	159	339	390	27.4	19826: Scan 24768 (rt=59.8901) [E:\Pedro Casado\b1370p29\Replicate 2\b1370p29_S23_T0746_PF_1000nM_R.raw]	Q:/Pedro's Lab/Cell Signalling Proteomics/Pedro Casado/PF/Phosphoproteomics/Primary Cells/DAT/Replicate 2/F001912.dat	SF3A1(T374);	SF3A1;	Q15459;
p00332	LYN_HUMAN	Tyrosine-protein kinase Lyn OS=Homo sapiens GN=LYN PE=1 SV=3	AEERPTFDYLQSVLDDFYTATEGQYQQQP	Phospho (ST)	1173.85	91.8476	3	x	0.948409	-3.14423	0.948409	91.8476	92.4227	191.972	0.000442	0.000442	47.08	47.08	4	484	512	0	27880: Scan 36414 (rt=91.8476) [E:\Pedro Casado\b1370p29\b1370p29_S16_T0741_PF_0nM.raw]	Q:/Pedro's Lab/Cell Signalling Proteomics/Pedro Casado/PF/Phosphoproteomics/Primary Cells/DAT/Replicate 1/F001828.dat	LYN(483-512, no_mod);	LYN;	P07948;
p00333	LYN_HUMAN	Tyrosine-protein kinase Lyn OS=Homo sapiens GN=LYN PE=1 SV=3	AEERPTFDYLQSVLDDFYTATEGQYQQQP	Phospho (Y)	1173.85	91.8476	3	x'0000000000000000004000000000000	0.948409	-3.14423	0.948409	91.8476	92.4227	191.972	0.000442	0.000442	47.08	47.08	4	484	512	35.6	27880: Scan 36414 (rt=91.8476) [E:\Pedro Casado\b1370p29\b1370p29_S16_T0741_PF_0nM.raw]	Q:/Pedro's Lab/Cell Signalling Proteomics/Pedro Casado/PF/Phosphoproteomics/Primary Cells/DAT/Replicate 1/F001828.dat	LYN(Y501);	LYN;	P07948;
p00334	GDIR1_HUMAN	Rho GDP-dissociation inhibitor 1 OS=Homo sapiens GN=ARHGDIA PE=1 SV=3	AEEYEFLTPVEEAPK		876.425	48.4184	2	x'00000000000000000	2.08986	0.696241	2.08986	48.2472	48.4184	110.69	0.000108	0.000108	50.61	50.61	3	153	167	50.61	13739: Scan 18854 (rt=48.4184) [E:\Pedro Casado\b1370p29\b1370p29_S14_R2338_Ku_100nM.raw]	Q:/Pedro's Lab/Cell Signalling Proteomics/Pedro Casado/PF/Phosphoproteomics/Primary Cells/DAT/Replicate 1/F001812.dat	ARHGDIA(152-167, no_mod);	ARHGDIA;	P52565;
p00335	PHAG1_HUMAN	Phosphoprotein associated with glycosphingolipid-enriched microdomains 1 OS=Homo sapiens GN=PAG1 PE=1 SV=2	AEFAEYASVDR	Phospho (ST)	669.275	31.091	2	x'0000000030000	2.63218	-3.95203	1.03102	30.6498	34.7949	41.172	0.000452	0.000452	41.93	41.93	38	222	232	3.03	8226: Scan 12083 (rt=31.091) [E:\Pedro Casado\b1370p29\Replicate 2\b1370p29_S30_T3676_PF_0nM_R.raw]	Q:/Pedro's Lab/Cell Signalling Proteomics/Pedro Casado/PF/Phosphoproteomics/Primary Cells/DAT/Replicate 2/F001923.dat	PAG1(S229);	PAG1;	Q9NWQ8;
p00336	PHAG1_HUMAN	Phosphoprotein associated with glycosphingolipid-enriched microdomains 1 OS=Homo sapiens GN=PAG1 PE=1 SV=2	AEFAEYASVDR	Phospho (Y)	669.274	31.0781	2	x'0000004000000	3.51505	-3.95203	-0.15114	30.6498	31.48	213.93	1.1e-05	1.1e-05	58.02	58.02	47	222	232	18.93	7488: Scan 11676 (rt=31.0781) [E:\Pedro Casado\b1370p29\b1370p29_S36_T0987_Ku_100nM.raw]	Q:/Pedro's Lab/Cell Signalling Proteomics/Pedro Casado/PF/Phosphoproteomics/Primary Cells/DAT/Replicate 1/F001848.dat	PAG1(Y227);	PAG1;	Q9NWQ8;
p00337	FIP1_HUMAN	Pre-mRNA 3'-end-processing factor FIP1 OS=Homo sapiens GN=FIP1L1 PE=1 SV=1	AEFTSPPSLFK	Phospho (ST)	652.304	54.4772	2	x'0000030000000	1.96685	-0.84294	1.81331	54.4772	54.8273	82.92	0.031813	0.031813	26.13	26.13	4	255	265	13.86	17013: Scan 22165 (rt=54.4772) [E:\Pedro Casado\b1370p29\Replicate 2\b1370p29_S12_R2338_PF_100nM_R.raw]	Q:/Pedro's Lab/Cell Signalling Proteomics/Pedro Casado/PF/Phosphoproteomics/Primary Cells/DAT/Replicate 2/F001901.dat	FIP1L1(S259);	FIP1L1;	Q6UN15;
p00338	BASP1_HUMAN	Brain acid soluble protein 1 OS=Homo sapiens GN=BASP1 PE=1 SV=2	AEGAATEEEGTPK	Phospho (ST)	685.279	11.956	2	x'000000000003000	2.92427	-4.19279	-1.81069	11.3021	12.3976	144.57	3.19e-06	3.19e-06	62.64	62.64	15	26	38	45.14	631: Scan 3159 (rt=11.956) [E:\Pedro Casado\b1370p29\Replicate 2\b1370p29_S37_T0987_PF_1000nM_R.raw]	Q:/Pedro's Lab/Cell Signalling Proteomics/Pedro Casado/PF/Phosphoproteomics/Primary Cells/DAT/Replicate 2/F001934.dat	BASP1(T36);	BASP1;	P80723;
p00339	SMRD2_HUMAN	SWI/SNF-related matrix-associated actin-dependent regulator of chromatin subfamily D member 2 OS=Homo sapiens GN=SMARCD2 PE=1 SV=3	AEGDSAGTAGTPGGTPAGDK	Phospho (ST)	898.869	14.4286	2	x'0000030000000000000000	3.81293	-4.01678	-1.91177	14.2995	14.9	66.13	2.66e-06	0.003644	66.13	45.8175	27	207	226	29.9	1625: Scan 4328 (rt=14.4286) [E:\Pedro Casado\b1370p29\Replicate 2\b1370p29_S49_T4628_PF_100nM_R.raw]	Q:/Pedro's Lab/Cell Signalling Proteomics/Pedro Casado/PF/Phosphoproteomics/Primary Cells/DAT/Replicate 2/F002000.dat	SMARCD2(S211);	SMARCD2;	Q92925;
p00340	BCLF1_HUMAN	Bcl-2-associated transcription factor 1 OS=Homo sapiens GN=BCLAF1 PE=1 SV=2	AEGEPQEESPLK	Phospho (ST)	697.298	21.4322	2	x'00000000030000	2.18658	-3.21347	-0.64269	20.3098	21.8153	1032.64	0.003274	0.003274	33.6	33.6	80	169	180	33.6	3820: Scan 6996 (rt=21.4321) [E:\Pedro Casado\b1370p29\b1370p29_S22_T0746_PF_100nM.raw]	Q:/Pedro's Lab/Cell Signalling Proteomics/Pedro Casado/PF/Phosphoproteomics/Primary Cells/DAT/Replicate 1/F001835.dat	BCLAF1(S177);	BCLAF1;	Q9NYF8;
p00341	BCLF1_HUMAN	Bcl-2-associated transcription factor 1 OS=Homo sapiens GN=BCLAF1 PE=1 SV=2	AEGEWEDQEALDYFSDK	Phospho (ST)	1056.41	54.3244	2	x'0000000000000003000	4.92938	-3.97717	-1.22939	54.1516	55.1169	1028.34	1.21e-10	1.21e-10	108.73	108.73	42	371	387	91.16	16108: Scan 21825 (rt=54.3245) [E:\Pedro Casado\b1370p29\b1370p29_S44_GMPB_1421_PF_100nM.raw]	Q:/Pedro's Lab/Cell Signalling Proteomics/Pedro Casado/PF/Phosphoproteomics/Primary Cells/DAT/Replicate 1/F001857.dat	BCLAF1(S385);	BCLAF1;	Q9NYF8;
p00342	BCLF1_HUMAN	Bcl-2-associated transcription factor 1 OS=Homo sapiens GN=BCLAF1 PE=1 SV=2	AEGEWEDQEALDYFSDK	Phospho (Y)	1056.41	54.3034	2	x'0000000000000400000	-2.74541	-2.74541	-2.74541	54.3034	54.3034	945.264	0.063152	0.063152	21.49	21.49	1	371	387	21.49	15911: Scan 21544 (rt=54.3034) [E:\Pedro Casado\b1370p29\b1370p29_S45_T1805_Ku_0nM.raw]	Q:/Pedro's Lab/Cell Signalling Proteomics/Pedro Casado/PF/Phosphoproteomics/Primary Cells/DAT/Replicate 1/F001858.dat	BCLAF1(Y383);	BCLAF1;	Q9NYF8;
p00343	BCLF1_HUMAN	Bcl-2-associated transcription factor 1 OS=Homo sapiens GN=BCLAF1 PE=1 SV=2	AEGEWEDQEALDYFSDKESGK	Phospho (ST)	838.342	47.7157	3	x'00000000000000000003000	4.71296	-2.22573	1.92436	46.9845	48.1218	1046.1	2.7e-10	1.05e-05	106.23	77.0775	174	371	391	47.9	14257: Scan 19089 (rt=47.7157) [E:\Pedro Casado\b1370p29\Replicate 2\b1370p29_S51_X7892_PF_100nM_R.raw]	Q:/Pedro's Lab/Cell Signalling Proteomics/Pedro Casado/PF/Phosphoproteomics/Primary Cells/DAT/Replicate 2/F002002.dat	BCLAF1(S389);	BCLAF1;	Q9NYF8;
p00344	BCLF1_HUMAN	Bcl-2-associated transcription factor 1 OS=Homo sapiens GN=BCLAF1 PE=1 SV=2	AEGEWEDQEALDYFSDKESGK	Phospho (ST)	1257.01	47.2507	2	x'00000000000000000003000	4.84274	-1.76553	0.463775	47.1358	48.1334	949.944	3.46e-11	2.32e-07	114.96	94.325	48	371	391	55.9	13618: Scan 18800 (rt=47.2507) [E:\Pedro Casado\b1370p29\b1370p29_S46_T1805_Ku_100nM.raw]	Q:/Pedro's Lab/Cell Signalling Proteomics/Pedro Casado/PF/Phosphoproteomics/Primary Cells/DAT/Replicate 1/F001859.dat	BCLAF1(S389);	BCLAF1;	Q9NYF8;
p00345	BCLF1_HUMAN	Bcl-2-associated transcription factor 1 OS=Homo sapiens GN=BCLAF1 PE=1 SV=2	AEGEWEDQEALDYFSDKESGK	Phospho (Y)	838.342	47.828	3	x'00000000000004000000000	4.00835	2.92157	2.92157	47.5976	47.828	976.634	0.025061	0.025061	26.56	26.56	2	371	391	26.56	13225: Scan 18243 (rt=47.828) [E:\Pedro Casado\b1370p29\b1370p29_S21_T0746_PF_0nM.raw]	Q:/Pedro's Lab/Cell Signalling Proteomics/Pedro Casado/PF/Phosphoproteomics/Primary Cells/DAT/Replicate 1/F001833.dat	BCLAF1(Y383);	BCLAF1;	Q9NYF8;
p00346	BCLF1_HUMAN	Bcl-2-associated transcription factor 1 OS=Homo sapiens GN=BCLAF1 PE=1 SV=2	AEGEWEDQEALDYFSDKESGK	Phospho (Y)	1257.01	47.3741	2	x'00000000000004000000000	4.84274	-1.68591	-0.01393	47.3272	48.1334	1009.85	0.004482	0.004482	33.84	33.84	9	371	391	33.84	13294: Scan 18397 (rt=47.3741) [E:\Pedro Casado\b1370p29\Replicate 2\b1370p29_S56_R9150_PF_0nM_R.raw]	Q:/Pedro's Lab/Cell Signalling Proteomics/Pedro Casado/PF/Phosphoproteomics/Primary Cells/DAT/Replicate 2/F002007.dat	BCLAF1(Y383);	BCLAF1;	Q9NYF8;
p00347	AHNK_HUMAN	Neuroblast differentiation-associated protein AHNAK OS=Homo sapiens GN=AHNAK PE=1 SV=2	AEGPEVDVNLPK		634.332	34.8569	2	x'00000000000000	4.54663	-0.67975	1.34134	34.3013	35.4318	3857.65	1.14e-08	1.14e-08	88.73	88.73	37	764	775	83.76	9490: Scan 13603 (rt=34.8569) [E:\Pedro Casado\b1370p29\Replicate 2\b1370p29_S14_R2338_Ku_100nM_R.raw]	Q:/Pedro's Lab/Cell Signalling Proteomics/Pedro Casado/PF/Phosphoproteomics/Primary Cells/DAT/Replicate 2/F001903.dat	AHNAK(763-775, no_mod);	AHNAK;	Q09666;
p00348	MICA1_HUMAN	Protein-methionine sulfoxide oxidase MICAL1 OS=Homo sapiens GN=MICAL1 PE=1 SV=2	AEGSDRGPESPELPTPSENSMPPGLSTPTASQEGAGPVPDPSQPTR	Oxidation (M); Phospho (ST)	1177.79	44.3206	4	x'000000000000000003000200000000000000000000000000	4.87156	2.74712	4.87156	44.1941	44.3206	321.79	0.001006	0.00614	42.34	35.5656	14	758	803	33.28	12310: Scan 17432 (rt=44.3206) [E:\Pedro Casado\b1370p29\b1370p29_S36_T0987_Ku_100nM.raw]	Q:/Pedro's Lab/Cell Signalling Proteomics/Pedro Casado/PF/Phosphoproteomics/Primary Cells/DAT/Replicate 1/F001848.dat	MICAL1(M778);MICAL1(S774);	MICAL1;	Q8TDZ2;
p00349	MICA1_HUMAN	Protein-methionine sulfoxide oxidase MICAL1 OS=Homo sapiens GN=MICAL1 PE=1 SV=2	AEGSDRGPESPELPTPSENSMPPGLSTPTASQEGAGPVPDPSQPTR	Phospho (ST)	1173.78	48.7797	4	x'000030000000000000000000000000000000000000000000	4.40194	-0.45832	0.5649	48.6265	49.597	315.16	0.00436	0.057762	36.94	28.226	22	758	803	8.63	14255: Scan 19376 (rt=48.7797) [E:\Pedro Casado\b1370p29\Replicate 2\b1370p29_S36_T0987_Ku_100nM_R.raw]	Q:/Pedro's Lab/Cell Signalling Proteomics/Pedro Casado/PF/Phosphoproteomics/Primary Cells/DAT/Replicate 2/F001933.dat	MICAL1(S761);	MICAL1;	Q8TDZ2;
p00350	MICA1_HUMAN	Protein-methionine sulfoxide oxidase MICAL1 OS=Homo sapiens GN=MICAL1 PE=1 SV=2	AEGSDRGPESPELPTPSENSMPPGLSTPTASQEGAGPVPDPSQPTRR	Oxidation (M); Phospho (ST)	1216.81	40.9297	4	x'0000000000300000000002000000000000000000000000000	-1.18708	-1.18708	-1.18708	40.9297	40.9297	335.72	0.053742	0.053742	25.95	25.95	2	758	804	2.7	11566: Scan 16138 (rt=40.9297) [E:\Pedro Casado\b1370p29\Replicate 2\b1370p29_S37_T0987_PF_1000nM_R.raw]	Q:/Pedro's Lab/Cell Signalling Proteomics/Pedro Casado/PF/Phosphoproteomics/Primary Cells/DAT/Replicate 2/F001934.dat	MICAL1(M778);MICAL1(S767);	MICAL1;	Q8TDZ2;
p00351	MICA1_HUMAN	Protein-methionine sulfoxide oxidase MICAL1 OS=Homo sapiens GN=MICAL1 PE=1 SV=2	AEGSDRGPESPELPTPSENSMPPGLSTPTASQEGAGPVPDPSQPTRR	Phospho (ST)	1212.81	45.0736	4	x'0000000000000000030000000000000000000000000000000	0.483784	-1.82683	0.483784	44.7088	45.0736	376.15	0.000256	0.016789	48.78	38.4225	11	758	804	14.25	13717: Scan 18297 (rt=45.0736) [E:\Pedro Casado\b1370p29\Replicate 2\b1370p29_S11_R2338_PF_0nM_R.raw]	Q:/Pedro's Lab/Cell Signalling Proteomics/Pedro Casado/PF/Phosphoproteomics/Primary Cells/DAT/Replicate 2/F001900.dat	MICAL1(S774);	MICAL1;	Q8TDZ2;
p00352	KPYM_HUMAN	Pyruvate kinase PKM OS=Homo sapiens GN=PKM PE=1 SV=4	AEGSDVANAVLDGADCIMLSGETAK		832.054	64.9251	3	x'000000000000000000000000000	3.80042	-4.81524	0.876405	64.5061	65.543	280.94	6.66e-11	6.66e-11	114.08	114.08	55	343	367	111.68	21353: Scan 26881 (rt=64.9251) [E:\Pedro Casado\b1370p29\Replicate 2\b1370p29_S11_R2338_PF_0nM_R.raw]	Q:/Pedro's Lab/Cell Signalling Proteomics/Pedro Casado/PF/Phosphoproteomics/Primary Cells/DAT/Replicate 2/F001900.dat	PKM2(342-367, no_mod);	PKM2;	P14618;
p00353	KPYM_HUMAN	Pyruvate kinase PKM OS=Homo sapiens GN=PKM PE=1 SV=4	AEGSDVANAVLDGADCIMLSGETAK		1247.57	65.0165	2	x'000000000000000000000000000	1.8214	-3.63359	-3.63359	64.7047	65.2053	218.26	1.34e-09	1.34e-09	100.84	100.84	8	343	367	100.84	19905: Scan 26127 (rt=65.0165) [E:\Pedro Casado\b1370p29\Replicate 2\b1370p29_S38_R9318_PF_0nM_R.raw]	Q:/Pedro's Lab/Cell Signalling Proteomics/Pedro Casado/PF/Phosphoproteomics/Primary Cells/DAT/Replicate 2/F001935.dat	PKM2(342-367, no_mod);	PKM2;	P14618;
p00354	KPYM_HUMAN	Pyruvate kinase PKM OS=Homo sapiens GN=PKM PE=1 SV=4	AEGSDVANAVLDGADCIMLSGETAK	Oxidation (M)	837.386	54.0199	3	x'000000000000000000200000000	2.42553	-3.32546	1.46903	53.8761	54.5356	324.81	1.34e-07	1.34e-07	80.4	80.4	18	343	367	79.22	16092: Scan 21440 (rt=54.0199) [E:\Pedro Casado\b1370p29\b1370p29_S11_R2338_PF_0nM.raw]	Q:/Pedro's Lab/Cell Signalling Proteomics/Pedro Casado/PF/Phosphoproteomics/Primary Cells/DAT/Replicate 1/F001806.dat	PKM2(M360);	PKM2;	P14618;
p00355	PML_HUMAN	Protein PML OS=Homo sapiens GN=PML PE=1 SV=3	AEGVSTPLAGR	Phospho (ST)	569.27	22.9548	2	x'0000030000000	1.51163	-0.74086	1.21247	22.9548	23.9538	165.11	0.011582	0.026196	27.39	24.655	4	862	872	21.92	5035: Scan 8367 (rt=22.9548) [E:\Pedro Casado\b1370p29\Replicate 2\b1370p29_S25_R3762_PF_0nM_R.raw]	Q:/Pedro's Lab/Cell Signalling Proteomics/Pedro Casado/PF/Phosphoproteomics/Primary Cells/DAT/Replicate 2/F001914.dat	PML(S866);	PML;	P29590;
p00356	LMNB1_HUMAN	Lamin-B1 OS=Homo sapiens GN=LMNB1 PE=1 SV=2	AEHDQLLLNYAK		472.249	32.8407	3	x'00000000000000	-0.16057	-1.13671	-1.13671	32.8011	32.8407	487.59	0.007197	0.007197	32.31	32.31	2	112	123	32.31	6352: Scan 11043 (rt=32.8407) [E:\Pedro Casado\b1370p29\b1370p29_S24_T0746_Ku_1000nM.raw]	Q:/Pedro's Lab/Cell Signalling Proteomics/Pedro Casado/PF/Phosphoproteomics/Primary Cells/DAT/Replicate 1/F001837.dat	LMNB1(111-123, no_mod);	LMNB1;	P20700;
p00357	ROA0_HUMAN	Heterogeneous nuclear ribonucleoprotein A0 OS=Homo sapiens GN=HNRNPA0 PE=1 SV=1	AEIIADK		380.216	16.0085	2	x'000000000	1.60729	-0.31777	-0.31777	16.0085	16.8637	62.51	0.003022	0.003022	37.03	37.03	3	127	133	11.46	2335: Scan 5114 (rt=16.0085) [E:\Pedro Casado\b1370p29\Replicate 2\b1370p29_S24_T0746_Ku_1000nM_R.raw]	Q:/Pedro's Lab/Cell Signalling Proteomics/Pedro Casado/PF/Phosphoproteomics/Primary Cells/DAT/Replicate 2/F001913.dat	HNRNPA0(126-133, no_mod);	HNRNPA0;	Q13151;
p00358	FLNB_HUMAN	Filamin-B OS=Homo sapiens GN=FLNB PE=1 SV=2	AEISCIDNK		525.251	18.9709	2	x'00000000000	0.402485	0.402485	0.402485	18.9709	18.9709	277.54	0.005446	0.005446	30.16	30.16	1	1864	1872	30.16	2796: Scan 5841 (rt=18.9709) [E:\Pedro Casado\b1370p29\b1370p29_S23_T0746_PF_1000nM.raw]	Q:/Pedro's Lab/Cell Signalling Proteomics/Pedro Casado/PF/Phosphoproteomics/Primary Cells/DAT/Replicate 1/F001836.dat	FLNB(1863-1872, no_mod);	FLNB;	O75369;
p00359	FLNA_HUMAN	Filamin-A OS=Homo sapiens GN=FLNA PE=1 SV=4	AEISCTDNQDGTCSVSYLPVLPGDYSILVK		1101.19	68.4115	3	x'00000000000000000000000000000000	4.43802	-2.83347	-0.28844	67.9628	68.9955	790.13	8.77e-06	8.77e-06	63.3	63.3	29	1908	1937	63.3	20788: Sum of 2 scans in range 27401 (rt=68.3891) to 27418 (rt=68.4339) [E:\Pedro Casado\b1370p29\b1370p29_S59_T6096_PF_0nM.raw]	Q:/Pedro's Lab/Cell Signalling Proteomics/Pedro Casado/PF/Phosphoproteomics/Primary Cells/DAT/Replicate 1/F001884.dat	FLNA(1907-1937, no_mod);	FLNA;	P21333;
p00360	FLNA_HUMAN	Filamin-A OS=Homo sapiens GN=FLNA PE=1 SV=4	AEISFEDR		483.73	26.3171	2	x'0000000000	2.51075	-1.4874	-1.38382	26.2188	27.2141	721.1	0.000714	0.000714	39.56	39.56	10	2281	2288	39.56	5947: Scan 9664 (rt=26.3171) [E:\Pedro Casado\b1370p29\b1370p29_S49_T4628_PF_100nM.raw]	Q:/Pedro's Lab/Cell Signalling Proteomics/Pedro Casado/PF/Phosphoproteomics/Primary Cells/DAT/Replicate 1/F001863.dat	FLNA(2280-2288, no_mod);	FLNA;	P21333;
p00361	DBNL_HUMAN	Drebrin-like protein OS=Homo sapiens GN=DBNL PE=1 SV=1	AEKEEENR		502.737	9.68673	2	x'0000000000	0.684633	-0.47137	0.684633	9.50967	9.75448	152.1	0.005502	0.005502	31.94	31.94	7	183	190	26.5	138: Scan 2295 (rt=9.68673) [E:\Pedro Casado\b1370p29\Replicate 2\b1370p29_S22_T0746_PF_100nM_R.raw]	Q:/Pedro's Lab/Cell Signalling Proteomics/Pedro Casado/PF/Phosphoproteomics/Primary Cells/DAT/Replicate 2/F001911.dat	DBNL(182-190, no_mod);	DBNL;	Q9UJU6;
p00362	RNF31_HUMAN	E3 ubiquitin-protein ligase RNF31 OS=Homo sapiens GN=RNF31 PE=1 SV=1	AELALSLLQETPR	Phospho (ST)	760.891	61.1971	2	x'000000300000000	1.24295	1.00608	1.24295	60.9641	61.1971	52.98	4.43e-05	0.049051	52.98	36.255	3	659	671	33.45	18997: Scan 24717 (rt=61.1971) [E:\Pedro Casado\b1370p29\Replicate 2\b1370p29_S40_R9318_PF_1000nM_R.raw]	Q:/Pedro's Lab/Cell Signalling Proteomics/Pedro Casado/PF/Phosphoproteomics/Primary Cells/DAT/Replicate 2/F001937.dat	RNF31(S664);	RNF31;	Q96EP0;
p00363	PSMD2_HUMAN	26S proteasome non-ATPase regulatory subunit 2 OS=Homo sapiens GN=PSMD2 PE=1 SV=3	AELATEEFLPVTPILEGFVILR		819.794	94.6616	3	x'000000000000000000000000	1.35078	1.35078	1.35078	94.6616	94.6616	25.99	0.005035	0.005035	25.99	25.99	1	880	901	25.99	28478: Scan 37383 (rt=94.6616) [E:\Pedro Casado\b1370p29\b1370p29_S16_T0741_PF_0nM.raw]	Q:/Pedro's Lab/Cell Signalling Proteomics/Pedro Casado/PF/Phosphoproteomics/Primary Cells/DAT/Replicate 1/F001828.dat	PSMD2(879-901, no_mod);	PSMD2;	Q13200;
p00364	SFPQ_HUMAN	Splicing factor, proline- and glutamine-rich OS=Homo sapiens GN=SFPQ PE=1 SV=2	AELDDTPMR	Oxidation (M)	532.24	15.5717	2	x'00000000200	-0.07153	-0.07153	-0.07153	15.5717	15.5717	55	0.003317	0.003317	31.91	31.91	1	350	358	31.91	1698: Scan 4576 (rt=15.5717) [E:\Pedro Casado\b1370p29\Replicate 2\b1370p29_S57_R9368_PF_0nM_R.raw]	Q:/Pedro's Lab/Cell Signalling Proteomics/Pedro Casado/PF/Phosphoproteomics/Primary Cells/DAT/Replicate 2/F002008.dat	SFPQ(M357);	SFPQ;	P23246;
p00365	LMNB2_HUMAN	Lamin-B2 OS=Homo sapiens GN=LMNB2 PE=1 SV=3	AELDEVNK		459.233	15.8952	2	x'0000000000	1.80915	-2.1627	-0.1113	15.7385	17.0282	256.63	0.000528	0.000528	40.73	40.73	22	106	113	39.01	2375: Scan 5145 (rt=15.8952) [E:\Pedro Casado\b1370p29\Replicate 2\b1370p29_S28_R3762_Ku_100nM_R.raw]	Q:/Pedro's Lab/Cell Signalling Proteomics/Pedro Casado/PF/Phosphoproteomics/Primary Cells/DAT/Replicate 2/F001919.dat	LMNB2(105-113, no_mod);	LMNB2;	Q03252;
p00366	SPTN4_HUMAN	Spectrin beta chain, non-erythrocytic 4 OS=Homo sapiens GN=SPTBN4 PE=1 SV=2	AELEASR		388.201	12.2815	2	x'000000000	1.24227	-1.36624	-1.36624	10.3763	12.2815	34.03	0.003736	0.003736	34.03	34.03	5	638	644	24.87	646: Scan 3188 (rt=12.2815) [E:\Pedro Casado\b1370p29\b1370p29_S14_R2338_Ku_100nM.raw]	Q:/Pedro's Lab/Cell Signalling Proteomics/Pedro Casado/PF/Phosphoproteomics/Primary Cells/DAT/Replicate 1/F001812.dat	SPTBN4(637-644, no_mod);	SPTBN4;	Q9H254;
p00367	MAP1A_HUMAN	Microtubule-associated protein 1A OS=Homo sapiens GN=MAP1A PE=1 SV=6	AELEEMEEVHPSDEEEEDATK	Oxidation (M); Phospho (ST)	847.995	26.6628	3	x'00000020000030000000000	0.603314	-1.39199	0.190085	26.2549	26.9	613.084	0.000267	0.000267	45.18	45.18	5	656	676	33.01	6067: Scan 9800 (rt=26.6628) [E:\Pedro Casado\b1370p29\Replicate 2\b1370p29_S7_R3221_PF_100nM_R.raw]	Q:/Pedro's Lab/Cell Signalling Proteomics/Pedro Casado/PF/Phosphoproteomics/Primary Cells/DAT/Replicate 2/F001896.dat	MAP1A(M661);MAP1A(S667);	MAP1A;	P78559;
p00368	MAP1A_HUMAN	Microtubule-associated protein 1A OS=Homo sapiens GN=MAP1A PE=1 SV=6	AELEEMEEVHPSDEEEEDATK	Phospho (ST)	842.664	34.6409	3	x'00000000000030000000000	3.83845	-2.66064	0.07208	34.1684	35.4004	440.332	2.23e-05	0.022	56.43	39.955	49	656	676	32.95	8496: Scan 12917 (rt=34.6409) [E:\Pedro Casado\b1370p29\b1370p29_S6_R3221_PF_0nM.raw]	Q:/Pedro's Lab/Cell Signalling Proteomics/Pedro Casado/PF/Phosphoproteomics/Primary Cells/DAT/Replicate 1/F001817.dat	MAP1A(S667);	MAP1A;	P78559;
p00369	MAP1A_HUMAN	Microtubule-associated protein 1A OS=Homo sapiens GN=MAP1A PE=1 SV=6	AELEEMEEVHPSDEEEEDATK	Phospho (ST)	1263.49	34.5168	2	x'00000000000030000000000	4.06261	-0.84833	-0.29387	34.472	35.0265	261.52	4.88e-09	0.000399	93.09	67.025	14	656	676	52.13	9401: Scan 13499 (rt=34.5168) [E:\Pedro Casado\b1370p29\Replicate 2\b1370p29_S25_R3762_PF_0nM_R.raw]	Q:/Pedro's Lab/Cell Signalling Proteomics/Pedro Casado/PF/Phosphoproteomics/Primary Cells/DAT/Replicate 2/F001914.dat	MAP1A(S667);	MAP1A;	P78559;
p00370	MAP1A_HUMAN	Microtubule-associated protein 1A OS=Homo sapiens GN=MAP1A PE=1 SV=6	AELEEMEEVHPSDEEEEDATKAEGFYQK	Oxidation (M); Phospho (ST)	1122.46	36.9495	3	x'000000200000300000000000000000	3.8994	3.8994	3.8994	36.9495	36.9495	475.464	0.012651	0.012651	30.84	30.84	1	656	683	16.23	9935: Scan 14373 (rt=36.9495) [E:\Pedro Casado\b1370p29\Replicate 2\b1370p29_S9_R3221_Ku_100nM_R.raw]	Q:/Pedro's Lab/Cell Signalling Proteomics/Pedro Casado/PF/Phosphoproteomics/Primary Cells/DAT/Replicate 2/F001898.dat	MAP1A(M661);MAP1A(S667);	MAP1A;	P78559;
p00371	MAP1A_HUMAN	Microtubule-associated protein 1A OS=Homo sapiens GN=MAP1A PE=1 SV=6	AELEEMEEVHPSDEEEEDATKAEGFYQK	Phospho (ST)	838.099	42.5254	4	x'000000000000300000000000000000	3.06478	1.36843	3.06478	42.1383	42.5254	556.022	0.001459	0.001459	40.48	40.48	3	656	683	27.18	12090: Scan 16757 (rt=42.5254) [E:\Pedro Casado\b1370p29\Replicate 2\b1370p29_S8_R3221_PF_1000nM_R.raw]	Q:/Pedro's Lab/Cell Signalling Proteomics/Pedro Casado/PF/Phosphoproteomics/Primary Cells/DAT/Replicate 2/F001897.dat	MAP1A(S667);	MAP1A;	P78559;
p00372	MAP1A_HUMAN	Microtubule-associated protein 1A OS=Homo sapiens GN=MAP1A PE=1 SV=6	AELEEMEEVHPSDEEEEDATKAEGFYQK	Phospho (ST)	1117.13	42.6146	3	x'000000000000300000000000000000	3.416	-1.78058	3.05761	41.9574	42.6352	556.022	6.43e-10	0.000814	104.05	72.035	37	656	683	64.03	12129: Scan 16796 (rt=42.6146) [E:\Pedro Casado\b1370p29\Replicate 2\b1370p29_S8_R3221_PF_1000nM_R.raw]	Q:/Pedro's Lab/Cell Signalling Proteomics/Pedro Casado/PF/Phosphoproteomics/Primary Cells/DAT/Replicate 2/F001897.dat	MAP1A(S667);	MAP1A;	P78559;
p00373	APT_HUMAN	Adenine phosphoribosyltransferase OS=Homo sapiens GN=APRT PE=1 SV=2	AELEIQK		415.734	21.3531	2	x'000000000	1.84458	-4.32816	-1.8687	19.8497	21.4103	27.59	0.015067	0.015067	27.59	27.59	35	108	114	6.77	4336: Scan 7641 (rt=21.3531) [E:\Pedro Casado\b1370p29\b1370p29_S28_R3762_Ku_100nM.raw]	Q:/Pedro's Lab/Cell Signalling Proteomics/Pedro Casado/PF/Phosphoproteomics/Primary Cells/DAT/Replicate 1/F001840.dat	APRT(107-114, no_mod);EVI5(668-675, no_mod);	APRT; EVI5;	P07741; O60447;
p00374	CCDC6_HUMAN	Coiled-coil domain-containing protein 6 OS=Homo sapiens GN=CCDC6 PE=1 SV=2	AELEQHLEQEQEFQVNK		700.339	32.8768	3	x'0000000000000000000	0.270734	-3.24692	-0.90181	32.5897	33.129	145.56	1.31e-06	1.31e-06	70.22	70.22	12	157	173	66.24	8931: Scan 12889 (rt=32.8768) [E:\Pedro Casado\b1370p29\Replicate 2\b1370p29_S11_R2338_PF_0nM_R.raw]	Q:/Pedro's Lab/Cell Signalling Proteomics/Pedro Casado/PF/Phosphoproteomics/Primary Cells/DAT/Replicate 2/F001900.dat	CCDC6(156-173, no_mod);	CCDC6;	Q16204;
p00375	PTCA_HUMAN	Protein tyrosine phosphatase receptor type C-associated protein OS=Homo sapiens GN=PTPRCAP PE=1 SV=1	AELGSTDNDLER	Phospho (ST)	700.292	27.1055	2	x'00000030000000	1.45649	-3.13393	1.45649	26.8252	27.1055	253.5	1.82e-06	2.33e-05	66.11	59.165	16	95	106	52.22	6517: Scan 10123 (rt=27.1055) [E:\Pedro Casado\b1370p29\Replicate 2\b1370p29_S41_GMPB_CM_0nM_R.raw]	Q:/Pedro's Lab/Cell Signalling Proteomics/Pedro Casado/PF/Phosphoproteomics/Primary Cells/DAT/Replicate 2/F001916.dat	PTPRCAP(T100);	PTPRCAP;	Q14761;
p00376	PTCA_HUMAN	Protein tyrosine phosphatase receptor type C-associated protein OS=Homo sapiens GN=PTPRCAP PE=1 SV=1	AELGSTDNDLERQEDEQDTDYDHVADGGLQADPGEGEQQCGEASSPEQVPVR		1411.61	40.4569	4	x'000000000000000000000000000000000000000000000000000000	4.91349	1.29803	1.29803	40.4569	40.5913	234.52	1.04e-06	1.04e-06	72.29	72.29	2	95	146	72.29	10980: Scan 15834 (rt=40.4569) [E:\Pedro Casado\b1370p29\b1370p29_S41_GMPB_CM_0nM.raw]	Q:/Pedro's Lab/Cell Signalling Proteomics/Pedro Casado/PF/Phosphoproteomics/Primary Cells/DAT/Replicate 1/F001854.dat	PTPRCAP(94-146, no_mod);	PTPRCAP;	Q14761;
p00377	PTCA_HUMAN	Protein tyrosine phosphatase receptor type C-associated protein OS=Homo sapiens GN=PTPRCAP PE=1 SV=1	AELGSTDNDLERQEDEQDTDYDHVADGGLQADPGEGEQQCGEASSPEQVPVR	Phospho (ST)	1431.6	43.3578	4	x'000003000000000000000000000000000000000000000000000000	4.5785	-2.06209	-1.78248	42.5866	43.5446	158.202	1.69e-09	2.73e-09	99.63	97.73	24	95	146	26.37	12663: Sum of 2 scans in range 17323 (rt=43.3545) to 17326 (rt=43.3611) [E:\Pedro Casado\b1370p29\Replicate 2\b1370p29_S42_GMPB_CM_PF_100nM_R.raw]	Q:/Pedro's Lab/Cell Signalling Proteomics/Pedro Casado/PF/Phosphoproteomics/Primary Cells/DAT/Replicate 2/F001918.dat	PTPRCAP(S99);	PTPRCAP;	Q14761;
p00378	PTCA_HUMAN	Protein tyrosine phosphatase receptor type C-associated protein OS=Homo sapiens GN=PTPRCAP PE=1 SV=1	AELGSTDNDLERQEDEQDTDYDHVADGGLQADPGEGEQQCGEASSPEQVPVR	Phospho (Y)	1431.6	43.3578	4	x'000000000000000000000400000000000000000000000000000000	4.5785	-2.06209	-1.78248	42.5866	43.5446	158.202	1.41e-06	1.41e-06	70.41	70.41	8	95	146	60.63	12663: Sum of 2 scans in range 17323 (rt=43.3545) to 17326 (rt=43.3611) [E:\Pedro Casado\b1370p29\Replicate 2\b1370p29_S42_GMPB_CM_PF_100nM_R.raw]	Q:/Pedro's Lab/Cell Signalling Proteomics/Pedro Casado/PF/Phosphoproteomics/Primary Cells/DAT/Replicate 2/F001918.dat	PTPRCAP(Y115);	PTPRCAP;	Q14761;
p00379	SMC3_HUMAN	Structural maintenance of chromosomes protein 3 OS=Homo sapiens GN=SMC3 PE=1 SV=2	AELGTDLLSQLSLEDQK		930.488	61.2553	2	x'0000000000000000000	4.07002	4.07002	4.07002	61.2553	61.2553	71.21	0.037055	0.037055	22.7	22.7	1	779	795	22.7	15817: Scan 22691 (rt=61.2553) [E:\Pedro Casado\b1370p29\b1370p29_S24_T0746_Ku_1000nM.raw]	Q:/Pedro's Lab/Cell Signalling Proteomics/Pedro Casado/PF/Phosphoproteomics/Primary Cells/DAT/Replicate 1/F001837.dat	SMC3(778-795, no_mod);	SMC3;	Q9UQE7;
p00380	ANS1A_HUMAN	Ankyrin repeat and SAM domain-containing protein 1A OS=Homo sapiens GN=ANKS1A PE=1 SV=4	AELKLSR	Phospho (ST)	448.734	19.925	2	x'000000300	0.423249	0.423249	0.423249	19.925	19.925	71.71	0.098161	0.098161	20.23	20.23	1	615	621	14.87	4017: Scan 7072 (rt=19.925) [E:\Pedro Casado\b1370p29\Replicate 2\b1370p29_S30_T3676_PF_0nM_R.raw]	Q:/Pedro's Lab/Cell Signalling Proteomics/Pedro Casado/PF/Phosphoproteomics/Primary Cells/DAT/Replicate 2/F001923.dat	ANKS1A(S620);	ANKS1A;	Q92625;
p00381	DAPP1_HUMAN		AELLEGK		380.216	16.0085	2	x'000000000	-0.31777	-0.31777	-0.31777	16.0085	16.0085	25.57	0.042293	0.042293	25.57	25.57	1	4	10	10.01	2335: Scan 5114 (rt=16.0085) [E:\Pedro Casado\b1370p29\Replicate 2\b1370p29_S24_T0746_Ku_1000nM_R.raw]	Q:/Pedro's Lab/Cell Signalling Proteomics/Pedro Casado/PF/Phosphoproteomics/Primary Cells/DAT/Replicate 2/F001913.dat	DAPP1(3-10, no_mod);	DAPP1;	Q9UN19;
p00382	RS3_HUMAN	40S ribosomal protein S3 OS=Homo sapiens GN=RPS3 PE=1 SV=2	AELNEFLTR		546.789	39.4763	2	x'00000000000	3.84036	1.36685	1.36685	39.4763	40.0911	90.2	0.00199	0.00199	36.07	36.07	3	19	27	36.07	11440: Scan 15782 (rt=39.4763) [E:\Pedro Casado\b1370p29\Replicate 2\b1370p29_S30_T3676_PF_0nM_R.raw]	Q:/Pedro's Lab/Cell Signalling Proteomics/Pedro Casado/PF/Phosphoproteomics/Primary Cells/DAT/Replicate 2/F001923.dat	RPS3(18-27, no_mod);	RPS3;	P23396;
p00383	SPT6H_HUMAN	Transcription elongation factor SPT6 OS=Homo sapiens GN=SUPT6H PE=1 SV=2	AELSCR	Phospho (ST)	408.16	15.0265	2	x'00003000	-1.03156	-1.03156	-1.03156	15.0265	15.0265	27.35	0.005983	0.005983	27.35	27.35	1	1128	1133	13.64	1927: Scan 4656 (rt=15.0265) [E:\Pedro Casado\b1370p29\Replicate 2\b1370p29_S53_GMPB_2_PF_0nM_R.raw]	Q:/Pedro's Lab/Cell Signalling Proteomics/Pedro Casado/PF/Phosphoproteomics/Primary Cells/DAT/Replicate 2/F002004.dat	SUPT6H(S1131);	SUPT6H;	Q7KZ85;
p00384	LYL1_HUMAN	Protein lyl-1 OS=Homo sapiens GN=LYL1 PE=2 SV=3	AEMVCAPSPAPAPPPKPASPGPPQVEEVGHR	Phospho (ST)	810.139	36.5752	4	x'000000000000000000030000000000000	3.60572	-1.02889	3.60572	36.5752	36.6505	82.66	0.00615	0.00615	34.39	34.39	2	18	48	26.28	10598: Scan 14606 (rt=36.5752) [E:\Pedro Casado\b1370p29\Replicate 2\b1370p29_S21_T0746_PF_0nM_R.raw]	Q:/Pedro's Lab/Cell Signalling Proteomics/Pedro Casado/PF/Phosphoproteomics/Primary Cells/DAT/Replicate 2/F001910.dat	LYL1(S36);	LYL1;	P12980;
p00385	DX39B_HUMAN	Spliceosome RNA helicase DDX39B OS=Homo sapiens GN=DDX39B PE=1 SV=1	AENDVDNELLDYEDDEVETAAGGDGAEAPAK	Phospho (ST)	1101.45	61.5847	3	x'000000000000000000030000000000000	3.23626	3.23626	3.23626	61.5847	61.5847	52.002	0.036888	0.036888	26.61	26.61	1	2	32	22.49	18503: Scan 24191 (rt=61.5847) [E:\Pedro Casado\b1370p29\b1370p29_S20_T0741_Ku_1000nM.raw]	Q:/Pedro's Lab/Cell Signalling Proteomics/Pedro Casado/PF/Phosphoproteomics/Primary Cells/DAT/Replicate 1/F001832.dat	DDX39B(T20);	DDX39B;	Q13838;
p00386	DX39B_HUMAN	Spliceosome RNA helicase DDX39B OS=Homo sapiens GN=DDX39B PE=1 SV=1	AENDVDNELLDYEDDEVETAAGGDGAEAPAK	Phospho (Y)	1101.45	61.5847	3	x'000000000000400000000000000000000	3.23626	3.23626	3.23626	61.5847	61.5847	52.002	8.95e-05	8.95e-05	52.76	52.76	1	2	32	26.15	18503: Scan 24191 (rt=61.5847) [E:\Pedro Casado\b1370p29\b1370p29_S20_T0741_Ku_1000nM.raw]	Q:/Pedro's Lab/Cell Signalling Proteomics/Pedro Casado/PF/Phosphoproteomics/Primary Cells/DAT/Replicate 1/F001832.dat	DDX39B(Y13);	DDX39B;	Q13838;
p00387	ZC3HF_HUMAN	Zinc finger CCCH domain-containing protein 15 OS=Homo sapiens GN=ZC3H15 PE=1 SV=1	AENGERSDLEEDNER	Phospho (ST)	614.91	15.3813	3	x'00000003000000000	4.00497	-2.55959	-0.58858	14.3151	15.7887	109.86	8.08e-06	8.08e-06	59.12	59.12	40	375	389	59.12	2385: Scan 5053 (rt=15.3813) [E:\Pedro Casado\b1370p29\Replicate 2\b1370p29_S19_T0741_Ku_100nM_R.raw]	Q:/Pedro's Lab/Cell Signalling Proteomics/Pedro Casado/PF/Phosphoproteomics/Primary Cells/DAT/Replicate 2/F001908.dat	ZC3H15(S381);	ZC3H15;	Q8WU90;
p00388	ZC3HF_HUMAN	Zinc finger CCCH domain-containing protein 15 OS=Homo sapiens GN=ZC3H15 PE=1 SV=1	AENGERSDLEEDNER	Phospho (ST)	921.861	14.4443	2	x'00000003000000000	3.22092	-3.07759	0.3323	13.976	15.8281	81.53	0.000253	0.000253	44.52	44.52	51	375	389	42.95	1713: Scan 4439 (rt=14.4442) [E:\Pedro Casado\b1370p29\Replicate 2\b1370p29_S25_R3762_PF_0nM_R.raw]	Q:/Pedro's Lab/Cell Signalling Proteomics/Pedro Casado/PF/Phosphoproteomics/Primary Cells/DAT/Replicate 2/F001914.dat	ZC3H15(S381);	ZC3H15;	Q8WU90;
p00389	DHX9_HUMAN	ATP-dependent RNA helicase A OS=Homo sapiens GN=DHX9 PE=1 SV=4	AENNSEVGASGYGVPGPTWDR		721.664	40.2488	3	x'00000000000000000000000	3.61059	-1.20446	1.099	40.059	40.4143	41.92	0.000874	0.000874	41.92	41.92	7	121	141	40.08	10298: Scan 14815 (rt=40.2488) [E:\Pedro Casado\b1370p29\b1370p29_S23_T0746_PF_1000nM.raw]	Q:/Pedro's Lab/Cell Signalling Proteomics/Pedro Casado/PF/Phosphoproteomics/Primary Cells/DAT/Replicate 1/F001836.dat	DHX9(120-141, no_mod);	DHX9;	Q08211;
p00390	DHX9_HUMAN	ATP-dependent RNA helicase A OS=Homo sapiens GN=DHX9 PE=1 SV=4	AENNSEVGASGYGVPGPTWDR		1081.99	40.5184	2	x'00000000000000000000000	4.79746	-2.32567	2.8548	39.738	40.5184	324.38	4.14e-11	4.14e-11	114.87	114.87	11	121	141	114.7	10780: Scan 15153 (rt=40.5184) [E:\Pedro Casado\b1370p29\b1370p29_S18_T0741_PF_1000nM.raw]	Q:/Pedro's Lab/Cell Signalling Proteomics/Pedro Casado/PF/Phosphoproteomics/Primary Cells/DAT/Replicate 1/F001830.dat	DHX9(120-141, no_mod);	DHX9;	Q08211;
p00391	RRP1_HUMAN	Ribosomal RNA processing protein 1 homolog A OS=Homo sapiens GN=RRP1 PE=1 SV=1	AEPEAGEEQAGDDRDSGGPVLQFDYEAVANR		1098.16	46.7569	3	x'000000000000000000000000000000000	4.73102	4.73102	4.73102	46.7569	46.7569	38.13	0.00313	0.00313	38.13	38.13	1	276	306	38.13	14801: Scan 19091 (rt=46.7569) [E:\Pedro Casado\b1370p29\Replicate 2\b1370p29_S23_T0746_PF_1000nM_R.raw]	Q:/Pedro's Lab/Cell Signalling Proteomics/Pedro Casado/PF/Phosphoproteomics/Primary Cells/DAT/Replicate 2/F001912.dat	RRP1(275-306, no_mod);	RRP1;	P56182;
p00392	ARP3_HUMAN	Actin-related protein 3 OS=Homo sapiens GN=ACTR3 PE=1 SV=3	AEPEDHYFLLTEPPLNTPENR		828.07	51.2579	3	x'00000000000000000000000	4.18307	-2.80553	2.61125	50.6559	51.5352	48.08	0.00023	0.00023	48.08	48.08	21	103	123	47.52	15409: Scan 20495 (rt=51.2579) [E:\Pedro Casado\b1370p29\Replicate 2\b1370p29_S40_R9318_PF_1000nM_R.raw]	Q:/Pedro's Lab/Cell Signalling Proteomics/Pedro Casado/PF/Phosphoproteomics/Primary Cells/DAT/Replicate 2/F001937.dat	ACTR3(102-123, no_mod);	ACTR3;	P61158;
p00393	EIF3B_HUMAN	Eukaryotic translation initiation factor 3 subunit B OS=Homo sapiens GN=EIF3B PE=1 SV=3	AEPGQQQPAAEPPPAEGLLRPAGPGAPEAAGTEASSEEVGIAEAGPESEVR		1240.6	49.2415	4	x'00000000000000000000000000000000000000000000000000000	0.798042	0.798042	0.798042	49.2415	49.2415	27.18	0.021823	0.021823	27.18	27.18	1	17	67	27.18	12621: Scan 18564 (rt=49.2415) [E:\Pedro Casado\b1370p29\Replicate 2\b1370p29_S2_X1100_PF_100nM_R.raw]	Q:/Pedro's Lab/Cell Signalling Proteomics/Pedro Casado/PF/Phosphoproteomics/Primary Cells/DAT/Replicate 2/F001891.dat	EIF3B(16-67, no_mod);	EIF3B;	P55884;
p00394	SQRD_HUMAN	Sulfide:quinone oxidoreductase, mitochondrial OS=Homo sapiens GN=SQRDL PE=1 SV=1	AEPLETFPFDQSK		754.87	47.9875	2	x'000000000000000	3.51589	3.51589	3.51589	47.9875	47.9875	42.57	0.000631	0.000631	42.57	42.57	1	397	409	42.57	14106: Scan 19211 (rt=47.9875) [E:\Pedro Casado\b1370p29\Replicate 2\b1370p29_S53_GMPB_2_PF_0nM_R.raw]	Q:/Pedro's Lab/Cell Signalling Proteomics/Pedro Casado/PF/Phosphoproteomics/Primary Cells/DAT/Replicate 2/F002004.dat	SQRDL(396-409, no_mod);	SQRDL;	Q9Y6N5;
p00395	GBLP_HUMAN	Guanine nucleotide-binding protein subunit beta-2-like 1 OS=Homo sapiens GN=GNB2L1 PE=1 SV=3	AEPPQCTSLAWSADGQTLFAGYTDNLVR		1023.49	66.5952	3	x'000000000000000000000000000000	0.233746	0.233746	0.233746	66.5952	66.5952	96.74	0.003813	0.003813	37.02	37.02	1	281	308	35.95	20648: Scan 26653 (rt=66.5952) [E:\Pedro Casado\b1370p29\b1370p29_S16_T0741_PF_0nM.raw]	Q:/Pedro's Lab/Cell Signalling Proteomics/Pedro Casado/PF/Phosphoproteomics/Primary Cells/DAT/Replicate 1/F001828.dat	GNB2L1(280-308, no_mod);	GNB2L1;	P63244;
p00396	SP100_HUMAN	Nuclear autoantigen Sp-100 OS=Homo sapiens GN=SP100 PE=1 SV=3	AEPTESCEQIAVQVNNGDAGR		749.01	30.3099	3	x'00000000000000000000000	-0.46034	-4.0566	-0.46034	30.1416	30.5413	220.33	5.57e-05	5.57e-05	54.46	54.46	10	242	262	54.46	7647: Scan 11543 (rt=30.3099) [E:\Pedro Casado\b1370p29\Replicate 2\b1370p29_S53_GMPB_2_PF_0nM_R.raw]	Q:/Pedro's Lab/Cell Signalling Proteomics/Pedro Casado/PF/Phosphoproteomics/Primary Cells/DAT/Replicate 2/F002004.dat	SP100(241-262, no_mod);	SP100;	P23497;
p00397	SP100_HUMAN	Nuclear autoantigen Sp-100 OS=Homo sapiens GN=SP100 PE=1 SV=3	AEPTESCEQIAVQVNNGDAGR	Phospho (ST)	775.666	33.8395	3	x'00003000000000000000000	0.844673	-3.66055	-0.05895	33.5147	34.1986	196.42	8.69e-05	8.69e-05	52.21	52.21	10	242	262	52.21	9284: Scan 13315 (rt=33.8395) [E:\Pedro Casado\b1370p29\Replicate 2\b1370p29_S11_R2338_PF_0nM_R.raw]	Q:/Pedro's Lab/Cell Signalling Proteomics/Pedro Casado/PF/Phosphoproteomics/Primary Cells/DAT/Replicate 2/F001900.dat	SP100(T245);	SP100;	P23497;
p00398	PARP1_HUMAN	Poly [ADP-ribose] polymerase 1 OS=Homo sapiens GN=PARP1 PE=1 SV=4	AEPVEVVAPR		533.799	26.1907	2	x'000000000000	1.68921	-2.13968	-0.31907	25.7313	26.7376	56.18	1.12e-05	1.12e-05	56.18	56.18	30	487	496	55.45	5858: Scan 9605 (rt=26.1907) [E:\Pedro Casado\b1370p29\b1370p29_S50_X7892_PF_0nM.raw]	Q:/Pedro's Lab/Cell Signalling Proteomics/Pedro Casado/PF/Phosphoproteomics/Primary Cells/DAT/Replicate 1/F001871.dat	PARP1(486-496, no_mod);	PARP1;	P09874;
p00399	PI42A_HUMAN	Phosphatidylinositol 5-phosphate 4-kinase type-2 alpha OS=Homo sapiens GN=PIP4K2A PE=1 SV=2	AEQEEVECEENDGEEEGESDGTHPVGTPPDSPGNTLNSSPPLAPGEFDPNIDVYGIK	Phospho (ST)	1227.12	62.6785	5	x'00000000000000000003000000000000000000000000000000000000000	2.0737	-1.02551	-1.02551	62.2825	62.6785	28.772	0.017884	0.020139	29.53	29.05	14	286	342	28.41	20905: Scan 26132 (rt=62.6785) [E:\Pedro Casado\b1370p29\Replicate 2\b1370p29_S16_T0741_PF_0nM_R.raw]	Q:/Pedro's Lab/Cell Signalling Proteomics/Pedro Casado/PF/Phosphoproteomics/Primary Cells/DAT/Replicate 2/F001905.dat	PIP4K2A(S304);	PIP4K2A;	P48426;
p00400	PI42A_HUMAN	Phosphatidylinositol 5-phosphate 4-kinase type-2 alpha OS=Homo sapiens GN=PIP4K2A PE=1 SV=2	AEQEEVECEENDGEEEGESDGTHPVGTPPDSPGNTLNSSPPLAPGEFDPNIDVYGIK	Phospho (ST)	1533.65	62.2257	4	x'00000000000000000003000000000000000000000000000000000000000	4.79381	-3.75349	-1.99182	61.8822	62.8414	62.672	7.42e-06	1.19e-05	63.43	61.8014	170	286	342	59.29	19128: Scan 24826 (rt=62.2257) [E:\Pedro Casado\b1370p29\b1370p29_S16_T0741_PF_0nM.raw]	Q:/Pedro's Lab/Cell Signalling Proteomics/Pedro Casado/PF/Phosphoproteomics/Primary Cells/DAT/Replicate 1/F001828.dat	PIP4K2A(S304);	PIP4K2A;	P48426;
p00401	MYO1F_HUMAN	Unconventional myosin-If OS=Homo sapiens GN=MYO1F PE=1 SV=3	AEQEEYVQEGIR		725.846	25.5135	2	x'00000000000000	1.2658	1.2658	1.2658	25.5135	25.5135	68.51	0.000674	0.000674	41.42	41.42	1	421	432	41.42	5413: Scan 9104 (rt=25.5135) [E:\Pedro Casado\b1370p29\b1370p29_S52_GMPB_AS_PF_0nM.raw]	Q:/Pedro's Lab/Cell Signalling Proteomics/Pedro Casado/PF/Phosphoproteomics/Primary Cells/DAT/Replicate 1/F001877.dat	MYO1E(422-434, no_mod);MYO1F(420-432, no_mod);	MYO1E; MYO1F;	Q12965; O00160;
p00402	ABCF1_HUMAN	ATP-binding cassette sub-family F member 1 OS=Homo sapiens GN=ABCF1 PE=1 SV=2	AEQGSEEEGEGEEEEEEGGESK	Phospho (ST)	811.959	17.2423	3	x'000003000000000000000000	3.12225	-3.52427	1.74117	16.6596	17.6499	225	6.03e-06	6.03e-06	61.52	61.52	26	224	245	58.89	2396: Scan 5463 (rt=17.2423) [E:\Pedro Casado\b1370p29\Replicate 2\b1370p29_S6_R3221_PF_0nM_R.raw]	Q:/Pedro's Lab/Cell Signalling Proteomics/Pedro Casado/PF/Phosphoproteomics/Primary Cells/DAT/Replicate 2/F001895.dat	ABCF1(S228);	ABCF1;	Q8NE71;
p00403	ABCF1_HUMAN	ATP-binding cassette sub-family F member 1 OS=Homo sapiens GN=ABCF1 PE=1 SV=2	AEQGSEEEGEGEEEEEEGGESK	Phospho (ST)	1217.43	17.4655	2	x'000003000000000000000000	4.3044	-2.76549	0.933883	16.4374	17.5844	263.75	5.36e-14	0.006058	139.99	83.22	58	224	245	113.54	2657: Scan 5676 (rt=17.4655) [E:\Pedro Casado\b1370p29\Replicate 2\b1370p29_S8_R3221_PF_1000nM_R.raw]	Q:/Pedro's Lab/Cell Signalling Proteomics/Pedro Casado/PF/Phosphoproteomics/Primary Cells/DAT/Replicate 2/F001897.dat	ABCF1(S228);	ABCF1;	Q8NE71;
p00404	LUC7L_HUMAN	Putative RNA-binding protein Luc7-like 1 OS=Homo sapiens GN=LUC7L PE=1 SV=1	AEQLGAEGNVDESQK		787.87	18.3477	2	x'00000000000000000	1.82878	0.418117	1.82878	18.2775	18.5231	88.05	3.91e-06	3.91e-06	65.03	65.03	4	140	154	65.03	3455: Scan 6346 (rt=18.3477) [E:\Pedro Casado\b1370p29\Replicate 2\b1370p29_S23_T0746_PF_1000nM_R.raw]	Q:/Pedro's Lab/Cell Signalling Proteomics/Pedro Casado/PF/Phosphoproteomics/Primary Cells/DAT/Replicate 2/F001912.dat	LUC7L(139-154, no_mod);	LUC7L;	Q9NQ29;
p00405	CK084_HUMAN	Uncharacterized protein C11orf84 OS=Homo sapiens GN=C11orf84 PE=1 SV=3	AEQPSPPNSDSGQDAHPDPDANPDAAR	2 Phospho (ST)	972.711	23.665	3	x'00000300000300000000000000000	4.63481	-0.75778	2.39133	23.2888	24.139	45.65	0.000291	0.000907	45.65	42.06	31	144	170	20.08	4588: Scan 8142 (rt=23.665) [E:\Pedro Casado\b1370p29\b1370p29_S9_R3221_Ku_100nM.raw]	Q:/Pedro's Lab/Cell Signalling Proteomics/Pedro Casado/PF/Phosphoproteomics/Primary Cells/DAT/Replicate 1/F001799.dat	C11orf84(S148);C11orf84(S154);	C11orf84;	Q9BUA3;
p00406	RAB44_HUMAN	Ras-related protein Rab-44 OS=Homo sapiens GN=RAB44 PE=3 SV=3	AEQPVEPHDPDPNQEPGSTPEGR		828.375	21.2592	3	x'0000000000000000000000000	0.758228	0.637363	0.637363	21.2592	22.1234	335.59	0.000492	0.000492	45.47	45.47	2	211	233	45.47	4524: Scan 7649 (rt=21.2592) [E:\Pedro Casado\b1370p29\Replicate 2\b1370p29_S13_R2338_PF_1000nM_R.raw]	Q:/Pedro's Lab/Cell Signalling Proteomics/Pedro Casado/PF/Phosphoproteomics/Primary Cells/DAT/Replicate 2/F001902.dat	RAB44(210-233, no_mod);	RAB44;	Q7Z6P3;
p00407	STIM1_HUMAN	Stromal interaction molecule 1 OS=Homo sapiens GN=STIM1 PE=1 SV=3	AEQSLHDLQER	Phospho (ST)	469.209	20.739	3	x'0000300000000	2.98517	-4.66112	-0.28264	19.9993	21.311	89.48	5.68e-05	5.68e-05	51.49	51.49	50	254	264	51.49	4397: Scan 7446 (rt=20.739) [E:\Pedro Casado\b1370p29\Replicate 2\b1370p29_S34_T3676_Ku_1000nM_R.raw]	Q:/Pedro's Lab/Cell Signalling Proteomics/Pedro Casado/PF/Phosphoproteomics/Primary Cells/DAT/Replicate 2/F001931.dat	STIM1(S257);	STIM1;	Q13586;
p00408	STIM1_HUMAN	Stromal interaction molecule 1 OS=Homo sapiens GN=STIM1 PE=1 SV=3	AEQSLHDLQER	Phospho (ST)	703.309	19.8785	2	x'0000300000000	2.41277	-1.34629	-1.34629	19.7103	19.8785	96.35	3.37e-06	3.37e-06	63.73	63.73	3	254	264	63.73	2616: Scan 6091 (rt=19.8785) [E:\Pedro Casado\b1370p29\b1370p29_S58_T2069_PF_0nM.raw]	Q:/Pedro's Lab/Cell Signalling Proteomics/Pedro Casado/PF/Phosphoproteomics/Primary Cells/DAT/Replicate 1/F001883.dat	STIM1(S257);	STIM1;	Q13586;
p00409	UTP20_HUMAN	Small subunit processome component 20 homolog OS=Homo sapiens GN=UTP20 PE=1 SV=3	AESDGEEKEEVK	Phospho (ST)	715.291	11.6335	2	x'00030000000000	0.646802	0.646802	0.646802	11.6335	11.6335	49.4	0.000207	0.000207	49.4	49.4	1	2599	2610	47.49	774: Scan 3189 (rt=11.6335) [E:\Pedro Casado\b1370p29\Replicate 2\b1370p29_S19_T0741_Ku_100nM_R.raw]	Q:/Pedro's Lab/Cell Signalling Proteomics/Pedro Casado/PF/Phosphoproteomics/Primary Cells/DAT/Replicate 2/F001908.dat	UTP20(S2601);	UTP20;	O75691;
p00410	DBLOH_HUMAN	Diablo homolog, mitochondrial OS=Homo sapiens GN=DIABLO PE=1 SV=1	AESEQEAYLRED	Phospho (ST)	760.304	29.1364	2	x'00030000000000	3.49929	-0.54393	3.45978	28.9172	29.2402	68.752	7.11e-07	7.11e-07	69.51	69.51	4	228	239	69.51	7181: Scan 10910 (rt=29.1364) [E:\Pedro Casado\b1370p29\Replicate 2\b1370p29_S39_R9318_PF_100nM_R.raw]	Q:/Pedro's Lab/Cell Signalling Proteomics/Pedro Casado/PF/Phosphoproteomics/Primary Cells/DAT/Replicate 2/F001936.dat	DIABLO(S230);	DIABLO;	Q9NR28;
p00411	KI26B_HUMAN	Kinesin-like protein KIF26B OS=Homo sapiens GN=KIF26B PE=2 SV=1	AESLSSVSSR	Phospho (ST)	551.743	20.8763	2	x'000300000000	-0.23423	-0.23423	-0.23423	20.8763	20.8763	41.68	0.000401	0.000401	41.68	41.68	1	1685	1694	27.05	4501: Sum of 2 scans in range 7504 (rt=20.837) to 7538 (rt=20.9155) [E:\Pedro Casado\b1370p29\Replicate 2\b1370p29_S60_T6581_PF_0nM_R.raw]	Q:/Pedro's Lab/Cell Signalling Proteomics/Pedro Casado/PF/Phosphoproteomics/Primary Cells/DAT/Replicate 2/F002011.dat	KIF26B(S1687);	KIF26B;	Q2KJY2;
p00412	ACINU_HUMAN	Apoptotic chromatin condensation inducer in the nucleus OS=Homo sapiens GN=ACIN1 PE=1 SV=2	AESPAEKVPEESVLPLVQK	Phospho (ST)	710.696	46.6697	3	x'000300000000000000000	4.82745	-2.47151	-0.76653	45.6587	67.6006	584.382	3.89e-07	3.89e-07	75.04	75.04	166	488	506	62.15	12854: Scan 17832 (rt=46.6697) [E:\Pedro Casado\b1370p29\b1370p29_S19_T0741_Ku_100nM.raw]	Q:/Pedro's Lab/Cell Signalling Proteomics/Pedro Casado/PF/Phosphoproteomics/Primary Cells/DAT/Replicate 1/F001831.dat	ACIN1(S490);	ACIN1;	Q9UKV3;
p00413	ACINU_HUMAN	Apoptotic chromatin condensation inducer in the nucleus OS=Homo sapiens GN=ACIN1 PE=1 SV=2	AESPAEKVPEESVLPLVQK	Phospho (ST)	1065.54	45.6301	2	x'000300000000000000000	-1.13947	-1.51522	-1.13947	45.6301	46.0956	502.37	0.009405	0.009405	31.27	31.27	2	488	506	31.12	11471: Scan 17003 (rt=45.6301) [E:\Pedro Casado\b1370p29\Replicate 2\b1370p29_S57_R9368_PF_0nM_R.raw]	Q:/Pedro's Lab/Cell Signalling Proteomics/Pedro Casado/PF/Phosphoproteomics/Primary Cells/DAT/Replicate 2/F002008.dat	ACIN1(S490);	ACIN1;	Q9UKV3;
p00414	FIP1_HUMAN	Pre-mRNA 3'-end-processing factor FIP1 OS=Homo sapiens GN=FIP1L1 PE=1 SV=1	AESPDLR	Phospho (ST)	434.185	16.3849	2	x'000300000	1.71177	0.141974	1.71177	15.8512	16.3849	149.6	2.09e-05	2.09e-05	52.11	52.11	2	302	308	37.71	2774: Scan 5484 (rt=16.3849) [E:\Pedro Casado\b1370p29\Replicate 2\b1370p29_S21_T0746_PF_0nM_R.raw]	Q:/Pedro's Lab/Cell Signalling Proteomics/Pedro Casado/PF/Phosphoproteomics/Primary Cells/DAT/Replicate 2/F001910.dat	FIP1L1(S304);	FIP1L1;	Q6UN15;
p00415	HUWE1_HUMAN	E3 ubiquitin-protein ligase HUWE1 OS=Homo sapiens GN=HUWE1 PE=1 SV=3	AESPEEVACR	Phospho (ST)	614.24	19.8714	2	x'000300000000	4.37924	-1.11622	0.987391	18.8392	19.8714	218.64	5.22e-05	5.22e-05	50.07	50.07	17	1393	1402	50.07	3478: Scan 6497 (rt=19.8714) [E:\Pedro Casado\b1370p29\b1370p29_S16_T0741_PF_0nM.raw]	Q:/Pedro's Lab/Cell Signalling Proteomics/Pedro Casado/PF/Phosphoproteomics/Primary Cells/DAT/Replicate 1/F001828.dat	HUWE1(S1395);	HUWE1;	Q7Z6Z7;
p00416	PDS5B_HUMAN	Sister chromatid cohesion protein PDS5 homolog B OS=Homo sapiens GN=PDS5B PE=1 SV=1	AESPESSAIESTQSTPQK	Phospho (ST)	652.952	25.2836	3	x'00030000000000000000	2.87702	-3.08974	-2.26144	24.3099	25.7273	249.77	3.18e-05	3.18e-05	55.13	55.13	208	1356	1373	35.44	4545: Scan 8462 (rt=25.2836) [E:\Pedro Casado\b1370p29\b1370p29_S57_R9368_PF_0nM.raw]	Q:/Pedro's Lab/Cell Signalling Proteomics/Pedro Casado/PF/Phosphoproteomics/Primary Cells/DAT/Replicate 1/F001882.dat	PDS5B(S1358);	PDS5B;	Q9NTI5;
p00417	PDS5B_HUMAN	Sister chromatid cohesion protein PDS5 homolog B OS=Homo sapiens GN=PDS5B PE=1 SV=1	AESPESSAIESTQSTPQK	Phospho (ST)	978.926	24.3078	2	x'00030000000000000000	3.65725	-3.8485	-0.42057	24.2729	25.7109	293.01	8.98e-12	0.004823	120.7	64.9733	614	1356	1373	52.04	4525: Scan 8185 (rt=24.3078) [E:\Pedro Casado\b1370p29\Replicate 2\b1370p29_S57_R9368_PF_0nM_R.raw]	Q:/Pedro's Lab/Cell Signalling Proteomics/Pedro Casado/PF/Phosphoproteomics/Primary Cells/DAT/Replicate 2/F002008.dat	PDS5B(S1358);	PDS5B;	Q9NTI5;
p00418	MYCB2_HUMAN		AESPGPGSR	Phospho (ST)	469.192	10.1131	2	x'00000000300	-0.12922	-3.93115	-2.92727	9.99892	10.7996	27.5	0.006757	0.006757	27.5	27.5	10	2772	2780	23.03	147: Scan 2422 (rt=10.1131) [E:\Pedro Casado\b1370p29\Replicate 2\b1370p29_S2_X1100_PF_100nM_R.raw]	Q:/Pedro's Lab/Cell Signalling Proteomics/Pedro Casado/PF/Phosphoproteomics/Primary Cells/DAT/Replicate 2/F001891.dat	MYCBP2(S2779);	MYCBP2;	O75592;
p00419	RHG17_HUMAN	Rho GTPase-activating protein 17 OS=Homo sapiens GN=ARHGAP17 PE=1 SV=1	AESSSGGGTVPSSAGILEQGPSPGDGSPPKPK	Phospho (ST)	1005.8	35.9328	3	x'0000000000000000000000300000000000	4.13449	-0.44354	0.750733	35.5582	36.0106	117.53	0.00326	0.048417	37.61	30.32	7	549	580	21.69	8886: Scan 13409 (rt=35.9328) [E:\Pedro Casado\b1370p29\b1370p29_S9_R3221_Ku_100nM.raw]	Q:/Pedro's Lab/Cell Signalling Proteomics/Pedro Casado/PF/Phosphoproteomics/Primary Cells/DAT/Replicate 1/F001799.dat	ARHGAP17(S570);	ARHGAP17;	Q68EM7;
p00420	ZBT40_HUMAN	Zinc finger and BTB domain-containing protein 40 OS=Homo sapiens GN=ZBTB40 PE=1 SV=4	AETEEAAHSVSQEMSVNSPTAQESQR	Phospho (ST)	961.744	28.3016	3	x'0003000000000000000000000000	2.01651	-2.31351	2.01651	28.3016	29.1447	60.51	1.37e-05	0.018694	60.51	40.3029	15	173	198	21.92	7053: Scan 10759 (rt=28.3016) [E:\Pedro Casado\b1370p29\Replicate 2\b1370p29_S25_R3762_PF_0nM_R.raw]	Q:/Pedro's Lab/Cell Signalling Proteomics/Pedro Casado/PF/Phosphoproteomics/Primary Cells/DAT/Replicate 2/F001914.dat	ZBTB40(T175);	ZBTB40;	Q9NUA8;
p00421	AKP13_HUMAN	A-kinase anchor protein 13 OS=Homo sapiens GN=AKAP13 PE=1 SV=2	AETFGGFDSHQMNASK	Phospho (ST)	602.909	32.1823	3	x'000300000000000000	1.43655	-1.9527	-1.9527	32.0155	32.7585	239.792	4.74e-07	4.74e-07	71.69	71.69	20	2465	2480	59.02	8401: Scan 12314 (rt=32.1822) [E:\Pedro Casado\b1370p29\Replicate 2\b1370p29_S59_T6096_PF_0nM_R.raw]	Q:/Pedro's Lab/Cell Signalling Proteomics/Pedro Casado/PF/Phosphoproteomics/Primary Cells/DAT/Replicate 2/F002010.dat	AKAP13(T2467);	AKAP13;	Q12802;
p00422	AKP13_HUMAN	A-kinase anchor protein 13 OS=Homo sapiens GN=AKAP13 PE=1 SV=2	AETFGGFDSHQMNASK	Phospho (ST)	903.858	32.0784	2	x'000300000000000000	0.011076	-4.34181	-4.34181	32.0784	32.5856	322.942	3.1e-07	3.1e-07	74.22	74.22	4	2465	2480	57.51	8157: Scan 12186 (rt=32.0785) [E:\Pedro Casado\b1370p29\Replicate 2\b1370p29_S43_GMPB_1421_PF_0nM_R.raw]	Q:/Pedro's Lab/Cell Signalling Proteomics/Pedro Casado/PF/Phosphoproteomics/Primary Cells/DAT/Replicate 2/F001920.dat	AKAP13(T2467);	AKAP13;	Q12802;
p00423	HOMEZ_HUMAN	Homeobox and leucine zipper protein Homez OS=Homo sapiens GN=HOMEZ PE=1 SV=2	AETPPLPIPPPPPDIQPLER	Phospho (ST)	752.058	63.9797	3	x'0003000000000000000000	4.74179	-2.4082	0.567644	63.6125	64.9896	55.54	2.58e-05	0.00065	55.54	47.4	84	449	468	52.59	19610: Scan 25785 (rt=63.9797) [E:\Pedro Casado\b1370p29\b1370p29_S51_X7892_PF_100nM.raw]	Q:/Pedro's Lab/Cell Signalling Proteomics/Pedro Casado/PF/Phosphoproteomics/Primary Cells/DAT/Replicate 1/F001876.dat	HOMEZ(T451);	HOMEZ;	Q8IX15;
p00424	IF2P_HUMAN	Eukaryotic translation initiation factor 5B OS=Homo sapiens GN=EIF5B PE=1 SV=4	AETPTAAEDDNEGDKK		564.252	10.0517	3	x'000000000000000000	-0.52257	-2.4933	-0.77113	10.0517	11.274	138.12	2.83e-07	2.83e-07	75.99	75.99	4	299	314	73.4	115: Scan 2386 (rt=10.0517) [E:\Pedro Casado\b1370p29\Replicate 2\b1370p29_S3_X1100_PF_1000nM_R.raw]	Q:/Pedro's Lab/Cell Signalling Proteomics/Pedro Casado/PF/Phosphoproteomics/Primary Cells/DAT/Replicate 2/F001892.dat	EIF5B(298-314, no_mod);	EIF5B;	O60841;
p00425	DNLI1_HUMAN	DNA ligase 1 OS=Homo sapiens GN=LIG1 PE=1 SV=1	AETPTESVSEPEVATK	Phospho (ST)	877.891	27.9762	2	x'000000000300000000	3.75419	-2.44959	0.891794	27.5558	28.6129	202.77	5.02e-07	9.74e-05	74.31	58.365	206	193	208	27.56	6911: Scan 10567 (rt=27.9762) [E:\Pedro Casado\b1370p29\Replicate 2\b1370p29_S14_R2338_Ku_100nM_R.raw]	Q:/Pedro's Lab/Cell Signalling Proteomics/Pedro Casado/PF/Phosphoproteomics/Primary Cells/DAT/Replicate 2/F001903.dat	LIG1(S201);	LIG1;	P18858;
p00426	KPYR_HUMAN	Pyruvate kinase PKLR OS=Homo sapiens GN=PKLR PE=1 SV=2	AETSDVANAVLDGADCIMLSGETAK		846.726	76.7164	3	x'000000000000000000000000000	-3.70849	-3.70849	-3.70849	76.7164	76.7164	26.46	0.03762	0.03762	26.46	26.46	1	386	410	26.46	23870: Scan 30946 (rt=76.7164) [E:\Pedro Casado\b1370p29\Replicate 2\b1370p29_S40_R9318_PF_1000nM_R.raw]	Q:/Pedro's Lab/Cell Signalling Proteomics/Pedro Casado/PF/Phosphoproteomics/Primary Cells/DAT/Replicate 2/F001937.dat	PKLR(385-410, no_mod);	PKLR;	P30613;
p00427	MECP2_HUMAN	Methyl-CpG-binding protein 2 OS=Homo sapiens GN=MECP2 PE=1 SV=1	AETSEGSGSAPAVPEASASPK	Phospho (ST)	670.627	24.8552	3	x'00000000000000000300000	0.655594	-3.22721	-2.1221	24.4325	25.0856	56.85	0.005139	0.016337	34.29	30.645	21	62	82	19.39	5328: Scan 8990 (rt=24.8552) [E:\Pedro Casado\b1370p29\b1370p29_S43_GMPB_1421_PF_0nM.raw]	Q:/Pedro's Lab/Cell Signalling Proteomics/Pedro Casado/PF/Phosphoproteomics/Primary Cells/DAT/Replicate 1/F001856.dat	MECP2(S78);	MECP2;	P51608;
p00428	MECP2_HUMAN	Methyl-CpG-binding protein 2 OS=Homo sapiens GN=MECP2 PE=1 SV=1	AETSEGSGSAPAVPEASASPK	Phospho (ST)	1005.44	24.2347	2	x'00000000000000000300000	4.98937	-2.17885	-0.28723	24.2347	25.3925	106.93	3.05e-10	1.15e-07	106.93	92.54	238	62	82	65.89	5850: Scan 9086 (rt=24.2347) [E:\Pedro Casado\b1370p29\Replicate 2\b1370p29_S27_R3762_PF_1000nM_R.raw]	Q:/Pedro's Lab/Cell Signalling Proteomics/Pedro Casado/PF/Phosphoproteomics/Primary Cells/DAT/Replicate 2/F001917.dat	MECP2(S78);	MECP2;	P51608;
p00429	UBA3_HUMAN	NEDD8-activating enzyme E1 catalytic subunit OS=Homo sapiens GN=UBA3 PE=1 SV=2	AEVAAEFLNDR		617.807	37.4855	2	x'0000000000000	4.4828	-3.60734	-1.35376	37.4447	38.2174	125.06	8.52e-07	8.52e-07	69.53	69.53	13	125	135	57.88	10484: Scan 14737 (rt=37.4855) [E:\Pedro Casado\b1370p29\Replicate 2\b1370p29_S50_X7892_PF_0nM_R.raw]	Q:/Pedro's Lab/Cell Signalling Proteomics/Pedro Casado/PF/Phosphoproteomics/Primary Cells/DAT/Replicate 2/F002001.dat	UBA3(124-135, no_mod);	UBA3;	Q8TBC4;
p00430	MYEF2_HUMAN	Myelin expression factor 2 OS=Homo sapiens GN=MYEF2 PE=1 SV=3	AEVPGATGGDSPHLQPAEPPGEPR	Phospho (ST)	816.041	32.329	3	x'00000003000000000000000000	1.4298	-1.29402	1.29483	32.1255	32.6284	35.66	0.00455	0.029066	35.66	30.305	13	7	30	24.95	8918: Scan 12716 (rt=32.329) [E:\Pedro Casado\b1370p29\Replicate 2\b1370p29_S21_T0746_PF_0nM_R.raw]	Q:/Pedro's Lab/Cell Signalling Proteomics/Pedro Casado/PF/Phosphoproteomics/Primary Cells/DAT/Replicate 2/F001910.dat	MYEF2(T13);	MYEF2;	Q9P2K5;
p00431	FLNB_HUMAN	Filamin-B OS=Homo sapiens GN=FLNB PE=1 SV=2	AEVSIQNNK		501.765	14.4711	2	x'00000000000	0.921604	-3.5117	0.622058	14.1402	15.2078	329.69	5.12e-05	5.12e-05	52.1	52.1	18	1178	1186	34.78	1860: Scan 4515 (rt=14.4711) [E:\Pedro Casado\b1370p29\Replicate 2\b1370p29_S23_T0746_PF_1000nM_R.raw]	Q:/Pedro's Lab/Cell Signalling Proteomics/Pedro Casado/PF/Phosphoproteomics/Primary Cells/DAT/Replicate 2/F001912.dat	FLNB(1177-1186, no_mod);	FLNB;	O75369;
p00432	SLK_HUMAN	STE20-like serine/threonine-protein kinase OS=Homo sapiens GN=SLK PE=1 SV=1	AEVTEEVEDGKEEDEEEETENSLPIPASK		1078.15	38.9928	3	x'0000000000000000000000000000000	4.77217	-0.33391	1.1515	38.5898	39.3256	43.23	0.000865	0.000865	43.23	43.23	13	309	337	43.23	10506: Scan 14962 (rt=38.9928) [E:\Pedro Casado\b1370p29\b1370p29_S13_R2338_PF_1000nM.raw]	Q:/Pedro's Lab/Cell Signalling Proteomics/Pedro Casado/PF/Phosphoproteomics/Primary Cells/DAT/Replicate 1/F001810.dat	SLK(308-337, no_mod);	SLK;	Q9H2G2;
p00433	RIOK2_HUMAN	Serine/threonine-protein kinase RIO2 OS=Homo sapiens GN=RIOK2 PE=1 SV=2	AEVYGSENESER	Phospho (ST)	725.283	17.2407	2	x'00000030000000	3.76169	-0.84982	2.51907	17.2407	18.3244	37.432	0.00085	0.03355	38.19	28.73	11	345	356	18.92	2907: Scan 5776 (rt=17.2407) [E:\Pedro Casado\b1370p29\Replicate 2\b1370p29_S28_R3762_Ku_100nM_R.raw]	Q:/Pedro's Lab/Cell Signalling Proteomics/Pedro Casado/PF/Phosphoproteomics/Primary Cells/DAT/Replicate 2/F001919.dat	RIOK2(S350);	RIOK2;	Q9BVS4;
p00434	SCRIB_HUMAN	Protein scribble homolog OS=Homo sapiens GN=SCRIB PE=1 SV=4	AFAAVPTSHPPEDAPAQPPTPGPAASPEQLSFR	Phospho (ST)	1140.21	47.9295	3	x'00000000000000000000000000300000000	1.14086	1.14086	1.14086	47.9295	47.9295	267.88	2.06e-06	0.002471	69.74	48.99	3	1323	1355	27.41	14518: Scan 19345 (rt=47.9295) [E:\Pedro Casado\b1370p29\Replicate 2\b1370p29_S14_R2338_Ku_100nM_R.raw]	Q:/Pedro's Lab/Cell Signalling Proteomics/Pedro Casado/PF/Phosphoproteomics/Primary Cells/DAT/Replicate 2/F001903.dat	SCRIB(S1348);	SCRIB;	Q14160;
p00435	TCPE_HUMAN	T-complex protein 1 subunit epsilon OS=Homo sapiens GN=CCT5 PE=1 SV=1	AFADALEVIPMALSENSGMNPIQTMTEVR		1045.85	86.4651	3	x'0000000000000000000000000000000	2.98802	2.98802	2.98802	86.4651	86.4651	71.87	0.00063	0.00063	44.25	44.25	1	450	478	42.3	28444: Scan 35663 (rt=86.4651) [E:\Pedro Casado\b1370p29\Replicate 2\b1370p29_S16_T0741_PF_0nM_R.raw]	Q:/Pedro's Lab/Cell Signalling Proteomics/Pedro Casado/PF/Phosphoproteomics/Primary Cells/DAT/Replicate 2/F001905.dat	CCT5(449-478, no_mod);	CCT5;	P48643;
p00436	ACADM_HUMAN	Medium-chain specific acyl-CoA dehydrogenase, mitochondrial OS=Homo sapiens GN=ACADM PE=1 SV=1	AFAGDIANQLATDAVQILGGNGFNTEYPVEK		1075.2	90.3953	3	x'000000000000000000000000000000000	-1.22293	-4.76049	-4.76049	90.3031	90.3953	29.77	0.015025	0.015025	29.77	29.77	2	359	389	29.6	24943: Scan 34606 (rt=90.3954) [E:\Pedro Casado\b1370p29\b1370p29_S10_R3221_Ku_1000nM.raw]	Q:/Pedro's Lab/Cell Signalling Proteomics/Pedro Casado/PF/Phosphoproteomics/Primary Cells/DAT/Replicate 1/F001804.dat	ACADM(358-389, no_mod);	ACADM;	P11310;
p00437	NXF1_HUMAN	Nuclear RNA export factor 1 OS=Homo sapiens GN=NXF1 PE=1 SV=1	AFAMPAPTPSSSPVPTLSPEQQEMLQAFSTQSGMNLEWSQK	Phospho (ST)	1129.77	81.5746	4	x'0000000030000000000000000000000000000000000	4.149	4.149	4.149	81.5746	81.5746	99.89	0.08159	0.08159	23.4	23.4	6	547	587	12.92	27237: Scan 34082 (rt=81.5746) [E:\Pedro Casado\b1370p29\Replicate 2\b1370p29_S17_T0741_PF_100nM_R.raw]	Q:/Pedro's Lab/Cell Signalling Proteomics/Pedro Casado/PF/Phosphoproteomics/Primary Cells/DAT/Replicate 2/F001906.dat	NXF1(T554);	NXF1;	Q9UBU9;
p00438	SYYC_HUMAN	Tyrosine--tRNA ligase, cytoplasmic OS=Homo sapiens GN=YARS PE=1 SV=4	AFCEPGNVENNGVLSFIK		665.659	57.0146	3	x'00000000000000000000	0.784871	-1.38168	-1.38168	56.5905	57.0146	67.6	2.27e-06	2.27e-06	67.6	67.6	5	248	265	67.6	17630: Scan 23045 (rt=57.0146) [E:\Pedro Casado\b1370p29\Replicate 2\b1370p29_S7_R3221_PF_100nM_R.raw]	Q:/Pedro's Lab/Cell Signalling Proteomics/Pedro Casado/PF/Phosphoproteomics/Primary Cells/DAT/Replicate 2/F001896.dat	YARS(247-265, no_mod);	YARS;	P54577;
p00439	SYYC_HUMAN	Tyrosine--tRNA ligase, cytoplasmic OS=Homo sapiens GN=YARS PE=1 SV=4	AFCEPGNVENNGVLSFIK		997.988	56.6613	2	x'00000000000000000000	4.35865	-3.64553	1.80094	56.3449	57.3364	98.14	1.9e-09	1.9e-09	98.14	98.14	45	248	265	98.14	18356: Scan 23383 (rt=56.6613) [E:\Pedro Casado\b1370p29\Replicate 2\b1370p29_S11_R2338_PF_0nM_R.raw]	Q:/Pedro's Lab/Cell Signalling Proteomics/Pedro Casado/PF/Phosphoproteomics/Primary Cells/DAT/Replicate 2/F001900.dat	YARS(247-265, no_mod);	YARS;	P54577;
p00440	ARFG1_HUMAN	ADP-ribosylation factor GTPase-activating protein 1 OS=Homo sapiens GN=ARFGAP1 PE=1 SV=2	AFEDWLNDDLGSYQGAQGNR		752.674	57.0184	3	x'0000000000000000000000	4.92328	-3.24526	4.92328	56.4037	57.1932	97.91	5.91e-09	5.91e-09	94.5	94.5	34	163	182	92.66	17329: Scan 23144 (rt=57.0184) [E:\Pedro Casado\b1370p29\b1370p29_S25_R3762_PF_0nM.raw]	Q:/Pedro's Lab/Cell Signalling Proteomics/Pedro Casado/PF/Phosphoproteomics/Primary Cells/DAT/Replicate 1/F001834.dat	ARFGAP1(162-182, no_mod);	ARFGAP1;	Q8N6T3;
p00441	ARFG1_HUMAN	ADP-ribosylation factor GTPase-activating protein 1 OS=Homo sapiens GN=ARFGAP1 PE=1 SV=2	AFEDWLNDDLGSYQGAQGNR		1128.5	56.8081	2	x'0000000000000000000000	4.84169	-2.43106	1.5601	56.3821	57.1202	134.92	4.75e-13	4.75e-13	134.92	134.92	29	163	182	133.88	17719: Scan 23321 (rt=56.808) [E:\Pedro Casado\b1370p29\b1370p29_S29_R3762_Ku_1000nM.raw]	Q:/Pedro's Lab/Cell Signalling Proteomics/Pedro Casado/PF/Phosphoproteomics/Primary Cells/DAT/Replicate 1/F001841.dat	ARFGAP1(162-182, no_mod);	ARFGAP1;	Q8N6T3;
p00442	PP1RB_HUMAN	Protein phosphatase 1 regulatory subunit 11 OS=Homo sapiens GN=PPP1R11 PE=1 SV=1	AFGESSTESDEEEEEGCGHTHCVR	2 Phospho (ST)	967.002	24.0724	3	x'00000330000000000000000000	1.96861	-2.05834	0.995521	23.6658	24.2187	104.94	5.34e-08	0.009715	78.23	58.5614	44	69	92	32.96	5327: Scan 8782 (rt=24.0724) [E:\Pedro Casado\b1370p29\Replicate 2\b1370p29_S15_R2338_Ku_1000nM_R.raw]	Q:/Pedro's Lab/Cell Signalling Proteomics/Pedro Casado/PF/Phosphoproteomics/Primary Cells/DAT/Replicate 2/F001904.dat	PPP1R11(S73);PPP1R11(S74);	PPP1R11;	O60927;
p00443	PP1RB_HUMAN	Protein phosphatase 1 regulatory subunit 11 OS=Homo sapiens GN=PPP1R11 PE=1 SV=1	AFGESSTESDEEEEEGCGHTHCVR	Phospho (ST)	940.343	20.6699	3	x'00000300000000000000000000	-1.94499	-1.94499	-1.94499	20.6699	20.6699	69.21	0.001363	0.036908	36.06	25.3525	4	69	92	10.39	4105: Scan 7272 (rt=20.6699) [E:\Pedro Casado\b1370p29\Replicate 2\b1370p29_S12_R2338_PF_100nM_R.raw]	Q:/Pedro's Lab/Cell Signalling Proteomics/Pedro Casado/PF/Phosphoproteomics/Primary Cells/DAT/Replicate 2/F001901.dat	PPP1R11(S73);	PPP1R11;	O60927;
p00444	FGD3_HUMAN	FYVE, RhoGEF and PH domain-containing protein 3 OS=Homo sapiens GN=FGD3 PE=1 SV=1	AFGGAFSQDEDPSLSPDMPITSTSPVEPVVTTEGSSGAAGLEPR	Phospho (ST)	1118.51	66.0392	4	x'0000000000000000000000000000000030000000000000	2.38679	2.38679	2.38679	66.0392	66.0392	97.56	1.28e-05	0.000551	61.06	54.8944	9	480	523	16.41	19612: Scan 26178 (rt=66.0392) [E:\Pedro Casado\b1370p29\b1370p29_S12_R2338_PF_100nM.raw]	Q:/Pedro's Lab/Cell Signalling Proteomics/Pedro Casado/PF/Phosphoproteomics/Primary Cells/DAT/Replicate 1/F001808.dat	FGD3(T511);	FGD3;	Q5JSP0;
p00445	FLNA_HUMAN	Filamin-A OS=Homo sapiens GN=FLNA PE=1 SV=4	AFGPGLQGGSAGSPAR	Phospho (ST)	755.345	31.0361	2	x'000000000030000000	3.57994	-2.69044	-1.61665	30.4805	31.4587	541.93	6.01e-07	9.19e-05	73.04	60.62	31	1072	1087	48.2	7471: Scan 11657 (rt=31.0361) [E:\Pedro Casado\b1370p29\b1370p29_S36_T0987_Ku_100nM.raw]	Q:/Pedro's Lab/Cell Signalling Proteomics/Pedro Casado/PF/Phosphoproteomics/Primary Cells/DAT/Replicate 1/F001848.dat	FLNA(S1081);	FLNA;	P21333;
p00446	PRC2C_HUMAN	Protein PRRC2C OS=Homo sapiens GN=PRRC2C PE=1 SV=4	AFGSGIDIKPGTPPIAGR	Phospho (ST)	611.981	43.0218	3	x'00000000000030000000	2.83045	-4.84585	0.129848	42.7779	43.4338	44.84	0.00032	0.00032	44.84	44.84	11	2662	2679	36.54	12972: Scan 17387 (rt=43.0218) [E:\Pedro Casado\b1370p29\Replicate 2\b1370p29_S31_T3676_PF_100nM_R.raw]	Q:/Pedro's Lab/Cell Signalling Proteomics/Pedro Casado/PF/Phosphoproteomics/Primary Cells/DAT/Replicate 2/F001925.dat	PRRC2C(T2673);	PRRC2C;	Q9Y520;
p00447	IF4B_HUMAN	Eukaryotic translation initiation factor 4B OS=Homo sapiens GN=EIF4B PE=1 SV=2	AFGSGYR	Phospho (ST)	419.168	23.8996	2	x'000030000	2.39142	-3.27626	-1.41094	22.9301	24.1288	33.532	0.001136	0.001136	34.29	34.29	61	280	286	25.98	4732: Scan 8058 (rt=23.8996) [E:\Pedro Casado\b1370p29\b1370p29_S22_T0746_PF_100nM.raw]	Q:/Pedro's Lab/Cell Signalling Proteomics/Pedro Casado/PF/Phosphoproteomics/Primary Cells/DAT/Replicate 1/F001835.dat	EIF4B(S283);	EIF4B;	P23588;
p00448	HMHA1_HUMAN	Minor histocompatibility protein HA-1 OS=Homo sapiens GN=HMHA1 PE=1 SV=2	AFHYESNNDLEK		489.556	21.6088	3	x'00000000000000	1.06642	-2.0039	-1.96296	21.0627	22.3448	516.952	0.00028	0.00028	45.07	45.07	31	189	200	45.07	4132: Scan 7542 (rt=21.6088) [E:\Pedro Casado\b1370p29\b1370p29_S43_GMPB_1421_PF_0nM.raw]	Q:/Pedro's Lab/Cell Signalling Proteomics/Pedro Casado/PF/Phosphoproteomics/Primary Cells/DAT/Replicate 1/F001856.dat	HMHA1(188-200, no_mod);	HMHA1;	Q92619;
p00449	HNRPM_HUMAN	Heterogeneous nuclear ribonucleoprotein M OS=Homo sapiens GN=HNRNPM PE=1 SV=3	AFITNIPFDVK		632.853	55.1234	2	x'0000000000000	3.00944	-0.61487	3.00944	55.1234	55.6407	454.464	0.000266	0.000266	43	43	3	73	83	42.26	16993: Scan 22220 (rt=55.1234) [E:\Pedro Casado\b1370p29\Replicate 2\b1370p29_S24_T0746_Ku_1000nM_R.raw]	Q:/Pedro's Lab/Cell Signalling Proteomics/Pedro Casado/PF/Phosphoproteomics/Primary Cells/DAT/Replicate 2/F001913.dat	HNRNPM(72-83, no_mod);	HNRNPM;	P52272;
p00450	ZC3H1_HUMAN	Zinc finger C3H1 domain-containing protein OS=Homo sapiens GN=ZFC3H1 PE=1 SV=3	AFKPEETSSNSDPPSPPVLNNSHPVPR	Phospho (ST)	745.849	32.6081	4	x'00000000000000030000000000000	4.77212	-3.57861	-3.57861	32.13	33.0268	53.032	0.011145	0.043766	32.13	26.9525	25	641	667	6.77	8618: Scan 12556 (rt=32.6081) [E:\Pedro Casado\b1370p29\Replicate 2\b1370p29_S46_T1805_Ku_100nM_R.raw]	Q:/Pedro's Lab/Cell Signalling Proteomics/Pedro Casado/PF/Phosphoproteomics/Primary Cells/DAT/Replicate 2/F001926.dat	ZFC3H1(S655);	ZFC3H1;	O60293;
p00451	ZC3H1_HUMAN	Zinc finger C3H1 domain-containing protein OS=Homo sapiens GN=ZFC3H1 PE=1 SV=3	AFKPEETSSNSDPPSPPVLNNSHPVPR	Phospho (ST)	994.134	32.2761	3	x'00000000000000030000000000000	3.93839	-3.04964	0.192658	31.9985	32.5274	148.19	4.41e-05	0.015172	56.14	35.216	41	641	667	24.92	8629: Scan 12546 (rt=32.2761) [E:\Pedro Casado\b1370p29\Replicate 2\b1370p29_S26_R3762_PF_100nM_R.raw]	Q:/Pedro's Lab/Cell Signalling Proteomics/Pedro Casado/PF/Phosphoproteomics/Primary Cells/DAT/Replicate 2/F001915.dat	ZFC3H1(S655);	ZFC3H1;	O60293;
p00452	MACF1_HUMAN	Microtubule-actin cross-linking factor 1, isoforms 1/2/3/5 OS=Homo sapiens GN=MACF1 PE=1 SV=4	AFLAELEQNSPK	Phospho (ST)	713.838	45.9056	2	x'00000000003000	4.7136	-3.45106	4.16649	45.4004	46.1277	127.97	0.000136	0.000136	49.9	49.9	6	4512	4523	49.9	13417: Scan 18342 (rt=45.9056) [E:\Pedro Casado\b1370p29\b1370p29_S32_T3676_PF_1000nM.raw]	Q:/Pedro's Lab/Cell Signalling Proteomics/Pedro Casado/PF/Phosphoproteomics/Primary Cells/DAT/Replicate 1/F001844.dat	MACF1(S4521);	MACF1;	Q9UPN3;
p00453	SMCA2_HUMAN	Probable global transcription activator SNF2L2 OS=Homo sapiens GN=SMARCA2 PE=1 SV=2	AFLQAILEHEEENEEEDEVPDDETLNQMIAR		1219.56	66.4832	3	x'000000000000000000000000000000000	3.76457	-2.55441	3.76457	66.4821	67.0703	336.68	1.83e-07	1.83e-07	80.51	80.51	4	1215	1245	74.73	19616: Scan 26250 (rt=66.4832) [E:\Pedro Casado\b1370p29\b1370p29_S9_R3221_Ku_100nM.raw]	Q:/Pedro's Lab/Cell Signalling Proteomics/Pedro Casado/PF/Phosphoproteomics/Primary Cells/DAT/Replicate 1/F001799.dat	SMARCA2(1214-1245, no_mod);	SMARCA2;	P51531;
p00454	CTGE5_HUMAN	cTAGE family member 5 OS=Homo sapiens GN=CTAGE5 PE=1 SV=4	AFLSPPTLLEGPLR	Phospho (ST)	795.92	74.1281	2	x'0000000300000000	3.96584	-2.91543	0.033696	73.223	74.5552	93.57	2.92e-09	0.009724	93.57	57.64	393	533	546	49.04	22441: Scan 29191 (rt=74.1281) [E:\Pedro Casado\b1370p29\b1370p29_S18_T0741_PF_1000nM.raw]	Q:/Pedro's Lab/Cell Signalling Proteomics/Pedro Casado/PF/Phosphoproteomics/Primary Cells/DAT/Replicate 1/F001830.dat	CTAGE5(T539);	CTAGE5;	O15320;
p00455	COIL_HUMAN	Coilin OS=Homo sapiens GN=COIL PE=1 SV=1	AFQLEEGEETEPDCK	Phospho (ST)	931.361	34.9044	2	x'00000000003000000	3.60344	-3.75933	-2.95318	34.3796	35.5254	77.15	1.33e-07	1.33e-07	77.15	77.15	62	113	127	77.15	8288: Scan 12820 (rt=34.9045) [E:\Pedro Casado\b1370p29\b1370p29_S10_R3221_Ku_1000nM.raw]	Q:/Pedro's Lab/Cell Signalling Proteomics/Pedro Casado/PF/Phosphoproteomics/Primary Cells/DAT/Replicate 1/F001804.dat	COIL(T122);	COIL;	P38432;
p00456	SPB9_HUMAN	Serpin B9 OS=Homo sapiens GN=SERPINB9 PE=1 SV=1	AFQSLLTEVNK		625.345	43.7242	2	x'0000000000000	2.72369	2.72369	2.72369	43.7242	43.7242	30.63	0.008433	0.008433	30.63	30.63	1	69	79	30.63	13582: Scan 17757 (rt=43.7242) [E:\Pedro Casado\b1370p29\Replicate 2\b1370p29_S23_T0746_PF_1000nM_R.raw]	Q:/Pedro's Lab/Cell Signalling Proteomics/Pedro Casado/PF/Phosphoproteomics/Primary Cells/DAT/Replicate 2/F001912.dat	SERPINB9(68-79, no_mod);	SERPINB9;	P50453;
p00457	PRDX3_HUMAN	Thioredoxin-dependent peroxide reductase, mitochondrial OS=Homo sapiens GN=PRDX3 PE=1 SV=3	AFQYVETHGEVCPANWTPDSPTIKPSPAASK		847.164	41.944	4	x'000000000000000000000000000000000	4.87085	4.87085	4.87085	41.944	41.944	78.57	0.014907	0.014907	30.28	30.28	1	218	248	30.28	11123: Scan 15997 (rt=41.944) [E:\Pedro Casado\b1370p29\b1370p29_S9_R3221_Ku_100nM.raw]	Q:/Pedro's Lab/Cell Signalling Proteomics/Pedro Casado/PF/Phosphoproteomics/Primary Cells/DAT/Replicate 1/F001799.dat	PRDX3(217-248, no_mod);	PRDX3;	P30048;
p00458	PRDX3_HUMAN	Thioredoxin-dependent peroxide reductase, mitochondrial OS=Homo sapiens GN=PRDX3 PE=1 SV=3	AFQYVETHGEVCPANWTPDSPTIKPSPAASK	Phospho (ST)	1155.86	43.5992	3	x'000000000000000000000000000000300	-1.94599	-1.94599	-1.94599	43.5992	43.5992	47.412	0.000307	0.007706	48.17	37.56	5	218	248	22.48	11640: Scan 16801 (rt=43.5992) [E:\Pedro Casado\b1370p29\b1370p29_S35_T0987_Ku_0nM.raw]	Q:/Pedro's Lab/Cell Signalling Proteomics/Pedro Casado/PF/Phosphoproteomics/Primary Cells/DAT/Replicate 1/F001847.dat	PRDX3(S247);	PRDX3;	P30048;
p00459	ECT2_HUMAN	Protein ECT2 OS=Homo sapiens GN=ECT2 PE=1 SV=4	AFSFSK	Phospho (ST)	383.663	32.4779	2	x'00030000	1.91164	1.91164	1.91164	32.4779	32.4779	22.86	0.029504	0.029504	22.86	22.86	1	840	845	4.67	9164: Scan 13081 (rt=32.4779) [E:\Pedro Casado\b1370p29\Replicate 2\b1370p29_S17_T0741_PF_100nM_R.raw]	Q:/Pedro's Lab/Cell Signalling Proteomics/Pedro Casado/PF/Phosphoproteomics/Primary Cells/DAT/Replicate 2/F001906.dat	ECT2(S842);	ECT2;	Q9H8V3;
p00460	GRP2_HUMAN	RAS guanyl-releasing protein 2 OS=Homo sapiens GN=RASGRP2 PE=1 SV=1	AFSFSLPRPGR	Phospho (ST)	438.885	49.2552	3	x'0003000000000	4.84381	-1.57351	1.61233	48.1434	49.627	47.51	0.000145	0.010254	47.51	36.085	302	574	584	25.1	14180: Scan 19430 (rt=49.2552) [E:\Pedro Casado\b1370p29\Replicate 2\b1370p29_S6_R3221_PF_0nM_R.raw]	Q:/Pedro's Lab/Cell Signalling Proteomics/Pedro Casado/PF/Phosphoproteomics/Primary Cells/DAT/Replicate 2/F001895.dat	RASGRP2(S576);	RASGRP2;	Q7LDG7;
p00461	GRP2_HUMAN	RAS guanyl-releasing protein 2 OS=Homo sapiens GN=RASGRP2 PE=1 SV=1	AFSFSLPRPGR	Phospho (ST)	657.823	48.9818	2	x'0000030000000	4.95495	-1.86583	2.18402	48.2661	49.4222	53.79	3.15e-05	0.000586	53.79	46	274	574	584	34.8	13968: Scan 19100 (rt=48.9818) [E:\Pedro Casado\b1370p29\b1370p29_S14_R2338_Ku_100nM.raw]	Q:/Pedro's Lab/Cell Signalling Proteomics/Pedro Casado/PF/Phosphoproteomics/Primary Cells/DAT/Replicate 1/F001812.dat	RASGRP2(S578);	RASGRP2;	Q7LDG7;
p00462	DAPLE_HUMAN	Protein Daple OS=Homo sapiens GN=CCDC88C PE=1 SV=3	AFSLASADLLR	Phospho (ST)	622.31	61.0799	2	x'0003000000000	3.61016	-1.65299	2.67664	60.5693	61.0799	69.67	8.69e-07	8.69e-07	69.67	69.67	7	1804	1814	52.81	19360: Scan 24990 (rt=61.0799) [E:\Pedro Casado\b1370p29\Replicate 2\b1370p29_S15_R2338_Ku_1000nM_R.raw]	Q:/Pedro's Lab/Cell Signalling Proteomics/Pedro Casado/PF/Phosphoproteomics/Primary Cells/DAT/Replicate 2/F001904.dat	CCDC88C(S1806);	CCDC88C;	Q9P219;
p00463	ELOA1_HUMAN	Transcription elongation factor B polypeptide 3 OS=Homo sapiens GN=TCEB3 PE=1 SV=2	AFSSPQEEEEAGFTGR	Phospho (ST)	911.373	35.7657	2	x'000300000000000000	2.55392	-1.89485	2.55392	35.7152	36.194	58.68	1.16e-05	1.67e-05	58.68	57.305	20	539	554	51.83	9308: Scan 13867 (rt=35.7657) [E:\Pedro Casado\b1370p29\b1370p29_S53_GMPB_2_PF_0nM.raw]	Q:/Pedro's Lab/Cell Signalling Proteomics/Pedro Casado/PF/Phosphoproteomics/Primary Cells/DAT/Replicate 1/F001878.dat	TCEB3(S541);	TCEB3;	Q14241;
p00464	ARP10_HUMAN	Actin-related protein 10 OS=Homo sapiens GN=ACTR10 PE=1 SV=1	AFSTEK	Phospho (ST)	381.658	14.9753	2	x'00003000	4.07328	-2.38934	-0.13004	14.449	15.416	35.75	0.00129	0.011304	35.75	29.66	28	412	417	14.11	1862: Scan 4623 (rt=14.9753) [E:\Pedro Casado\b1370p29\Replicate 2\b1370p29_S41_GMPB_CM_0nM_R.raw]	Q:/Pedro's Lab/Cell Signalling Proteomics/Pedro Casado/PF/Phosphoproteomics/Primary Cells/DAT/Replicate 2/F001916.dat	ZNF639(T101);ACTR10(T415);AHNAK2(T498);	ZNF639; ACTR10; AHNAK2;	Q9UID6; Q9NZ32; Q8IVF2;
p00465	SRSF7_HUMAN	Serine/arginine-rich splicing factor 7 OS=Homo sapiens GN=SRSF7 PE=1 SV=1	AFSYYGPLR	Phospho (ST)	577.261	48.7269	2	x'00030000000	4.7375	1.4577	4.7375	48.6106	48.7269	171.884	0.000498	0.000498	45.93	45.93	4	30	38	30.81	15182: Scan 19908 (rt=48.7269) [E:\Pedro Casado\b1370p29\Replicate 2\b1370p29_S11_R2338_PF_0nM_R.raw]	Q:/Pedro's Lab/Cell Signalling Proteomics/Pedro Casado/PF/Phosphoproteomics/Primary Cells/DAT/Replicate 2/F001900.dat	SRSF7(S32);	SRSF7;	Q16629;
p00466	C1QBP_HUMAN	Complement component 1 Q subcomponent-binding protein, mitochondrial OS=Homo sapiens GN=C1QBP PE=1 SV=1	AFVDFLSDEIK		642.332	59.3699	2	x'0000000000000	4.60921	-0.34928	2.78486	59.0311	59.3699	319.19	0.002949	0.002949	34.14	34.14	4	81	91	34.14	18815: Scan 24294 (rt=59.3699) [E:\Pedro Casado\b1370p29\Replicate 2\b1370p29_S30_T3676_PF_0nM_R.raw]	Q:/Pedro's Lab/Cell Signalling Proteomics/Pedro Casado/PF/Phosphoproteomics/Primary Cells/DAT/Replicate 2/F001923.dat	C1QBP(80-91, no_mod);	C1QBP;	Q07021;
p00467	C1QBP_HUMAN	Complement component 1 Q subcomponent-binding protein, mitochondrial OS=Homo sapiens GN=C1QBP PE=1 SV=1	AFVDFLSDEIKEER		566.62	54.5828	3	x'0000000000000000	4.78949	-2.53002	3.14527	54.1908	55.1103	229.01	4.72e-08	4.72e-08	84.21	84.21	48	81	94	83.56	17056: Scan 22212 (rt=54.5828) [E:\Pedro Casado\b1370p29\Replicate 2\b1370p29_S12_R2338_PF_100nM_R.raw]	Q:/Pedro's Lab/Cell Signalling Proteomics/Pedro Casado/PF/Phosphoproteomics/Primary Cells/DAT/Replicate 2/F001901.dat	C1QBP(80-94, no_mod);	C1QBP;	Q07021;
p00468	KRI1_HUMAN	Protein KRI1 homolog OS=Homo sapiens GN=KRI1 PE=1 SV=3	AFVEDSEDEDGAGEGGSSLLQK	Phospho (ST)	773.988	42.052	3	x'000000300000000000000000	4.96474	-0.75336	-0.54637	41.8732	43.2292	271.152	2.54e-08	2.54e-08	86.91	86.91	46	166	187	78.01	11739: Scan 16582 (rt=42.052) [E:\Pedro Casado\b1370p29\b1370p29_S46_T1805_Ku_100nM.raw]	Q:/Pedro's Lab/Cell Signalling Proteomics/Pedro Casado/PF/Phosphoproteomics/Primary Cells/DAT/Replicate 1/F001859.dat	KRI1(S177);	KRI1;	Q8N9T8;
p00469	KRI1_HUMAN	Protein KRI1 homolog OS=Homo sapiens GN=KRI1 PE=1 SV=3	AFVEDSEDEDGAGEGGSSLLQK	Phospho (ST)	1160.48	42.1391	2	x'000000300000000000000000	4.78621	-2.63095	1.76761	41.902	43.3163	250.722	4.43e-17	6.65e-07	174.61	107.573	106	166	187	94.88	11475: Scan 16204 (rt=42.1391) [E:\Pedro Casado\b1370p29\Replicate 2\b1370p29_S56_R9150_PF_0nM_R.raw]	Q:/Pedro's Lab/Cell Signalling Proteomics/Pedro Casado/PF/Phosphoproteomics/Primary Cells/DAT/Replicate 2/F002007.dat	KRI1(S177);	KRI1;	Q8N9T8;
p00470	AAGAB_HUMAN	Alpha- and gamma-adaptin-binding protein p34 OS=Homo sapiens GN=AAGAB PE=1 SV=1	AFWMAIGGDR	Oxidation (M)	380.514	28.6874	3	x'000020000000	-3.05836	-3.05836	-3.05836	28.6874	28.6874	20.81	0.069707	0.069707	20.81	20.81	1	294	303	20.34	6304: Scan 10288 (rt=28.6874) [E:\Pedro Casado\b1370p29\b1370p29_S9_R3221_Ku_100nM.raw]	Q:/Pedro's Lab/Cell Signalling Proteomics/Pedro Casado/PF/Phosphoproteomics/Primary Cells/DAT/Replicate 1/F001799.dat	AAGAB(M297);	AAGAB;	Q6PD74;
p00471	CATA_HUMAN	Catalase OS=Homo sapiens GN=CAT PE=1 SV=3	AFYVNVLNEEQR		741.374	44.6904	2	x'00000000000000	4.93673	-3.31594	0.384945	44.0438	44.967	707.41	9.59e-10	9.59e-10	100.35	100.35	69	445	456	86.12	12927: Scan 17759 (rt=44.6904) [E:\Pedro Casado\b1370p29\Replicate 2\b1370p29_S9_R3221_Ku_100nM_R.raw]	Q:/Pedro's Lab/Cell Signalling Proteomics/Pedro Casado/PF/Phosphoproteomics/Primary Cells/DAT/Replicate 2/F001898.dat	CAT(444-456, no_mod);	CAT;	P04040;
p00472	ZBT7A_HUMAN	Zinc finger and BTB domain-containing protein 7A OS=Homo sapiens GN=ZBTB7A PE=1 SV=1	AGAAAGDSDEESR	Phospho (ST)	658.243	9.90761	2	x'000000003000000	0.03043	-4.94497	-1.61282	9.77263	10.1371	94.73	6.48e-07	0.003503	67.96	47.79	16	330	342	40.34	45: Scan 2298 (rt=9.90761) [E:\Pedro Casado\b1370p29\b1370p29_S61_T7387_PF_0nM.raw]	Q:/Pedro's Lab/Cell Signalling Proteomics/Pedro Casado/PF/Phosphoproteomics/Primary Cells/DAT/Replicate 1/F001873.dat	ZBTB7A(S337);	ZBTB7A;	O95365;
p00473	ZBT7A_HUMAN	Zinc finger and BTB domain-containing protein 7A OS=Homo sapiens GN=ZBTB7A PE=1 SV=1	AGAAAGDSDEESRADDK	Phospho (ST)	872.838	10.6354	2	x'0000000000003000000	0.61996	-0.66469	0.61996	10.6354	10.7359	108.88	1.6e-07	0.000138	76.44	60.25	4	330	346	44.06	424: Scan 2726 (rt=10.6354) [E:\Pedro Casado\b1370p29\Replicate 2\b1370p29_S18_T0741_PF_1000nM_R.raw]	Q:/Pedro's Lab/Cell Signalling Proteomics/Pedro Casado/PF/Phosphoproteomics/Primary Cells/DAT/Replicate 2/F001907.dat	ZBTB7A(S341);	ZBTB7A;	O95365;
p00474	CL043_HUMAN	Uncharacterized protein C12orf43 OS=Homo sapiens GN=C12orf43 PE=1 SV=2	AGAANSQLSTSQPSLR	Phospho (ST)	834.392	26.7543	2	x'000000000300000000	0.64796	-0.048	0.623962	26.342	26.7543	55.77	3.48e-05	0.019987	55.77	38.5	10	48	63	21.51	6744: Scan 10199 (rt=26.7543) [E:\Pedro Casado\b1370p29\Replicate 2\b1370p29_S34_T3676_Ku_1000nM_R.raw]	Q:/Pedro's Lab/Cell Signalling Proteomics/Pedro Casado/PF/Phosphoproteomics/Primary Cells/DAT/Replicate 2/F001931.dat	C12orf43(S56);	C12orf43;	Q96C57;
p00475	CAP1_HUMAN	Adenylyl cyclase-associated protein 1 OS=Homo sapiens GN=CAP1 PE=1 SV=5	AGAAPYVQAFDSLLAGPVAEYLK		784.414	86.3538	3	x'0000000000000000000000000	-1.1016	-1.1016	-1.1016	86.3538	86.3538	235.6	3.92e-08	3.92e-08	82.49	82.49	1	38	60	79.32	26490: Scan 34400 (rt=86.3538) [E:\Pedro Casado\b1370p29\b1370p29_S16_T0741_PF_0nM.raw]	Q:/Pedro's Lab/Cell Signalling Proteomics/Pedro Casado/PF/Phosphoproteomics/Primary Cells/DAT/Replicate 1/F001828.dat	CAP1(37-60, no_mod);	CAP1;	Q01518;
p00476	CAP1_HUMAN	Adenylyl cyclase-associated protein 1 OS=Homo sapiens GN=CAP1 PE=1 SV=5	AGAAPYVQAFDSLLAGPVAEYLK		1176.12	86.5567	2	x'0000000000000000000000000	2.20277	0.926295	2.20277	86.2599	86.5567	111.8	0.000111	0.000111	47.68	47.68	2	38	60	43.34	28474: Scan 35700 (rt=86.5567) [E:\Pedro Casado\b1370p29\Replicate 2\b1370p29_S16_T0741_PF_0nM_R.raw]	Q:/Pedro's Lab/Cell Signalling Proteomics/Pedro Casado/PF/Phosphoproteomics/Primary Cells/DAT/Replicate 2/F001905.dat	CAP1(37-60, no_mod);	CAP1;	Q01518;
p00477	ZCH18_HUMAN	Zinc finger CCCH domain-containing protein 18 OS=Homo sapiens GN=ZC3H18 PE=1 SV=2	AGAEDDEEKGEGTPR	Phospho (ST)	820.825	10.4753	2	x'00000000000003000	-1.08134	-1.08134	-1.08134	10.4753	10.4753	494.69	8.53e-08	8.53e-08	78.95	78.95	1	150	164	78.95	382: Scan 2645 (rt=10.4753) [E:\Pedro Casado\b1370p29\Replicate 2\b1370p29_S22_T0746_PF_100nM_R.raw]	Q:/Pedro's Lab/Cell Signalling Proteomics/Pedro Casado/PF/Phosphoproteomics/Primary Cells/DAT/Replicate 2/F001911.dat	ZC3H18(T162);	ZC3H18;	Q86VM9;
p00478	MYO9B_HUMAN	Unconventional myosin-IXb OS=Homo sapiens GN=MYO9B PE=1 SV=3	AGAEEGGQGQAAGGQQVAEQGPEPAEDGGHLASEPEVQPSDR		1025.21	29.8087	4	x'00000000000000000000000000000000000000000000	2.98694	0.05785	1.13185	29.3374	29.9556	203.12	3.22e-06	3.22e-06	67.85	67.85	6	1067	1108	65.68	7504: Scan 11318 (rt=29.8087) [E:\Pedro Casado\b1370p29\Replicate 2\b1370p29_S41_GMPB_CM_0nM_R.raw]	Q:/Pedro's Lab/Cell Signalling Proteomics/Pedro Casado/PF/Phosphoproteomics/Primary Cells/DAT/Replicate 2/F001916.dat	MYO9B(1066-1108, no_mod);	MYO9B;	Q13459;
p00479	SLTM_HUMAN	SAFB-like transcription modulator OS=Homo sapiens GN=SLTM PE=1 SV=2	AGAGMITQHSSNASPINR	Phospho (ST)	631.288	22.5898	3	x'00000000003000000000	3.22237	0.604493	0.604493	22.315	23.1199	206.19	0.001057	0.009984	43.58	36.6067	10	989	1006	11.16	4520: Scan 7978 (rt=22.5898) [E:\Pedro Casado\b1370p29\Replicate 2\b1370p29_S7_R3221_PF_100nM_R.raw]	Q:/Pedro's Lab/Cell Signalling Proteomics/Pedro Casado/PF/Phosphoproteomics/Primary Cells/DAT/Replicate 2/F001896.dat	SLTM(S998);	SLTM;	Q9NWH9;
p00480	ZN609_HUMAN	Zinc finger protein 609 OS=Homo sapiens GN=ZNF609 PE=1 SV=2	AGANSKGR	Phospho (ST)	420.69	13.9619	2	x'0000030000	-1.4094	-1.4094	-1.4094	13.9619	13.9619	223.93	0.055539	0.055539	18.52	18.52	1	403	410	9.35	1581: Scan 4203 (rt=13.9619) [E:\Pedro Casado\b1370p29\Replicate 2\b1370p29_S50_X7892_PF_0nM_R.raw]	Q:/Pedro's Lab/Cell Signalling Proteomics/Pedro Casado/PF/Phosphoproteomics/Primary Cells/DAT/Replicate 2/F002001.dat	ZNF609(S407);	ZNF609;	O15014;
p00481	TFE2_HUMAN	Transcription factor E2-alpha OS=Homo sapiens GN=TCF3 PE=1 SV=1	AGAPGALSPSYDGGLHGLQSK	Phospho (ST)	688.323	37.6877	3	x'00000000003000000000000	4.01075	-2.47824	-2.47824	37.4524	38.4094	67.682	2.39e-06	3.1e-05	68.44	61.455	68	372	392	38.95	9089: Scan 13957 (rt=37.6877) [E:\Pedro Casado\b1370p29\b1370p29_S56_R9150_PF_0nM.raw]	Q:/Pedro's Lab/Cell Signalling Proteomics/Pedro Casado/PF/Phosphoproteomics/Primary Cells/DAT/Replicate 1/F001881.dat	TCF3(S381);	TCF3;	P15923;
p00482	TFE2_HUMAN	Transcription factor E2-alpha OS=Homo sapiens GN=TCF3 PE=1 SV=1	AGAPGALSPSYDGGLHGLQSK	Phospho (ST)	1031.98	37.6247	2	x'00000000003000000000000	-1.85456	-1.85456	-1.85456	37.6247	37.855	59.812	1.49e-05	0.000121	60.57	54.645	4	372	392	43.72	9416: Scan 14139 (rt=37.6247) [E:\Pedro Casado\b1370p29\b1370p29_S55_F3347_PF_0nM.raw]	Q:/Pedro's Lab/Cell Signalling Proteomics/Pedro Casado/PF/Phosphoproteomics/Primary Cells/DAT/Replicate 1/F001880.dat	TCF3(S381);	TCF3;	P15923;
p00483	EP400_HUMAN	E1A-binding protein p400 OS=Homo sapiens GN=EP400 PE=1 SV=4	AGAPGPGLGLCSSSPTGGFVDASVLVR	Phospho (ST)	870.422	65.8421	3	x'00000000000030000000000000000	2.82757	2.82757	2.82757	65.8421	65.8421	25.93	0.060499	0.060499	25.93	25.93	3	152	178	12.7	21171: Scan 27008 (rt=65.8421) [E:\Pedro Casado\b1370p29\Replicate 2\b1370p29_S14_R2338_Ku_100nM_R.raw]	Q:/Pedro's Lab/Cell Signalling Proteomics/Pedro Casado/PF/Phosphoproteomics/Primary Cells/DAT/Replicate 2/F001903.dat	EP400(S163);	EP400;	Q96L91;
p00484	SLAI2_HUMAN	SLAIN motif-containing protein 2 OS=Homo sapiens GN=SLAIN2 PE=1 SV=2	AGASIPSSGAASPR	Phospho (ST)	654.802	20.4033	2	x'0000000000003000	1.07144	-0.88637	1.07144	20.4033	20.5057	143.01	0.049314	0.049314	22.39	22.39	2	52	65	4.63	3826: Scan 7010 (rt=20.4033) [E:\Pedro Casado\b1370p29\Replicate 2\b1370p29_S49_T4628_PF_100nM_R.raw]	Q:/Pedro's Lab/Cell Signalling Proteomics/Pedro Casado/PF/Phosphoproteomics/Primary Cells/DAT/Replicate 2/F002000.dat	SLAIN2(S63);	SLAIN2;	Q9P270;
p00485	TXNL1_HUMAN	Thioredoxin-like protein 1 OS=Homo sapiens GN=TXNL1 PE=1 SV=3	AGCECLNESDEHGFDNCLR		761.634	30.314	3	x'000000000000000000000	4.72415	-1.62586	0.096412	29.4762	30.5251	69.55	9.76e-07	9.76e-07	69.55	69.55	22	133	151	69.55	7460: Scan 11449 (rt=30.314) [E:\Pedro Casado\b1370p29\Replicate 2\b1370p29_S9_R3221_Ku_100nM_R.raw]	Q:/Pedro's Lab/Cell Signalling Proteomics/Pedro Casado/PF/Phosphoproteomics/Primary Cells/DAT/Replicate 2/F001898.dat	TXNL1(132-151, no_mod);	TXNL1;	O43396;
p00486	HDGF_HUMAN	Hepatoma-derived growth factor OS=Homo sapiens GN=HDGF PE=1 SV=1	AGDLLEDSPK	Phospho (ST)	562.75	28.8483	2	x'000000003000	4.5884	-1.03696	0.840371	28.1688	29.4842	548.732	2.5e-07	0.001891	73.74	53.6986	673	158	167	73.74	7777: Scan 11441 (rt=28.8482) [E:\Pedro Casado\b1370p29\Replicate 2\b1370p29_S17_T0741_PF_100nM_R.raw]	Q:/Pedro's Lab/Cell Signalling Proteomics/Pedro Casado/PF/Phosphoproteomics/Primary Cells/DAT/Replicate 2/F001906.dat	HDGF(S165);	HDGF;	P51858;
p00487	HDGF_HUMAN	Hepatoma-derived growth factor OS=Homo sapiens GN=HDGF PE=1 SV=1	AGDLLEDSPK	Phospho (ST)	1124.49	29.2195	1	x'000000003000	3.57015	-3.46158	-0.70228	28.0923	29.4607	526.01	2.09e-05	2.09e-05	54.51	54.51	34	158	167	52.52	6520: Scan 10283 (rt=29.2195) [E:\Pedro Casado\b1370p29\b1370p29_S21_T0746_PF_0nM.raw]	Q:/Pedro's Lab/Cell Signalling Proteomics/Pedro Casado/PF/Phosphoproteomics/Primary Cells/DAT/Replicate 1/F001833.dat	HDGF(S165);	HDGF;	P51858;
p00488	HDGF_HUMAN	Hepatoma-derived growth factor OS=Homo sapiens GN=HDGF PE=1 SV=1	AGDLLEDSPKRPK	Phospho (ST)	377.19	19.1831	4	x'000000003000000	0.463871	-2.51342	-0.86527	19.1831	20.5731	550.932	0.00247	0.00247	36.68	36.68	21	158	170	36.68	3218: Scan 6376 (rt=19.1831) [E:\Pedro Casado\b1370p29\b1370p29_S38_R9318_PF_0nM.raw]	Q:/Pedro's Lab/Cell Signalling Proteomics/Pedro Casado/PF/Phosphoproteomics/Primary Cells/DAT/Replicate 1/F001850.dat	HDGF(S165);	HDGF;	P51858;
p00489	HDGF_HUMAN	Hepatoma-derived growth factor OS=Homo sapiens GN=HDGF PE=1 SV=1	AGDLLEDSPKRPK	Phospho (ST)	502.584	20.3255	3	x'000000003000000	2.67423	-2.80849	-0.00731	18.8864	20.9772	621.482	6.46e-06	0.007666	62.25	45.395	229	158	170	62.25	3371: Scan 6676 (rt=20.3255) [E:\Pedro Casado\b1370p29\b1370p29_S9_R3221_Ku_100nM.raw]	Q:/Pedro's Lab/Cell Signalling Proteomics/Pedro Casado/PF/Phosphoproteomics/Primary Cells/DAT/Replicate 1/F001799.dat	HDGF(S165);	HDGF;	P51858;
p00490	HDGF_HUMAN	Hepatoma-derived growth factor OS=Homo sapiens GN=HDGF PE=1 SV=1	AGDLLEDSPKRPK	Phospho (ST)	753.372	20.3776	2	x'000000003000000	3.22316	-2.29278	-0.05981	18.8143	20.7087	534.41	3.58e-05	3.58e-05	54.9	54.9	79	158	170	54.9	3543: Scan 6611 (rt=20.3776) [E:\Pedro Casado\b1370p29\b1370p29_S20_T0741_Ku_1000nM.raw]	Q:/Pedro's Lab/Cell Signalling Proteomics/Pedro Casado/PF/Phosphoproteomics/Primary Cells/DAT/Replicate 1/F001832.dat	HDGF(S165);	HDGF;	P51858;
p00491	TMX2_HUMAN	Thioredoxin-related transmembrane protein 2 OS=Homo sapiens GN=TMX2 PE=1 SV=1	AGDNIPEEQPVASTPTTVSDGENKK	Phospho (ST)	888.737	28.941	3	x'000000000000000030000000000	-1.47304	-3.2416	-3.2416	28.941	28.9842	25.31	0.053736	0.0691	25.31	24.2767	4	270	294	7.4	7178: Scan 10891 (rt=28.941) [E:\Pedro Casado\b1370p29\Replicate 2\b1370p29_S59_T6096_PF_0nM_R.raw]	Q:/Pedro's Lab/Cell Signalling Proteomics/Pedro Casado/PF/Phosphoproteomics/Primary Cells/DAT/Replicate 2/F002010.dat	TMX2(T285);	TMX2;	Q9Y320;
p00492	BAZ2A_HUMAN	Bromodomain adjacent to zinc finger domain protein 2A OS=Homo sapiens GN=BAZ2A PE=1 SV=4	AGDPGEMPQSPTGLGQPK	Oxidation (M); Phospho (ST)	931.904	24.8886	2	x'00000002003000000000	0.741221	0.741221	0.741221	24.8886	24.8886	47.8	0.090846	0.090846	20.67	20.67	1	1388	1405	7.52	4223: Scan 8156 (rt=24.8886) [E:\Pedro Casado\b1370p29\b1370p29_S58_T2069_PF_0nM.raw]	Q:/Pedro's Lab/Cell Signalling Proteomics/Pedro Casado/PF/Phosphoproteomics/Primary Cells/DAT/Replicate 1/F001883.dat	BAZ2A(M1394);BAZ2A(S1397);	BAZ2A;	Q9UIF9;
p00493	BAZ2A_HUMAN	Bromodomain adjacent to zinc finger domain protein 2A OS=Homo sapiens GN=BAZ2A PE=1 SV=4	AGDPGEMPQSPTGLGQPK	Phospho (ST)	923.908	32.1124	2	x'00000000003000000000	1.4189	-1.13826	1.4189	32.1124	32.165	55.59	0.010054	0.010054	30.64	30.64	2	1388	1405	10.19	6853: Scan 11314 (rt=32.1124) [E:\Pedro Casado\b1370p29\Replicate 2\b1370p29_S58_T2069_PF_0nM_R.raw]	Q:/Pedro's Lab/Cell Signalling Proteomics/Pedro Casado/PF/Phosphoproteomics/Primary Cells/DAT/Replicate 2/F002009.dat	BAZ2A(S1397);	BAZ2A;	Q9UIF9;
p00494	AATF_HUMAN	Protein AATF OS=Homo sapiens GN=AATF PE=1 SV=1	AGDRNSEDDGVVMTFSSVK	Phospho (ST)	698.636	41.9783	3	x'000000300000000000000	3.33415	-0.0344	3.33415	41.3703	41.9783	38.21	0.001676	0.001676	38.21	38.21	5	198	216	33.87	12496: Scan 16924 (rt=41.9782) [E:\Pedro Casado\b1370p29\Replicate 2\b1370p29_S34_T3676_Ku_1000nM_R.raw]	Q:/Pedro's Lab/Cell Signalling Proteomics/Pedro Casado/PF/Phosphoproteomics/Primary Cells/DAT/Replicate 2/F001931.dat	AATF(S203);	AATF;	Q9NY61;
p00495	AATF_HUMAN	Protein AATF OS=Homo sapiens GN=AATF PE=1 SV=1	AGDRNSEDDGVVMTFSSVK	Phospho (ST)	1047.45	41.2719	2	x'000000300000000000000	0.274263	-3.07042	0.274263	41.2719	41.4124	86.03	2.78e-08	2.78e-08	86.03	86.03	2	198	216	78.91	11069: Scan 15783 (rt=41.2719) [E:\Pedro Casado\b1370p29\Replicate 2\b1370p29_S55_F3347_PF_0nM_R.raw]	Q:/Pedro's Lab/Cell Signalling Proteomics/Pedro Casado/PF/Phosphoproteomics/Primary Cells/DAT/Replicate 2/F002006.dat	AATF(S203);	AATF;	Q9NY61;
p00496	PDLI2_HUMAN	PDZ and LIM domain protein 2 OS=Homo sapiens GN=PDLIM2 PE=1 SV=1	AGDSAVLVLPPSPGPR	Phospho (ST)	806.911	45.6679	2	x'000000000000300000	4.99935	-4.81575	0.408235	45.2142	47.0311	225.12	2.1e-06	0.000372	67.05	52.19	165	186	201	60.73	13302: Scan 18182 (rt=45.6679) [E:\Pedro Casado\b1370p29\Replicate 2\b1370p29_S37_T0987_PF_1000nM_R.raw]	Q:/Pedro's Lab/Cell Signalling Proteomics/Pedro Casado/PF/Phosphoproteomics/Primary Cells/DAT/Replicate 2/F001934.dat	PDLIM2(S197);	PDLIM2;	Q96JY6;
p00497	ELF4_HUMAN	ETS-related transcription factor Elf-4 OS=Homo sapiens GN=ELF4 PE=1 SV=1	AGDTSDQEGHSLEEK	Phospho (ST)	561.557	14.5102	3	x'00003000000000000	1.06859	-2.67774	-0.55481	13.239	15.3748	132.85	5.29e-06	8.05e-06	61.6	60.05	77	147	161	46.22	1377: Scan 4237 (rt=14.5102) [E:\Pedro Casado\b1370p29\Replicate 2\b1370p29_S10_R3221_Ku_1000nM_R.raw]	Q:/Pedro's Lab/Cell Signalling Proteomics/Pedro Casado/PF/Phosphoproteomics/Primary Cells/DAT/Replicate 2/F001899.dat	ELF4(T150);	ELF4;	Q99607;
p00498	ELF4_HUMAN	ETS-related transcription factor Elf-4 OS=Homo sapiens GN=ELF4 PE=1 SV=1	AGDTSDQEGHSLEEK	Phospho (ST)	841.833	13.2205	2	x'00003000000000000	1.7798	-2.18061	1.7798	13.2205	15.0376	107.81	4.48e-05	0.000363	52.96	47.05	25	147	161	24.21	980: Scan 3678 (rt=13.2205) [E:\Pedro Casado\b1370p29\Replicate 2\b1370p29_S38_R9318_PF_0nM_R.raw]	Q:/Pedro's Lab/Cell Signalling Proteomics/Pedro Casado/PF/Phosphoproteomics/Primary Cells/DAT/Replicate 2/F001935.dat	ELF4(T150);	ELF4;	Q99607;
p00499	EWS_HUMAN	RNA-binding protein EWS OS=Homo sapiens GN=EWSR1 PE=1 SV=1	AGDWQCPNPGCGNQNFAWR		745.648	42.6995	3	x'000000000000000000000	3.87614	-1.02555	1.25743	42.3565	42.9834	222.34	8.7e-10	8.7e-10	102.28	102.28	17	519	537	102.28	11175: Scan 15847 (rt=42.6995) [E:\Pedro Casado\b1370p29\b1370p29_S23_T0746_PF_1000nM.raw]	Q:/Pedro's Lab/Cell Signalling Proteomics/Pedro Casado/PF/Phosphoproteomics/Primary Cells/DAT/Replicate 1/F001836.dat	EWSR1(518-537, no_mod);	EWSR1;	Q01844;
p00500	EWS_HUMAN	RNA-binding protein EWS OS=Homo sapiens GN=EWSR1 PE=1 SV=1	AGDWQCPNPGCGNQNFAWR		1117.97	42.6553	2	x'000000000000000000000	4.2056	0.982578	4.2056	42.4405	42.9611	265.47	4.37e-10	4.37e-10	105.1	105.1	4	519	537	100.91	13167: Scan 17286 (rt=42.6553) [E:\Pedro Casado\b1370p29\Replicate 2\b1370p29_S23_T0746_PF_1000nM_R.raw]	Q:/Pedro's Lab/Cell Signalling Proteomics/Pedro Casado/PF/Phosphoproteomics/Primary Cells/DAT/Replicate 2/F001912.dat	EWSR1(518-537, no_mod);	EWSR1;	Q01844;
p00501	YBOX3_HUMAN	Y-box-binding protein 3 OS=Homo sapiens GN=YBX3 PE=1 SV=4	AGEAPTENPAPPTQQSSAE		941.426	22.6103	2	x'000000000000000000000	0.785287	-2.73443	-1.33079	22.5589	23.2476	213.41	0.001106	0.001106	40.48	40.48	4	354	372	39.97	4848: Scan 8191 (rt=22.6103) [E:\Pedro Casado\b1370p29\Replicate 2\b1370p29_S29_R3762_Ku_1000nM_R.raw]	Q:/Pedro's Lab/Cell Signalling Proteomics/Pedro Casado/PF/Phosphoproteomics/Primary Cells/DAT/Replicate 2/F001921.dat	CSDA(353-372, no_mod);	CSDA;	P16989;
p00502	NBAS_HUMAN	Neuroblastoma-amplified sequence OS=Homo sapiens GN=NBAS PE=1 SV=2	AGEEDEGEEDSDSDYEISAK	Phospho (ST)	1127.9	28.1343	2	x'0000000000000300000000	4.29141	-1.47662	-1.47662	28.1343	28.8827	73.592	2.11e-07	0.020824	74.35	52.33	15	463	482	39.68	7355: Scan 10846 (rt=28.1343) [E:\Pedro Casado\b1370p29\Replicate 2\b1370p29_S27_R3762_PF_1000nM_R.raw]	Q:/Pedro's Lab/Cell Signalling Proteomics/Pedro Casado/PF/Phosphoproteomics/Primary Cells/DAT/Replicate 2/F001917.dat	NBAS(S475);	NBAS;	A2RRP1;
p00503	NBAS_HUMAN	Neuroblastoma-amplified sequence OS=Homo sapiens GN=NBAS PE=1 SV=2	AGEEDEGEEDSDSDYEISAK	Phospho (Y)	1127.9	28.1343	2	x'0000000000000004000000	-1.47662	-1.47662	-1.47662	28.1343	28.1343	73.592	0.026771	0.026771	23.32	23.32	1	463	482	3.68	7355: Scan 10846 (rt=28.1343) [E:\Pedro Casado\b1370p29\Replicate 2\b1370p29_S27_R3762_PF_1000nM_R.raw]	Q:/Pedro's Lab/Cell Signalling Proteomics/Pedro Casado/PF/Phosphoproteomics/Primary Cells/DAT/Replicate 2/F001917.dat	NBAS(Y477);	NBAS;	A2RRP1;
p00504	RS18_HUMAN	40S ribosomal protein S18 OS=Homo sapiens GN=RPS18 PE=1 SV=3	AGELTEDEVER		624.292	21.4328	2	x'0000000000000	2.26622	-3.06041	0.4372	21.0212	22.2816	97.44	1.58e-09	1.58e-09	97.44	97.44	60	56	66	89.69	4539: Scan 7657 (rt=21.4328) [E:\Pedro Casado\b1370p29\Replicate 2\b1370p29_S47_T1805_Ku_1000nM_R.raw]	Q:/Pedro's Lab/Cell Signalling Proteomics/Pedro Casado/PF/Phosphoproteomics/Primary Cells/DAT/Replicate 2/F001928.dat	RPS18(55-66, no_mod);	RPS18;	P62269;
p00505	NSUN2_HUMAN	tRNA (cytosine(34)-C(5))-methyltransferase OS=Homo sapiens GN=NSUN2 PE=1 SV=2	AGEPNSPDAEEANSPDVTAGCDPAGVHPPR	2 Phospho (ST)	1058.76	35.0161	3	x'00000030000000300000000000000000	4.82721	-1.41244	0.951076	33.9404	35.2384	119.64	7.94e-11	0.005872	112.63	70.87	141	738	767	41.82	8959: Scan 13099 (rt=35.0161) [E:\Pedro Casado\b1370p29\b1370p29_S16_T0741_PF_0nM.raw]	Q:/Pedro's Lab/Cell Signalling Proteomics/Pedro Casado/PF/Phosphoproteomics/Primary Cells/DAT/Replicate 1/F001828.dat	NSUN2(S743);NSUN2(S751);	NSUN2;	Q08J23;
p00506	NSUN2_HUMAN	tRNA (cytosine(34)-C(5))-methyltransferase OS=Homo sapiens GN=NSUN2 PE=1 SV=2	AGEPNSPDAEEANSPDVTAGCDPAGVHPPR	Phospho (ST)	774.326	32.276	4	x'00000030000000000000000000000000	3.0925	-2.15759	-1.69206	32.1709	32.6675	119.01	0.00136	0.021787	41.61	34.15	11	738	767	14.92	8412: Scan 12395 (rt=32.276) [E:\Pedro Casado\b1370p29\Replicate 2\b1370p29_S41_GMPB_CM_0nM_R.raw]	Q:/Pedro's Lab/Cell Signalling Proteomics/Pedro Casado/PF/Phosphoproteomics/Primary Cells/DAT/Replicate 2/F001916.dat	NSUN2(S743);	NSUN2;	Q08J23;
p00507	NSUN2_HUMAN	tRNA (cytosine(34)-C(5))-methyltransferase OS=Homo sapiens GN=NSUN2 PE=1 SV=2	AGEPNSPDAEEANSPDVTAGCDPAGVHPPR	Phospho (ST)	1032.1	32.7279	3	x'00000030000000000000000000000000	4.50717	-4.02746	1.65585	31.2476	32.8501	134.49	6.74e-13	0.004317	134.49	62.854	536	738	767	62.82	8338: Scan 12514 (rt=32.7279) [E:\Pedro Casado\b1370p29\Replicate 2\b1370p29_S9_R3221_Ku_100nM_R.raw]	Q:/Pedro's Lab/Cell Signalling Proteomics/Pedro Casado/PF/Phosphoproteomics/Primary Cells/DAT/Replicate 2/F001898.dat	NSUN2(S743);	NSUN2;	Q08J23;
p00508	UBP7_HUMAN	Ubiquitin carboxyl-terminal hydrolase 7 OS=Homo sapiens GN=USP7 PE=1 SV=2	AGEQQLSEPEDMEMEAGDTDDPPR	Oxidation (M); Phospho (ST)	915.021	38.7587	3	x'00000003000020000000000000	3.65312	3.07326	3.07326	38.5686	38.7587	198.39	0.000747	0.000747	41.5	41.5	4	12	35	41.5	9943: Scan 14457 (rt=38.7587) [E:\Pedro Casado\b1370p29\b1370p29_S19_T0741_Ku_100nM.raw]	Q:/Pedro's Lab/Cell Signalling Proteomics/Pedro Casado/PF/Phosphoproteomics/Primary Cells/DAT/Replicate 1/F001831.dat	USP7(M23);USP7(S18);	USP7;	Q93009;
p00509	UBP7_HUMAN	Ubiquitin carboxyl-terminal hydrolase 7 OS=Homo sapiens GN=USP7 PE=1 SV=2	AGEQQLSEPEDMEMEAGDTDDPPR	Phospho (ST)	909.685	41.8431	3	x'00000003000000000000000000	4.80732	-4.75601	-1.37746	41.3347	42.2489	198.39	1.34e-08	1.34e-08	88.11	88.11	46	12	35	76.91	11088: Scan 15783 (rt=41.8431) [E:\Pedro Casado\b1370p29\b1370p29_S19_T0741_Ku_100nM.raw]	Q:/Pedro's Lab/Cell Signalling Proteomics/Pedro Casado/PF/Phosphoproteomics/Primary Cells/DAT/Replicate 1/F001831.dat	USP7(S18);	USP7;	Q93009;
p00510	UBP7_HUMAN	Ubiquitin carboxyl-terminal hydrolase 7 OS=Homo sapiens GN=USP7 PE=1 SV=2	AGEQQLSEPEDMEMEAGDTDDPPR	Phospho (ST)	1364.03	41.9611	2	x'00000003000000000000000000	3.37155	-2.2043	-0.2234	41.4947	42.0438	183.63	2.63e-13	2.63e-13	135.58	135.58	10	12	35	118.49	11553: Scan 16575 (rt=41.9611) [E:\Pedro Casado\b1370p29\b1370p29_S42_GMPB_CM_PF_100nM.raw]	Q:/Pedro's Lab/Cell Signalling Proteomics/Pedro Casado/PF/Phosphoproteomics/Primary Cells/DAT/Replicate 1/F001855.dat	USP7(S18);	USP7;	Q93009;
p00511	EF2_HUMAN	Elongation factor 2 OS=Homo sapiens GN=EEF2 PE=1 SV=4	AGETRFTDTR	Phospho (ST)	411.847	15.8123	3	x'000000030000	0.864084	-0.62068	0.01217	15.4665	16.0798	49.42	0.020188	0.020188	25.4	25.4	5	51	60	8.06	2587: Scan 5321 (rt=15.8123) [E:\Pedro Casado\b1370p29\Replicate 2\b1370p29_S17_T0741_PF_100nM_R.raw]	Q:/Pedro's Lab/Cell Signalling Proteomics/Pedro Casado/PF/Phosphoproteomics/Primary Cells/DAT/Replicate 2/F001906.dat	EEF2(T57);	EEF2;	P13639;
p00512	QIL1_HUMAN	Protein QIL1 OS=Homo sapiens GN=QIL1 PE=1 SV=1	AGEVVPPAMYQFSQYVCQQTGLQIPQLPAPPK		1181.6	78.7332	3	x'0000000000000000000000000000000000	-0.28686	-0.28686	-0.28686	78.7332	78.7332	24.02	0.041609	0.041609	24.02	24.02	1	44	75	24.02	25873: Scan 32451 (rt=78.7332) [E:\Pedro Casado\b1370p29\Replicate 2\b1370p29_S29_R3762_Ku_1000nM_R.raw]	Q:/Pedro's Lab/Cell Signalling Proteomics/Pedro Casado/PF/Phosphoproteomics/Primary Cells/DAT/Replicate 2/F001921.dat	QIL1(43-75, no_mod);	QIL1;	Q5XKP0;
p00513	ACTA_HUMAN	Actin, aortic smooth muscle OS=Homo sapiens GN=ACTA2 PE=1 SV=1	AGFAGDDAPR		488.728	18.6687	2	x'000000000000	1.53571	-2.07291	-0.98622	17.58	19.2403	420.6	1.2e-06	1.2e-06	67.43	67.43	182	21	30	67.42	1594: Scan 5177 (rt=18.6687) [E:\Pedro Casado\b1370p29\b1370p29_S24_T0746_Ku_1000nM.raw]	Q:/Pedro's Lab/Cell Signalling Proteomics/Pedro Casado/PF/Phosphoproteomics/Primary Cells/DAT/Replicate 1/F001837.dat	POTEE(718-728, no_mod);ACTA1(20-30, no_mod);ACTC1(20-30, no_mod);ACTG2(19-29, no_mod);ACTG1(18-28, no_mod);ACTA2(20-30, no_mod);ACTB(18-28, no_mod);POTEJ(681-691, no_mod);POTEI(718-728, no_mod);POTEF(718-728, no_mod);	POTEE; ACTA1; ACTC1; ACTG2; ACTG1; ACTA2; ACTB; POTEJ; POTEI; POTEF;	Q6S8J3; P68133; P68032; P63267; P63261; P62736; P60709; P0CG39; P0CG38; A5A3E0;
p00514	PTN6_HUMAN	Tyrosine-protein phosphatase non-receptor type 6 OS=Homo sapiens GN=PTPN6 PE=1 SV=1	AGFWEEFESLQK		735.851	61.2665	2	x'00000000000000	2.68765	2.06167	2.68765	60.9565	61.2665	167.39	3.29e-06	3.29e-06	64.83	64.83	2	242	253	64.83	19125: Scan 24854 (rt=61.2665) [E:\Pedro Casado\b1370p29\Replicate 2\b1370p29_S41_GMPB_CM_0nM_R.raw]	Q:/Pedro's Lab/Cell Signalling Proteomics/Pedro Casado/PF/Phosphoproteomics/Primary Cells/DAT/Replicate 2/F001916.dat	PTPN6(241-253, no_mod);	PTPN6;	P29350;
p00515	COTL1_HUMAN	Coactosin-like protein OS=Homo sapiens GN=COTL1 PE=1 SV=3	AGGANYDAQTE		548.73	15.9354	2	x'0000000000000	-1.49802	-1.49802	-1.49802	15.9354	15.9354	271.53	0.051145	0.051145	20.03	20.03	1	132	142	20.03	2120: Scan 5005 (rt=15.9354) [E:\Pedro Casado\b1370p29\b1370p29_S41_GMPB_CM_0nM.raw]	Q:/Pedro's Lab/Cell Signalling Proteomics/Pedro Casado/PF/Phosphoproteomics/Primary Cells/DAT/Replicate 1/F001854.dat	COTL1(131-142, no_mod);	COTL1;	Q14019;
p00516	I2BP1_HUMAN	Interferon regulatory factor 2-binding protein 1 OS=Homo sapiens GN=IRF2BP1 PE=1 SV=1	AGGASPAASSTAQPPTQHR	Phospho (ST)	624.618	14.3749	3	x'000003000000000000000	2.3257	-3.12643	-0.57675	13.6986	15.1451	138.13	3.48e-07	0.027236	75.97	41.21	148	449	467	39.29	1807: Scan 4452 (rt=14.3749) [E:\Pedro Casado\b1370p29\Replicate 2\b1370p29_S42_GMPB_CM_PF_100nM_R.raw]	Q:/Pedro's Lab/Cell Signalling Proteomics/Pedro Casado/PF/Phosphoproteomics/Primary Cells/DAT/Replicate 2/F001918.dat	IRF2BP1(S453);	IRF2BP1;	Q8IU81;
p00517	BEGIN_HUMAN	Brain-enriched guanylate kinase-associated protein OS=Homo sapiens GN=BEGAIN PE=1 SV=1	AGGDLSLSPGR	Phospho (ST)	555.255	28.8105	2	x'0000000030000	3.54895	3.54895	3.54895	28.8105	28.8105	97.652	0.023186	0.023186	25.04	25.04	1	495	505	16.92	7053: Scan 10766 (rt=28.8105) [E:\Pedro Casado\b1370p29\Replicate 2\b1370p29_S39_R9318_PF_100nM_R.raw]	Q:/Pedro's Lab/Cell Signalling Proteomics/Pedro Casado/PF/Phosphoproteomics/Primary Cells/DAT/Replicate 2/F001936.dat	BEGAIN(S502);	BEGAIN;	Q9BUH8;
p00518	HS105_HUMAN	Heat shock protein 105 kDa OS=Homo sapiens GN=HSPH1 PE=1 SV=1	AGGIETIANEFSDR		740.357	47.0253	2	x'0000000000000000	1.76438	-2.68547	-0.4673	46.5849	47.0253	41.26	0.002035	0.002035	41.26	41.26	3	20	33	39.88	13402: Scan 18876 (rt=47.0253) [E:\Pedro Casado\b1370p29\b1370p29_S30_T3676_PF_0nM.raw]	Q:/Pedro's Lab/Cell Signalling Proteomics/Pedro Casado/PF/Phosphoproteomics/Primary Cells/DAT/Replicate 1/F001842.dat	HSPH1(19-33, no_mod);	HSPH1;	Q92598;
p00519	HSP74_HUMAN	Heat shock 70 kDa protein 4 OS=Homo sapiens GN=HSPA4 PE=1 SV=4	AGGIETIANEYSDR		748.354	36.903	2	x'0000000000000000	3.88372	-1.78967	-1.25444	36.1671	36.903	269.54	6.83e-05	6.83e-05	52.28	52.28	6	20	33	52.28	10008: Scan 14623 (rt=36.903) [E:\Pedro Casado\b1370p29\b1370p29_S30_T3676_PF_0nM.raw]	Q:/Pedro's Lab/Cell Signalling Proteomics/Pedro Casado/PF/Phosphoproteomics/Primary Cells/DAT/Replicate 1/F001842.dat	HSPA4(19-33, no_mod);	HSPA4;	P34932;
p00520	MAP1S_HUMAN	Microtubule-associated protein 1S OS=Homo sapiens GN=MAP1S PE=1 SV=2	AGGLGAEETPPTSVSESLPTLSDSDPVPLAPGAADSDEDTEGFGVPR	Phospho (ST)	935.827	70.7472	5	x'0000000000000000000000000000000000003000000000000	-0.90563	-0.90563	-0.90563	70.7472	70.7472	291.67	0.04443	0.08546	26.23	23.54	6	774	820	2.62	23061: Scan 29311 (rt=70.7472) [E:\Pedro Casado\b1370p29\Replicate 2\b1370p29_S18_T0741_PF_1000nM_R.raw]	Q:/Pedro's Lab/Cell Signalling Proteomics/Pedro Casado/PF/Phosphoproteomics/Primary Cells/DAT/Replicate 2/F001907.dat	MAP1S(S809);	MAP1S;	Q66K74;
p00521	MAP1S_HUMAN	Microtubule-associated protein 1S OS=Homo sapiens GN=MAP1S PE=1 SV=2	AGGLGAEETPPTSVSESLPTLSDSDPVPLAPGAADSDEDTEGFGVPR	Phospho (ST)	1169.53	70.3939	4	x'0000000003000000000000000000000000000000000000000	3.65695	-3.87391	-0.3652	69.4885	70.9929	236.67	1.03e-08	0.009235	92.48	42.426	428	774	820	28.63	21542: Scan 28242 (rt=70.3939) [E:\Pedro Casado\b1370p29\Replicate 2\b1370p29_S6_R3221_PF_0nM_R.raw]	Q:/Pedro's Lab/Cell Signalling Proteomics/Pedro Casado/PF/Phosphoproteomics/Primary Cells/DAT/Replicate 2/F001895.dat	MAP1S(T782);	MAP1S;	Q66K74;
p00522	MAP1S_HUMAN	Microtubule-associated protein 1S OS=Homo sapiens GN=MAP1S PE=1 SV=2	AGGLGAEETPPTSVSESLPTLSDSDPVPLAPGAADSDEDTEGFGVPR	Phospho (ST)	1559.05	70.3397	3	x'0000000000000000000000000000000000000000300000000	4.72153	-3.49395	4.72153	69.682	70.6132	274.91	1.02e-06	0.000199	71.79	58.83	50	774	820	32.47	22610: Scan 28780 (rt=70.3397) [E:\Pedro Casado\b1370p29\Replicate 2\b1370p29_S50_X7892_PF_0nM_R.raw]	Q:/Pedro's Lab/Cell Signalling Proteomics/Pedro Casado/PF/Phosphoproteomics/Primary Cells/DAT/Replicate 2/F002001.dat	MAP1S(T813);	MAP1S;	Q66K74;
p00523	LMNB2_HUMAN	Lamin-B2 OS=Homo sapiens GN=LMNB2 PE=1 SV=3	AGGPATPLSPTR	2 Phospho (ST)	642.774	25.7828	2	x'00000030000300	1.30032	0.474472	0.474472	25.7828	25.8151	274.7	0.015592	0.046245	26.2	22.735	3	9	20	12.5	5783: Scan 9250 (rt=25.7828) [E:\Pedro Casado\b1370p29\b1370p29_S13_R2338_PF_1000nM.raw]	Q:/Pedro's Lab/Cell Signalling Proteomics/Pedro Casado/PF/Phosphoproteomics/Primary Cells/DAT/Replicate 1/F001810.dat	LMNB2(T14);LMNB2(T19);	LMNB2;	Q03252;
p00524	LMNB2_HUMAN	Lamin-B2 OS=Homo sapiens GN=LMNB2 PE=1 SV=3	AGGPATPLSPTR	Phospho (ST)	602.791	22.7392	2	x'00000030000000	3.71562	-2.43278	1.13995	22.042	25.8499	123.13	1.88e-06	0.009144	66.99	47.05	171	9	20	39.88	4510: Scan 7989 (rt=22.7392) [E:\Pedro Casado\b1370p29\Replicate 2\b1370p29_S10_R3221_Ku_1000nM_R.raw]	Q:/Pedro's Lab/Cell Signalling Proteomics/Pedro Casado/PF/Phosphoproteomics/Primary Cells/DAT/Replicate 2/F001899.dat	LMNB2(T14);	LMNB2;	Q03252;
p00525	LMNB1_HUMAN	Lamin-B1 OS=Homo sapiens GN=LMNB1 PE=1 SV=2	AGGPTTPLSPTR		577.813	21.9066	2	x'00000000000000	0.591188	0.591188	0.591188	21.9066	21.9066	513.234	0.052158	0.052158	21.46	21.46	1	15	26	21.46	4806: Scan 7981 (rt=21.9066) [E:\Pedro Casado\b1370p29\Replicate 2\b1370p29_S30_T3676_PF_0nM_R.raw]	Q:/Pedro's Lab/Cell Signalling Proteomics/Pedro Casado/PF/Phosphoproteomics/Primary Cells/DAT/Replicate 2/F001923.dat	LMNB1(14-26, no_mod);	LMNB1;	P20700;
p00526	LMNB1_HUMAN	Lamin-B1 OS=Homo sapiens GN=LMNB1 PE=1 SV=2	AGGPTTPLSPTR	2 Phospho (ST)	657.779	25.935	2	x'00000300030000	0.49789	-0.15683	0.071562	25.8772	26.1172	798.272	0.02252	0.043733	24.57	22.27	5	15	26	8.02	6290: Scan 9775 (rt=25.935) [E:\Pedro Casado\b1370p29\Replicate 2\b1370p29_S11_R2338_PF_0nM_R.raw]	Q:/Pedro's Lab/Cell Signalling Proteomics/Pedro Casado/PF/Phosphoproteomics/Primary Cells/DAT/Replicate 2/F001900.dat	LMNB1(T19);LMNB1(S23);	LMNB1;	P20700;
p00527	LMNB1_HUMAN	Lamin-B1 OS=Homo sapiens GN=LMNB1 PE=1 SV=2	AGGPTTPLSPTR	Phospho (ST)	617.796	24.8733	2	x'00000030000000	2.21956	-3.26045	0.283728	22.2775	25.8911	712.644	6.03e-05	0.01909	52.09	35.092	283	15	26	14.65	5463: Scan 8944 (rt=24.8733) [E:\Pedro Casado\b1370p29\Replicate 2\b1370p29_S54_GMPB_1420_PF_0nM_R.raw]	Q:/Pedro's Lab/Cell Signalling Proteomics/Pedro Casado/PF/Phosphoproteomics/Primary Cells/DAT/Replicate 2/F002005.dat	LMNB1(T20);	LMNB1;	P20700;
p00528	LMNB1_HUMAN	Lamin-B1 OS=Homo sapiens GN=LMNB1 PE=1 SV=2	AGGPTTPLSPTRLSR	Phospho (ST)	530.937	28.3595	3	x'00000000030000000	-1.13977	-2.55506	-2.55506	28.2454	28.3595	548.34	0.006752	0.006752	32.02	32.02	8	15	29	20.79	6682: Scan 10564 (rt=28.3595) [E:\Pedro Casado\b1370p29\b1370p29_S49_T4628_PF_100nM.raw]	Q:/Pedro's Lab/Cell Signalling Proteomics/Pedro Casado/PF/Phosphoproteomics/Primary Cells/DAT/Replicate 1/F001863.dat	LMNB1(S23);	LMNB1;	P20700;
p00529	H1X_HUMAN	Histone H1x OS=Homo sapiens GN=H1FX PE=1 SV=1	AGGSAALSPSK	Phospho (ST)	513.237	14.5644	2	x'0000000000300	2.29682	-2.89617	-0.12397	13.6121	15.2514	138.99	1.51e-07	0.007926	76.62	53.2367	346	24	34	33.77	1706: Scan 4421 (rt=14.5644) [E:\Pedro Casado\b1370p29\Replicate 2\b1370p29_S14_R2338_Ku_100nM_R.raw]	Q:/Pedro's Lab/Cell Signalling Proteomics/Pedro Casado/PF/Phosphoproteomics/Primary Cells/DAT/Replicate 2/F001903.dat	H1FX(S33);	H1FX;	Q92522;
p00530	H1X_HUMAN	Histone H1x OS=Homo sapiens GN=H1FX PE=1 SV=1	AGGSAALSPSK	Phospho (ST)	1025.47	14.1594	1	x'0000000000300	0.789684	-0.57689	-0.57689	14.1594	14.663	138.98	0.003889	0.029602	32.49	26.725	3	24	34	17.92	1440: Scan 4159 (rt=14.1595) [E:\Pedro Casado\b1370p29\b1370p29_S54_GMPB_1420_PF_0nM.raw]	Q:/Pedro's Lab/Cell Signalling Proteomics/Pedro Casado/PF/Phosphoproteomics/Primary Cells/DAT/Replicate 1/F001879.dat	H1FX(S33);	H1FX;	Q92522;
p00531	H1X_HUMAN	Histone H1x OS=Homo sapiens GN=H1FX PE=1 SV=1	AGGSAALSPSKK	Phospho (ST)	385.192	11.5337	3	x'00000000003000	0.773933	-4.04148	-2.42766	9.98754	12.9515	126.13	0.00126	0.00502	38.68	34.465	47	24	35	23.33	501: Scan 2962 (rt=11.5337) [E:\Pedro Casado\b1370p29\b1370p29_S6_R3221_PF_0nM.raw]	Q:/Pedro's Lab/Cell Signalling Proteomics/Pedro Casado/PF/Phosphoproteomics/Primary Cells/DAT/Replicate 1/F001817.dat	H1FX(S33);	H1FX;	Q92522;
p00532	H1X_HUMAN	Histone H1x OS=Homo sapiens GN=H1FX PE=1 SV=1	AGGSAALSPSKK	Phospho (ST)	577.285	9.92638	2	x'00003000000000	1.45589	-4.63495	-0.66982	9.92121	12.9395	162.28	6.91e-09	0.005405	91.05	50.1533	450	24	35	34.47	89: Scan 2331 (rt=9.92638) [E:\Pedro Casado\b1370p29\Replicate 2\b1370p29_S58_T2069_PF_0nM_R.raw]	Q:/Pedro's Lab/Cell Signalling Proteomics/Pedro Casado/PF/Phosphoproteomics/Primary Cells/DAT/Replicate 2/F002009.dat	H1FX(S27);	H1FX;	Q92522;
p00533	DUT_HUMAN	Deoxyuridine 5'-triphosphate nucleotidohydrolase, mitochondrial OS=Homo sapiens GN=DUT PE=1 SV=4	AGGSPAPGPETPAISPSK	Phospho (ST)	850.899	28.2355	2	x'00003000000000000000	1.81964	-1.06308	-0.20414	28.0316	28.2908	60.85	9.58e-06	9.58e-06	60.85	60.85	4	85	102	54.1	6910: Scan 10575 (rt=28.2355) [E:\Pedro Casado\b1370p29\Replicate 2\b1370p29_S59_T6096_PF_0nM_R.raw]	Q:/Pedro's Lab/Cell Signalling Proteomics/Pedro Casado/PF/Phosphoproteomics/Primary Cells/DAT/Replicate 2/F002010.dat	DUT(S88);	DUT;	P33316;
p00534	SASH1_HUMAN	SAM and SH3 domain-containing protein 1 OS=Homo sapiens GN=SASH1 PE=1 SV=3	AGGSVESLR	Phospho (ST)	478.217	20.3136	2	x'00003000000	0.616082	0.301755	0.616082	19.9475	20.3136	279.702	1.13e-05	0.005576	58.92	43.96	4	504	512	29.92	3335: Scan 6791 (rt=20.3136) [E:\Pedro Casado\b1370p29\b1370p29_S60_T6581_PF_0nM.raw]	Q:/Pedro's Lab/Cell Signalling Proteomics/Pedro Casado/PF/Phosphoproteomics/Primary Cells/DAT/Replicate 1/F001885.dat	SASH1(S507);	SASH1;	O94885;
p00535	ARHGI_HUMAN	Rho guanine nucleotide exchange factor 18 OS=Homo sapiens GN=ARHGEF18 PE=1 SV=3	AGGTALLPGPPAPSPLPATPLSAK	Phospho (ST)	754.406	58.428	3	x'00000000000000000003000000	3.62314	0.012831	3.23822	58.3141	58.5074	86.8	0.016003	0.053832	26.44	22.65	6	1139	1162	9.84	18489: Scan 23862 (rt=58.428) [E:\Pedro Casado\b1370p29\Replicate 2\b1370p29_S12_R2338_PF_100nM_R.raw]	Q:/Pedro's Lab/Cell Signalling Proteomics/Pedro Casado/PF/Phosphoproteomics/Primary Cells/DAT/Replicate 2/F001901.dat	ARHGEF18(T1157);	ARHGEF18;	Q6ZSZ5;
p00536	WASP_HUMAN	Wiskott-Aldrich syndrome protein OS=Homo sapiens GN=WAS PE=1 SV=4	AGISEAQLTDAETSK		760.875	28.747	2	x'00000000000000000	-0.69025	-0.79553	-0.79553	28.747	28.929	146.39	5.52e-06	5.52e-06	63.7	63.7	2	274	288	63.7	7192: Scan 10841 (rt=28.747) [E:\Pedro Casado\b1370p29\Replicate 2\b1370p29_S24_T0746_Ku_1000nM_R.raw]	Q:/Pedro's Lab/Cell Signalling Proteomics/Pedro Casado/PF/Phosphoproteomics/Primary Cells/DAT/Replicate 2/F001913.dat	WAS(273-288, no_mod);	WAS;	P42768;
p00537	DKC1_HUMAN	H/ACA ribonucleoprotein complex subunit 4 OS=Homo sapiens GN=DKC1 PE=1 SV=3	AGLESGAEPGDGDSDTTK		853.872	18.0304	2	x'00000000000000000000	2.57543	-4.6473	0.84011	17.9134	18.8743	186.022	1.96e-05	1.96e-05	57.22	57.22	8	481	498	57.22	3117: Scan 6041 (rt=18.0304) [E:\Pedro Casado\b1370p29\Replicate 2\b1370p29_S24_T0746_Ku_1000nM_R.raw]	Q:/Pedro's Lab/Cell Signalling Proteomics/Pedro Casado/PF/Phosphoproteomics/Primary Cells/DAT/Replicate 2/F001913.dat	DKC1(480-498, no_mod);	DKC1;	O60832;
p00538	DKC1_HUMAN	H/ACA ribonucleoprotein complex subunit 4 OS=Homo sapiens GN=DKC1 PE=1 SV=3	AGLESGAEPGDGDSDTTK	2 Phospho (ST)	933.838	26.9623	2	x'00000300000000003000	3.59443	-3.08417	-0.25407	26.1405	27.1819	177.28	1.63e-07	2.05e-05	74.54	59.3867	111	481	498	51.6	7006: Scan 10430 (rt=26.9623) [E:\Pedro Casado\b1370p29\Replicate 2\b1370p29_S19_T0741_Ku_100nM_R.raw]	Q:/Pedro's Lab/Cell Signalling Proteomics/Pedro Casado/PF/Phosphoproteomics/Primary Cells/DAT/Replicate 2/F001908.dat	DKC1(S485);DKC1(T496);	DKC1;	O60832;
p00539	DKC1_HUMAN	H/ACA ribonucleoprotein complex subunit 4 OS=Homo sapiens GN=DKC1 PE=1 SV=3	AGLESGAEPGDGDSDTTK	Phospho (ST)	893.856	22.4736	2	x'00000000000000000300	2.20026	-2.04459	0.285043	21.1093	22.8754	159.33	7.46e-07	0.00529	70.41	40.0811	628	481	498	42.69	4461: Scan 7641 (rt=22.4736) [E:\Pedro Casado\b1370p29\b1370p29_S16_T0741_PF_0nM.raw]	Q:/Pedro's Lab/Cell Signalling Proteomics/Pedro Casado/PF/Phosphoproteomics/Primary Cells/DAT/Replicate 1/F001828.dat	DKC1(T497);	DKC1;	O60832;
p00540	DKC1_HUMAN	H/ACA ribonucleoprotein complex subunit 4 OS=Homo sapiens GN=DKC1 PE=1 SV=3	AGLESGAEPGDGDSDTTKK	2 Phospho (ST)	997.881	21.172	2	x'000003000000003000000	-4.53919	-4.53919	-4.53919	21.172	21.172	162.96	0.085466	0.085466	19.74	19.74	1	481	499	4.32	4686: Scan 7763 (rt=21.172) [E:\Pedro Casado\b1370p29\Replicate 2\b1370p29_S18_T0741_PF_1000nM_R.raw]	Q:/Pedro's Lab/Cell Signalling Proteomics/Pedro Casado/PF/Phosphoproteomics/Primary Cells/DAT/Replicate 2/F001907.dat	DKC1(S485);DKC1(S494);	DKC1;	O60832;
p00541	DKC1_HUMAN	H/ACA ribonucleoprotein complex subunit 4 OS=Homo sapiens GN=DKC1 PE=1 SV=3	AGLESGAEPGDGDSDTTKK	Phospho (ST)	638.938	16.7579	3	x'000000000000000003000	3.37967	-3.89386	0.338595	16.4096	18.4628	150.11	0.000195	0.005429	47.88	37.5267	107	481	499	29.95	2443: Scan 5328 (rt=16.7579) [E:\Pedro Casado\b1370p29\Replicate 2\b1370p29_S40_R9318_PF_1000nM_R.raw]	Q:/Pedro's Lab/Cell Signalling Proteomics/Pedro Casado/PF/Phosphoproteomics/Primary Cells/DAT/Replicate 2/F001937.dat	DKC1(T497);	DKC1;	O60832;
p00542	DKC1_HUMAN	H/ACA ribonucleoprotein complex subunit 4 OS=Homo sapiens GN=DKC1 PE=1 SV=3	AGLESGAEPGDGDSDTTKK	Phospho (ST)	957.902	17.5202	2	x'000000000000000003000	3.53956	-4.2983	-0.45251	16.4653	17.9338	177.28	8.82e-08	3.25e-05	81.19	64.1	265	481	499	42.37	3278: Scan 6076 (rt=17.5202) [E:\Pedro Casado\b1370p29\Replicate 2\b1370p29_S19_T0741_Ku_100nM_R.raw]	Q:/Pedro's Lab/Cell Signalling Proteomics/Pedro Casado/PF/Phosphoproteomics/Primary Cells/DAT/Replicate 2/F001908.dat	DKC1(T497);	DKC1;	O60832;
p00543	CCD86_HUMAN	Coiled-coil domain-containing protein 86 OS=Homo sapiens GN=CCDC86 PE=1 SV=1	AGLGSPERPPK	Phospho (ST)	396.864	17.582	3	x'0000030000000	1.91988	-1.41466	-0.8589	16.9723	18.2896	148.632	0.000125	0.000125	48.34	48.34	20	54	64	48.34	3276: Scan 6055 (rt=17.582) [E:\Pedro Casado\b1370p29\Replicate 2\b1370p29_S31_T3676_PF_100nM_R.raw]	Q:/Pedro's Lab/Cell Signalling Proteomics/Pedro Casado/PF/Phosphoproteomics/Primary Cells/DAT/Replicate 2/F001925.dat	CCDC86(S58);	CCDC86;	Q9H6F5;
p00544	CCD86_HUMAN	Coiled-coil domain-containing protein 86 OS=Homo sapiens GN=CCDC86 PE=1 SV=1	AGLGSPERPPK	Phospho (ST)	594.792	17.2998	2	x'0000030000000	3.05328	-3.3295	-1.0391	16.6104	18.2568	322.712	6.22e-07	6.22e-07	71.41	71.41	74	54	64	68.69	2761: Scan 5666 (rt=17.2998) [E:\Pedro Casado\b1370p29\Replicate 2\b1370p29_S59_T6096_PF_0nM_R.raw]	Q:/Pedro's Lab/Cell Signalling Proteomics/Pedro Casado/PF/Phosphoproteomics/Primary Cells/DAT/Replicate 2/F002010.dat	CCDC86(S58);	CCDC86;	Q9H6F5;
p00545	H2A2B_HUMAN	Histone H2A type 2-B OS=Homo sapiens GN=HIST2H2AB PE=1 SV=3	AGLQFPVGR		472.771	37.0692	2	x'00000000000	4.80325	-2.78531	0.966588	36.261	37.5462	150.35	7.53e-08	1.22e-05	77.41	66.7	204	22	30	68.24	10480: Scan 14718 (rt=37.0692) [E:\Pedro Casado\b1370p29\Replicate 2\b1370p29_S30_T3676_PF_0nM_R.raw]	Q:/Pedro's Lab/Cell Signalling Proteomics/Pedro Casado/PF/Phosphoproteomics/Primary Cells/DAT/Replicate 2/F001923.dat	H2AFJ(21-30, no_mod);HIST1H2AJ(21-30, no_mod);HIST1H2AA(21-30, no_mod);HIST1H2AH(21-30, no_mod);HIST1H2AC(21-30, no_mod);HIST2H2AB(21-30, no_mod);HIST3H2A(21-30, no_mod);H2AFV(23-32, no_mod);HIST2H2AA3(21-30, no_mod);HIST2H2AC(21-30, no_mod);HIST1H2AD(21-30, no_mod);H2AFX(21-30, no_mod);HIST1H2AG(21-30, no_mod);H2AFZ(23-32, no_mod);HIST1H2AB(21-30, no_mod);	H2AFJ; HIST1H2AJ; HIST1H2AA; HIST1H2AH; HIST1H2AC; HIST2H2AB; HIST3H2A; H2AFV; HIST2H2AA3; HIST2H2AC; HIST1H2AD; H2AFX; HIST1H2AG; H2AFZ; HIST1H2AB;	Q9BTM1; Q99878; Q96QV6; Q96KK5; Q93077; Q8IUE6; Q7L7L0; Q71UI9; Q6FI13; Q16777; P20671; P16104; P0C0S8; P0C0S5; P04908;
p00546	AHNK_HUMAN	Neuroblast differentiation-associated protein AHNAK OS=Homo sapiens GN=AHNAK PE=1 SV=2	AGLRVSAPEVSVGHK	Phospho (ST)	529.607	29.9618	3	x'00000030000000000	2.22411	-0.72708	0.653929	29.7011	30.5794	3808.13	0.012309	0.012309	29.01	29.01	10	327	341	29.01	7676: Scan 11463 (rt=29.9618) [E:\Pedro Casado\b1370p29\Replicate 2\b1370p29_S12_R2338_PF_100nM_R.raw]	Q:/Pedro's Lab/Cell Signalling Proteomics/Pedro Casado/PF/Phosphoproteomics/Primary Cells/DAT/Replicate 2/F001901.dat	AHNAK(S332);	AHNAK;	Q09666;
p00547	ARAP1_HUMAN	Arf-GAP with Rho-GAP domain, ANK repeat and PH domain-containing protein 1 OS=Homo sapiens GN=ARAP1 PE=1 SV=3	AGLSLQR	Phospho (ST)	412.706	24.9838	2	x	0.964299	0.964299	0.964299	24.9838	24.9838	306.732	0.074622	0.074622	20.22	20.22	1	872	878	0	5592: Scan 9121 (rt=24.9838) [E:\Pedro Casado\b1370p29\Replicate 2\b1370p29_S48_T4628_PF_0nM_R.raw]	Q:/Pedro's Lab/Cell Signalling Proteomics/Pedro Casado/PF/Phosphoproteomics/Primary Cells/DAT/Replicate 2/F001930.dat	ARAP1(871-878, no_mod);EPM2AIP1(233-240, no_mod);	ARAP1; EPM2AIP1;	Q96P48; Q7L775;
p00548	GSTK1_HUMAN	Glutathione S-transferase kappa 1 OS=Homo sapiens GN=GSTK1 PE=1 SV=3	AGMSAEQAQGLLEK		716.859	34.0698	2	x'0000000000000000	1.73499	0.32409	0.338059	34.0698	35.1188	76.27	0.000808	0.000808	40.27	40.27	3	145	158	40.27	9318: Scan 13339 (rt=34.0698) [E:\Pedro Casado\b1370p29\Replicate 2\b1370p29_S28_R3762_Ku_100nM_R.raw]	Q:/Pedro's Lab/Cell Signalling Proteomics/Pedro Casado/PF/Phosphoproteomics/Primary Cells/DAT/Replicate 2/F001919.dat	GSTK1(144-158, no_mod);	GSTK1;	Q9Y2Q3;
p00549	SRRM2_HUMAN	Serine/arginine repetitive matrix protein 2 OS=Homo sapiens GN=SRRM2 PE=1 SV=2	AGMSSNQSISSPVLDAVPR	Oxidation (M); Phospho (ST)	671.311	44.7678	3	x'000230000000000000000	4.75156	-2.45412	0.186483	44.7678	48.6654	1818.74	9.3e-06	0.000173	61.23	52.332	22	1394	1412	43.17	13254: Scan 17820 (rt=44.7678) [E:\Pedro Casado\b1370p29\Replicate 2\b1370p29_S24_T0746_Ku_1000nM_R.raw]	Q:/Pedro's Lab/Cell Signalling Proteomics/Pedro Casado/PF/Phosphoproteomics/Primary Cells/DAT/Replicate 2/F001913.dat	SRRM2(M1396);SRRM2(S1397);	SRRM2;	Q9UQ35;
p00550	SRRM2_HUMAN	Serine/arginine repetitive matrix protein 2 OS=Homo sapiens GN=SRRM2 PE=1 SV=2	AGMSSNQSISSPVLDAVPR	Oxidation (M); Phospho (ST)	1006.46	45.4381	2	x'000230000000000000000	3.92408	-3.53523	-0.45203	44.7844	48.6408	1954.12	7.43e-09	0.00015	92.17	63.938	161	1394	1412	45.24	13192: Scan 18080 (rt=45.4381) [E:\Pedro Casado\b1370p29\Replicate 2\b1370p29_S9_R3221_Ku_100nM_R.raw]	Q:/Pedro's Lab/Cell Signalling Proteomics/Pedro Casado/PF/Phosphoproteomics/Primary Cells/DAT/Replicate 2/F001898.dat	SRRM2(M1396);SRRM2(S1397);	SRRM2;	Q9UQ35;
p00551	SRRM2_HUMAN	Serine/arginine repetitive matrix protein 2 OS=Homo sapiens GN=SRRM2 PE=1 SV=2	AGMSSNQSISSPVLDAVPR	Phospho (ST)	665.981	49.0693	3	x'000030000000000000000	4.81873	-2.36953	3.84125	48.0622	49.1204	1819.09	2.46e-05	0.000371	57.78	49.446	217	1394	1412	38.44	15202: Scan 19975 (rt=49.0693) [E:\Pedro Casado\b1370p29\Replicate 2\b1370p29_S33_T3676_Ku_100nM_R.raw]	Q:/Pedro's Lab/Cell Signalling Proteomics/Pedro Casado/PF/Phosphoproteomics/Primary Cells/DAT/Replicate 2/F001929.dat	SRRM2(S1397);	SRRM2;	Q9UQ35;
p00552	SRRM2_HUMAN	Serine/arginine repetitive matrix protein 2 OS=Homo sapiens GN=SRRM2 PE=1 SV=2	AGMSSNQSISSPVLDAVPR	Phospho (ST)	998.465	47.9665	2	x'000030000000000000000	4.77663	-4.80775	0.616067	47.9665	48.86	1576.97	1.13e-09	0.001177	100.96	65.942	474	1394	1412	36.82	14786: Scan 19441 (rt=47.9665) [E:\Pedro Casado\b1370p29\Replicate 2\b1370p29_S26_R3762_PF_100nM_R.raw]	Q:/Pedro's Lab/Cell Signalling Proteomics/Pedro Casado/PF/Phosphoproteomics/Primary Cells/DAT/Replicate 2/F001915.dat	SRRM2(S1397);	SRRM2;	Q9UQ35;
p00553	TFPT_HUMAN	TCF3 fusion partner OS=Homo sapiens GN=TFPT PE=1 SV=1	AGNALTPELAPVQIK	Phospho (ST)	801.418	48.6034	2	x'00000030000000000	3.32828	-0.80709	-0.80709	48.5412	48.9812	57.69	0.009701	0.009701	30.11	30.11	8	202	216	30.11	13414: Scan 18751 (rt=48.6034) [E:\Pedro Casado\b1370p29\Replicate 2\b1370p29_S55_F3347_PF_0nM_R.raw]	Q:/Pedro's Lab/Cell Signalling Proteomics/Pedro Casado/PF/Phosphoproteomics/Primary Cells/DAT/Replicate 2/F002006.dat	TFPT(T207);	TFPT;	P0C1Z6;
p00554	FA21A_HUMAN	WASH complex subunit FAM21A OS=Homo sapiens GN=FAM21A PE=2 SV=3	AGNSDSEEDDANGR	2 Phospho (ST)	798.744	11.1742	2	x'0000303000000000	0.151679	-4.21067	-3.55882	10.9644	11.4167	274.81	2.3e-08	2.3e-08	76.59	76.59	13	155	168	76.59	437: Scan 2806 (rt=11.1742) [E:\Pedro Casado\b1370p29\b1370p29_S17_T0741_PF_100nM.raw]	Q:/Pedro's Lab/Cell Signalling Proteomics/Pedro Casado/PF/Phosphoproteomics/Primary Cells/DAT/Replicate 1/F001829.dat	FAM21C(S158);FAM21C(S160);FAM21A(S158);FAM21A(S160);FAM21B(S70);FAM21B(S72);	FAM21C; FAM21A; FAM21B;	Q9Y4E1; Q641Q2; Q5SNT6;
p00555	SAS10_HUMAN	Something about silencing protein 10 OS=Homo sapiens GN=UTP3 PE=1 SV=1	AGPTLTDENGDDLGLPPSPGDTSYYQDQVDDFHEAR	Phospho (ST)	993.924	56.4076	4	x'00000000000000000000003000000000000000	4.95936	-4.31634	0.507847	54.4977	56.7633	73.402	8.17e-07	2.14e-05	74.16	65.696	188	20	55	3.32	17965: Scan 23278 (rt=56.4075) [E:\Pedro Casado\b1370p29\Replicate 2\b1370p29_S18_T0741_PF_1000nM_R.raw]	Q:/Pedro's Lab/Cell Signalling Proteomics/Pedro Casado/PF/Phosphoproteomics/Primary Cells/DAT/Replicate 2/F001907.dat	UTP3(T41);	UTP3;	Q9NQZ2;
p00556	SAS10_HUMAN	Something about silencing protein 10 OS=Homo sapiens GN=UTP3 PE=1 SV=1	AGPTLTDENGDDLGLPPSPGDTSYYQDQVDDFHEAR	Phospho (ST)	1324.9	55.3989	3	x'00000000000000000030000000000000000000	4.97346	-4.54396	4.52025	54.4815	57.001	105.182	5.82e-10	2.49e-06	105.94	77.956	359	20	55	28.89	17165: Scan 22404 (rt=55.3989) [E:\Pedro Casado\b1370p29\Replicate 2\b1370p29_S51_X7892_PF_100nM_R.raw]	Q:/Pedro's Lab/Cell Signalling Proteomics/Pedro Casado/PF/Phosphoproteomics/Primary Cells/DAT/Replicate 2/F002002.dat	UTP3(S37);	UTP3;	Q9NQZ2;
p00557	SAS10_HUMAN	Something about silencing protein 10 OS=Homo sapiens GN=UTP3 PE=1 SV=1	AGPTLTDENGDDLGLPPSPGDTSYYQDQVDDFHEAR	Phospho (Y)	993.924	56.4076	4	x'00000000000000000000000004000000000000	4.95936	-4.31634	0.507847	54.4977	56.7633	73.402	3.65e-06	2.78e-05	67.66	61.895	69	20	55	56.13	17965: Scan 23278 (rt=56.4075) [E:\Pedro Casado\b1370p29\Replicate 2\b1370p29_S18_T0741_PF_1000nM_R.raw]	Q:/Pedro's Lab/Cell Signalling Proteomics/Pedro Casado/PF/Phosphoproteomics/Primary Cells/DAT/Replicate 2/F001907.dat	UTP3(Y44);	UTP3;	Q9NQZ2;
p00558	SAS10_HUMAN	Something about silencing protein 10 OS=Homo sapiens GN=UTP3 PE=1 SV=1	AGPTLTDENGDDLGLPPSPGDTSYYQDQVDDFHEAR	Phospho (Y)	1324.89	57.001	3	x'00000000000000000000000004000000000000	4.97346	-4.54396	-2.7311	54.4815	57.001	89.172	0.000101	0.001406	53.15	46.005	118	20	55	38.86	18077: Scan 23167 (rt=57.001) [E:\Pedro Casado\b1370p29\Replicate 2\b1370p29_S59_T6096_PF_0nM_R.raw]	Q:/Pedro's Lab/Cell Signalling Proteomics/Pedro Casado/PF/Phosphoproteomics/Primary Cells/DAT/Replicate 2/F002010.dat	UTP3(Y44);	UTP3;	Q9NQZ2;
p00559	6PGD_HUMAN	6-phosphogluconate dehydrogenase, decarboxylating OS=Homo sapiens GN=PGD PE=1 SV=3	AGQAVDDFIEK		596.797	32.3731	2	x'0000000000000	4.28338	-0.8023	1.16148	31.7107	32.4663	255.49	0.000851	0.000851	39.89	39.89	6	77	87	39.89	9143: Sum of 2 scans in range 12864 (rt=32.3097) to 12920 (rt=32.4364) [E:\Pedro Casado\b1370p29\Replicate 2\b1370p29_S16_T0741_PF_0nM_R.raw]	Q:/Pedro's Lab/Cell Signalling Proteomics/Pedro Casado/PF/Phosphoproteomics/Primary Cells/DAT/Replicate 2/F001905.dat	PGD(76-87, no_mod);	PGD;	P52209;
p00560	MPP8_HUMAN	M-phase phosphoprotein 8 OS=Homo sapiens GN=MPHOSPH8 PE=1 SV=2	AGQDMGLEHGFEKPLDSAMSAEEDTDVR	Phospho (ST)	779.583	47.6681	4	x'000000000000000000000000030000	4.49442	1.06509	1.566	47.1731	47.9108	74.48	5.3e-05	0.016263	55.06	39.11	9	300	327	25.78	14274: Scan 19335 (rt=47.6681) [E:\Pedro Casado\b1370p29\b1370p29_S27_R3762_PF_1000nM.raw]	Q:/Pedro's Lab/Cell Signalling Proteomics/Pedro Casado/PF/Phosphoproteomics/Primary Cells/DAT/Replicate 1/F001839.dat	MPHOSPH8(T324);	MPHOSPH8;	Q99549;
p00561	MPP8_HUMAN	M-phase phosphoprotein 8 OS=Homo sapiens GN=MPHOSPH8 PE=1 SV=2	AGQDMGLEHGFEKPLDSAMSAEEDTDVR	Phospho (ST)	1039.11	47.1544	3	x'000000000000000000000000030000	4.79496	-1.37014	3.44635	47.1544	47.9151	315.922	2.68e-07	0.000239	77.85	63.1333	30	300	327	43.6	14855: Scan 19258 (rt=47.1544) [E:\Pedro Casado\b1370p29\Replicate 2\b1370p29_S27_R3762_PF_1000nM_R.raw]	Q:/Pedro's Lab/Cell Signalling Proteomics/Pedro Casado/PF/Phosphoproteomics/Primary Cells/DAT/Replicate 2/F001917.dat	MPHOSPH8(T324);	MPHOSPH8;	Q99549;
p00562	RD23A_HUMAN	UV excision repair protein RAD23 homolog A OS=Homo sapiens GN=RAD23A PE=1 SV=1	AGQGTSAPPEASPTAAPESSTSFPPAPTSGMSHPPPAAR	Phospho (ST)	945.678	38.5485	4	x'00000300000000000000000000000000000000000	4.26495	-4.44706	-3.58961	37.164	38.5485	213.722	0.002407	0.019427	39.13	32.5867	15	81	119	7.04	10127: Scan 14616 (rt=38.5485) [E:\Pedro Casado\b1370p29\b1370p29_S14_R2338_Ku_100nM.raw]	Q:/Pedro's Lab/Cell Signalling Proteomics/Pedro Casado/PF/Phosphoproteomics/Primary Cells/DAT/Replicate 1/F001812.dat	RAD23A(T85);	RAD23A;	P54725;
p00563	GIT2_HUMAN	ARF GTPase-activating protein GIT2 OS=Homo sapiens GN=GIT2 PE=1 SV=2	AGQILQAELLAVYGADPGTQDSSGK		830.423	60.0754	3	x'000000000000000000000000000	-0.05024	-0.05024	-0.05024	60.0754	60.0754	84.21	0.02856	0.02856	26.95	26.95	1	177	201	26.95	17571: Scan 23659 (rt=60.0754) [E:\Pedro Casado\b1370p29\b1370p29_S9_R3221_Ku_100nM.raw]	Q:/Pedro's Lab/Cell Signalling Proteomics/Pedro Casado/PF/Phosphoproteomics/Primary Cells/DAT/Replicate 1/F001799.dat	GIT2(176-201, no_mod);	GIT2;	Q14161;
p00564	CES1P_HUMAN	Putative inactive carboxylesterase 4 OS=Homo sapiens GN=CES1P1 PE=5 SV=2	AGQLISELFTNR		674.865	56.0059	2	x	1.08554	-0.50233	-0.01261	55.7911	56.0059	60.23	6.31e-06	6.31e-06	60.23	60.23	3	94	105	0	17031: Scan 22568 (rt=56.0059) [E:\Pedro Casado\b1370p29\Replicate 2\b1370p29_S37_T0987_PF_1000nM_R.raw]	Q:/Pedro's Lab/Cell Signalling Proteomics/Pedro Casado/PF/Phosphoproteomics/Primary Cells/DAT/Replicate 2/F001934.dat	CES1P1(93-105, no_mod);	CES1P1;	Q9UKY3;
p00565	EST1_HUMAN	Liver carboxylesterase 1 OS=Homo sapiens GN=CES1 PE=1 SV=2	AGQLLSELFTNR		674.865	56.0059	2	x'00000000000000	1.08554	-0.50233	-0.01261	55.7911	56.0059	60.23	6.31e-06	6.31e-06	60.23	60.23	3	93	104	59.64	17031: Scan 22568 (rt=56.0059) [E:\Pedro Casado\b1370p29\Replicate 2\b1370p29_S37_T0987_PF_1000nM_R.raw]	Q:/Pedro's Lab/Cell Signalling Proteomics/Pedro Casado/PF/Phosphoproteomics/Primary Cells/DAT/Replicate 2/F001934.dat	CES1(92-104, no_mod);	CES1;	P23141;
p00566	MY18B_HUMAN	Unconventional myosin-XVIIIb OS=Homo sapiens GN=MYO18B PE=1 SV=1	AGSDEGNLSLR	Phospho (ST)	599.758	26.6756	2	x'0003000000000	-2.30647	-2.30647	-2.30647	26.6756	26.6756	66.6	1.17e-06	1.17e-06	66.6	66.6	1	2294	2304	57.31	5302: Scan 9175 (rt=26.6756) [E:\Pedro Casado\b1370p29\Replicate 2\b1370p29_S57_R9368_PF_0nM_R.raw]	Q:/Pedro's Lab/Cell Signalling Proteomics/Pedro Casado/PF/Phosphoproteomics/Primary Cells/DAT/Replicate 2/F002008.dat	MYO18B(S2296);	MYO18B;	Q8IUG5;
p00567	ARPC5_HUMAN	Actin-related protein 2/3 complex subunit 5 OS=Homo sapiens GN=ARPC5 PE=1 SV=3	AGSIVLK	Phospho (ST)	384.208	26.047	2	x'000300000	1.69755	-2.89537	1.69755	25.7581	26.047	34.5	0.002821	0.002821	34.5	34.5	3	75	81	22.34	5766: Scan 9422 (rt=26.047) [E:\Pedro Casado\b1370p29\b1370p29_S38_R9318_PF_0nM.raw]	Q:/Pedro's Lab/Cell Signalling Proteomics/Pedro Casado/PF/Phosphoproteomics/Primary Cells/DAT/Replicate 1/F001850.dat	ARPC5(S77);	ARPC5;	O15511;
p00568	TAOK1_HUMAN	Serine/threonine-protein kinase TAO1 OS=Homo sapiens GN=TAOK1 PE=1 SV=1	AGSLKDPEIAELFFK	Phospho (ST)	872.931	63.6053	2	x'00030000000000000	-1.25642	-1.25642	-1.25642	63.6053	63.6053	26.89	0.027115	0.027115	26.89	26.89	1	7	21	26.36	18588: Scan 25237 (rt=63.6053) [E:\Pedro Casado\b1370p29\Replicate 2\b1370p29_S52_GMPB_AS_PF_0nM_R.raw]	Q:/Pedro's Lab/Cell Signalling Proteomics/Pedro Casado/PF/Phosphoproteomics/Primary Cells/DAT/Replicate 2/F002003.dat	TAOK1(S9);	TAOK1;	Q7L7X3;
p00569	TAOK1_HUMAN	Serine/threonine-protein kinase TAO1 OS=Homo sapiens GN=TAOK1 PE=1 SV=1	AGSLKDPEIAELFFKEDPEK	Phospho (ST)	781.709	57.2713	3	x'0003000000000000000000	-2.16429	-2.16429	-2.16429	57.2713	57.2713	77.89	0.003649	0.003649	35.26	35.26	1	7	26	35.26	17309: Sum of 2 scans in range 23130 (rt=57.2337) to 23159 (rt=57.3088) [E:\Pedro Casado\b1370p29\b1370p29_S37_T0987_PF_1000nM.raw]	Q:/Pedro's Lab/Cell Signalling Proteomics/Pedro Casado/PF/Phosphoproteomics/Primary Cells/DAT/Replicate 1/F001849.dat	TAOK1(S9);	TAOK1;	Q7L7X3;
p00570	COBL1_HUMAN	Cordon-bleu protein-like 1 OS=Homo sapiens GN=COBLL1 PE=1 SV=2	AGSLQLSSMSAGNSSLRR	Phospho (ST)	634.636	32.4962	3	x'00000000000000300000	1.69816	0.119944	1.69816	32.4962	33.0249	184.24	3.54e-05	0.001054	55.39	48.92	9	380	397	19.41	9038: Scan 12767 (rt=32.4962) [E:\Pedro Casado\b1370p29\Replicate 2\b1370p29_S23_T0746_PF_1000nM_R.raw]	Q:/Pedro's Lab/Cell Signalling Proteomics/Pedro Casado/PF/Phosphoproteomics/Primary Cells/DAT/Replicate 2/F001912.dat	COBLL1(S393);	COBLL1;	Q53SF7;
p00571	PELP1_HUMAN	Proline-, glutamic acid- and leucine-rich protein 1 OS=Homo sapiens GN=PELP1 PE=1 SV=2	AGSNEDPILAPSGTPPPTIPPDETFGGR	Phospho (ST)	957.451	54.6891	3	x'000000000000000000300000000000	4.95342	-2.82542	3.29998	53.8297	56.3363	151.48	3.07e-07	0.000803	77.59	54.7871	577	732	759	40.85	17519: Scan 22430 (rt=54.6891) [E:\Pedro Casado\b1370p29\Replicate 2\b1370p29_S29_R3762_Ku_1000nM_R.raw]	Q:/Pedro's Lab/Cell Signalling Proteomics/Pedro Casado/PF/Phosphoproteomics/Primary Cells/DAT/Replicate 2/F001921.dat	PELP1(T749);	PELP1;	Q8IZL8;
p00572	ZN740_HUMAN	Zinc finger protein 740 OS=Homo sapiens GN=ZNF740 PE=1 SV=1	AGSPDVLR	Phospho (ST)	447.708	22.724	2	x'0003000000	3.2919	-1.6107	0.023506	22.3624	23.6914	66.42	1.4e-06	1.4e-06	66.42	66.42	83	42	49	60.09	4949: Sum of 2 scans in range 8198 (rt=22.7033) to 8217 (rt=22.7447) [E:\Pedro Casado\b1370p29\Replicate 2\b1370p29_S50_X7892_PF_0nM_R.raw]	Q:/Pedro's Lab/Cell Signalling Proteomics/Pedro Casado/PF/Phosphoproteomics/Primary Cells/DAT/Replicate 2/F002001.dat	ZNF740(S44);	ZNF740;	Q8NDX6;
p00573	ZN740_HUMAN	Zinc finger protein 740 OS=Homo sapiens GN=ZNF740 PE=1 SV=1	AGSPDVLR	Phospho (ST)	894.408	22.715	1	x'0003000000	1.26147	-4.04411	-0.95478	22.4319	23.3923	66.42	0.014477	0.014477	25.99	25.99	11	42	49	15.99	4954: Scan 8204 (rt=22.715) [E:\Pedro Casado\b1370p29\Replicate 2\b1370p29_S50_X7892_PF_0nM_R.raw]	Q:/Pedro's Lab/Cell Signalling Proteomics/Pedro Casado/PF/Phosphoproteomics/Primary Cells/DAT/Replicate 2/F002001.dat	ZNF740(S44);	ZNF740;	Q8NDX6;
p00574	PDLI2_HUMAN	PDZ and LIM domain protein 2 OS=Homo sapiens GN=PDLIM2 PE=1 SV=1	AGSPFSPPPSSSSLTGEAAISR	Phospho (ST)	728.34	45.6373	3	x'000300000000000000000000	4.48578	-3.98353	0.69486	44.6191	48.3998	101.38	1.19e-09	0.005533	101.38	59.0336	535	132	153	28.08	13170: Scan 18295 (rt=45.6373) [E:\Pedro Casado\b1370p29\b1370p29_S28_R3762_Ku_100nM.raw]	Q:/Pedro's Lab/Cell Signalling Proteomics/Pedro Casado/PF/Phosphoproteomics/Primary Cells/DAT/Replicate 1/F001840.dat	PDLIM2(S134);	PDLIM2;	Q96JY6;
p00575	PDLI2_HUMAN	PDZ and LIM domain protein 2 OS=Homo sapiens GN=PDLIM2 PE=1 SV=1	AGSPFSPPPSSSSLTGEAAISR	Phospho (ST)	1092	45.5091	2	x'000000300000000000000000	4.91475	-2.41798	-0.76811	44.7367	48.4314	168.95	2.42e-11	0.015797	118.47	63.12	96	132	153	53.25	13380: Scan 18147 (rt=45.5091) [E:\Pedro Casado\b1370p29\Replicate 2\b1370p29_S45_T1805_Ku_0nM_R.raw]	Q:/Pedro's Lab/Cell Signalling Proteomics/Pedro Casado/PF/Phosphoproteomics/Primary Cells/DAT/Replicate 2/F001924.dat	PDLIM2(S137);	PDLIM2;	Q96JY6;
p00576	HMHA1_HUMAN	Minor histocompatibility protein HA-1 OS=Homo sapiens GN=HMHA1 PE=1 SV=2	AGSPSPQPSGELPR	2 Phospho (ST)	770.317	30.1772	2	x'0003030000000000	2.02649	-2.90002	0.635635	29.6533	30.7607	351.514	1.15e-05	1.15e-05	58.04	58.04	40	21	34	39.97	7642: Scan 11480 (rt=30.1772) [E:\Pedro Casado\b1370p29\Replicate 2\b1370p29_S41_GMPB_CM_0nM_R.raw]	Q:/Pedro's Lab/Cell Signalling Proteomics/Pedro Casado/PF/Phosphoproteomics/Primary Cells/DAT/Replicate 2/F001916.dat	HMHA1(S23);HMHA1(S25);	HMHA1;	Q92619;
p00577	HMHA1_HUMAN	Minor histocompatibility protein HA-1 OS=Homo sapiens GN=HMHA1 PE=1 SV=2	AGSPSPQPSGELPR	Phospho (ST)	487.224	26.2275	3	x'0003000000000000	0.621122	-1.47671	-1.47671	25.7885	26.2275	242.884	0.002376	0.002376	38.66	38.66	6	21	34	29.96	6478: Scan 9951 (rt=26.2275) [E:\Pedro Casado\b1370p29\Replicate 2\b1370p29_S33_T3676_Ku_100nM_R.raw]	Q:/Pedro's Lab/Cell Signalling Proteomics/Pedro Casado/PF/Phosphoproteomics/Primary Cells/DAT/Replicate 2/F001929.dat	HMHA1(S23);	HMHA1;	Q92619;
p00578	HMHA1_HUMAN	Minor histocompatibility protein HA-1 OS=Homo sapiens GN=HMHA1 PE=1 SV=2	AGSPSPQPSGELPR	Phospho (ST)	730.333	26.4169	2	x'0000030000000000	3.36063	-2.85059	0.645802	24.6508	26.7996	326.544	5.18e-08	0.020128	82.81	52.9533	279	21	34	31.75	5615: Scan 9061 (rt=26.4169) [E:\Pedro Casado\b1370p29\b1370p29_S18_T0741_PF_1000nM.raw]	Q:/Pedro's Lab/Cell Signalling Proteomics/Pedro Casado/PF/Phosphoproteomics/Primary Cells/DAT/Replicate 1/F001830.dat	HMHA1(S25);	HMHA1;	Q92619;
p00579	PTPRJ_HUMAN	Receptor-type tyrosine-protein phosphatase eta OS=Homo sapiens GN=PTPRJ PE=1 SV=3	AGSPTAPVHDESLVGPVDPSSGQQSR		859.085	32.0861	3	x'0000000000000000000000000000	-0.09595	-0.09595	-0.09595	32.0861	32.0861	28.36	0.022174	0.022174	28.36	28.36	1	301	326	28.36	7152: Scan 11533 (rt=32.0861) [E:\Pedro Casado\b1370p29\Replicate 2\b1370p29_S3_X1100_PF_1000nM_R.raw]	Q:/Pedro's Lab/Cell Signalling Proteomics/Pedro Casado/PF/Phosphoproteomics/Primary Cells/DAT/Replicate 2/F001892.dat	PTPRJ(300-326, no_mod);	PTPRJ;	Q12913;
p00580	STX12_HUMAN	Syntaxin-12 OS=Homo sapiens GN=STX12 PE=1 SV=1	AGSRLSAEER	Phospho (ST)	578.262	12.9807	2	x'000000300000	1.91943	-0.92161	0.58553	12.4506	13.4212	31.06	0.005014	0.030059	31.06	25.855	15	137	146	10.41	1163: Scan 3747 (rt=12.9807) [E:\Pedro Casado\b1370p29\Replicate 2\b1370p29_S13_R2338_PF_1000nM_R.raw]	Q:/Pedro's Lab/Cell Signalling Proteomics/Pedro Casado/PF/Phosphoproteomics/Primary Cells/DAT/Replicate 2/F001902.dat	STX12(S142);	STX12;	Q86Y82;
p00581	KBTBB_HUMAN	Kelch repeat and BTB domain-containing protein 11 OS=Homo sapiens GN=KBTBD11 PE=1 SV=1	AGSRPQSPSGDADAR	2 Phospho (ST)	544.545	12.9796	3	x'00030003000000000	0.166808	-3.08964	-2.09615	12.1672	12.9796	59.65	0.007268	0.007268	29.02	29.02	3	308	322	14.33	1076: Scan 3593 (rt=12.9796) [E:\Pedro Casado\b1370p29\b1370p29_S17_T0741_PF_100nM.raw]	Q:/Pedro's Lab/Cell Signalling Proteomics/Pedro Casado/PF/Phosphoproteomics/Primary Cells/DAT/Replicate 1/F001829.dat	KBTBD11(S310);KBTBD11(S314);	KBTBD11;	O94819;
p00582	KBTBB_HUMAN	Kelch repeat and BTB domain-containing protein 11 OS=Homo sapiens GN=KBTBD11 PE=1 SV=1	AGSRPQSPSGDADAR	2 Phospho (ST)	816.313	11.3677	2	x'00030003000000000	0.587508	-2.57695	-2.57695	11.3677	12.8289	37.14	0.001092	0.001092	37.14	37.14	8	308	322	26.04	429: Scan 2910 (rt=11.3677) [E:\Pedro Casado\b1370p29\Replicate 2\b1370p29_S38_R9318_PF_0nM_R.raw]	Q:/Pedro's Lab/Cell Signalling Proteomics/Pedro Casado/PF/Phosphoproteomics/Primary Cells/DAT/Replicate 2/F001935.dat	KBTBD11(S310);KBTBD11(S314);	KBTBD11;	O94819;
p00583	KBTBB_HUMAN	Kelch repeat and BTB domain-containing protein 11 OS=Homo sapiens GN=KBTBD11 PE=1 SV=1	AGSRPQSPSGDADAR	Phospho (ST)	776.33	10.0631	2	x'00000000030000000	1.65221	-2.83624	-1.8689	10.0631	10.7879	96.44	3.92e-05	0.000846	53.44	43.4167	14	308	322	22.52	218: Scan 2452 (rt=10.0631) [E:\Pedro Casado\b1370p29\Replicate 2\b1370p29_S47_T1805_Ku_1000nM_R.raw]	Q:/Pedro's Lab/Cell Signalling Proteomics/Pedro Casado/PF/Phosphoproteomics/Primary Cells/DAT/Replicate 2/F001928.dat	KBTBD11(S316);	KBTBD11;	O94819;
p00584	DDX42_HUMAN	ATP-dependent RNA helicase DDX42 OS=Homo sapiens GN=DDX42 PE=1 SV=1	AGSSAAGASGWTSAGSLNSVPTNSAQQGHNSPDSPVTSAAK	Phospho (ST)	973.94	37.5981	4	x'0000000000000000000000000000000000300000000	-0.05011	-0.05011	-0.05011	37.5981	37.5981	151.962	0.005022	0.040892	35.98	28.5325	4	721	761	8.41	10221: Scan 14440 (rt=37.5981) [E:\Pedro Casado\b1370p29\b1370p29_S17_T0741_PF_100nM.raw]	Q:/Pedro's Lab/Cell Signalling Proteomics/Pedro Casado/PF/Phosphoproteomics/Primary Cells/DAT/Replicate 1/F001829.dat	DDX42(S754);	DDX42;	Q86XP3;
p00585	TCF20_HUMAN	Transcription factor 20 OS=Homo sapiens GN=TCF20 PE=1 SV=3	AGSSPAQGAQNEPPR	Phospho (ST)	773.835	13.8467	2	x'00030000000000000	-2.44816	-2.44816	-2.44816	13.8467	13.8467	47.452	0.065305	0.065305	20.63	20.63	2	556	570	20.63	1027: Scan 3788 (rt=13.8467) [E:\Pedro Casado\b1370p29\b1370p29_S57_R9368_PF_0nM.raw]	Q:/Pedro's Lab/Cell Signalling Proteomics/Pedro Casado/PF/Phosphoproteomics/Primary Cells/DAT/Replicate 1/F001882.dat	TCF20(S558);	TCF20;	Q9UGU0;
p00586	HUWE1_HUMAN	E3 ubiquitin-protein ligase HUWE1 OS=Homo sapiens GN=HUWE1 PE=1 SV=3	AGSSTPGDAPPAVAEVQGR	Phospho (ST)	616.282	31.6944	3	x'000300000000000000000	2.25969	-4.14396	-1.15341	31.204	32.7392	186.19	8.07e-06	1.17e-05	61.74	60.26	66	2885	2903	59.52	8512: Scan 12375 (rt=31.6944) [E:\Pedro Casado\b1370p29\Replicate 2\b1370p29_S33_T3676_Ku_100nM_R.raw]	Q:/Pedro's Lab/Cell Signalling Proteomics/Pedro Casado/PF/Phosphoproteomics/Primary Cells/DAT/Replicate 2/F001929.dat	HUWE1(S2887);	HUWE1;	Q7Z6Z7;
p00587	HUWE1_HUMAN	E3 ubiquitin-protein ligase HUWE1 OS=Homo sapiens GN=HUWE1 PE=1 SV=3	AGSSTPGDAPPAVAEVQGR	Phospho (ST)	923.919	31.4326	2	x'000300000000000000000	1.87829	-4.78541	-2.31496	30.9611	31.794	124.01	3.64e-09	1.88e-07	95.05	82.5733	108	2885	2903	74.61	8519: Scan 12303 (rt=31.4326) [E:\Pedro Casado\b1370p29\Replicate 2\b1370p29_S31_T3676_PF_100nM_R.raw]	Q:/Pedro's Lab/Cell Signalling Proteomics/Pedro Casado/PF/Phosphoproteomics/Primary Cells/DAT/Replicate 2/F001925.dat	HUWE1(S2887);	HUWE1;	Q7Z6Z7;
p00588	N4BP1_HUMAN	NEDD4-binding protein 1 OS=Homo sapiens GN=N4BP1 PE=1 SV=4	AGTPVSELTK	Phospho (ST)	541.761	27.8008	2	x'000300000000	1.20388	0.630602	1.20388	27.8008	28.034	58.52	0.001601	0.041846	36.85	28.3	3	240	249	17.1	7225: Scan 10676 (rt=27.8008) [E:\Pedro Casado\b1370p29\Replicate 2\b1370p29_S23_T0746_PF_1000nM_R.raw]	Q:/Pedro's Lab/Cell Signalling Proteomics/Pedro Casado/PF/Phosphoproteomics/Primary Cells/DAT/Replicate 2/F001912.dat	N4BP1(T242);	N4BP1;	O75113;
p00589	ACTN4_HUMAN	Alpha-actinin-4 OS=Homo sapiens GN=ACTN4 PE=1 SV=2	AGTQIENIDEDFR		754.354	38.8094	2	x'000000000000000	4.54635	-4.91807	-1.28095	38.3498	39.5446	267.31	2.26e-08	2.26e-08	87.82	87.82	40	67	79	86.21	9980: Scan 14796 (rt=38.8094) [E:\Pedro Casado\b1370p29\b1370p29_S52_GMPB_AS_PF_0nM.raw]	Q:/Pedro's Lab/Cell Signalling Proteomics/Pedro Casado/PF/Phosphoproteomics/Primary Cells/DAT/Replicate 1/F001877.dat	ACTN4(66-79, no_mod);	ACTN4;	O43707;
p00590	ACTN1_HUMAN	Alpha-actinin-1 OS=Homo sapiens GN=ACTN1 PE=1 SV=2	AGTQIENIEEDFR		761.366	44.1709	2	x'000000000000000	3.6496	3.6496	3.6496	44.1709	44.1709	240.25	1.11e-06	1.11e-06	69.45	69.45	1	48	60	68.24	13293: Scan 17783 (rt=44.1709) [E:\Pedro Casado\b1370p29\Replicate 2\b1370p29_S28_R3762_Ku_100nM_R.raw]	Q:/Pedro's Lab/Cell Signalling Proteomics/Pedro Casado/PF/Phosphoproteomics/Primary Cells/DAT/Replicate 2/F001919.dat	ACTN3(61-74, no_mod);ACTN2(54-67, no_mod);ACTN1(47-60, no_mod);	ACTN3; ACTN2; ACTN1;	Q08043; P35609; P12814;
p00591	MYH9_HUMAN	Myosin-9 OS=Homo sapiens GN=MYH9 PE=1 SV=4	AGVLAHLEEER		408.551	28.9113	3	x'0000000000000	1.1557	-2.4022	0.468661	28.7674	29.9637	2323.63	2.5e-07	2.5e-07	75.14	75.14	22	765	775	63.96	6706: Scan 10719 (rt=28.9113) [E:\Pedro Casado\b1370p29\b1370p29_S40_R9318_PF_1000nM.raw]	Q:/Pedro's Lab/Cell Signalling Proteomics/Pedro Casado/PF/Phosphoproteomics/Primary Cells/DAT/Replicate 1/F001853.dat	MYH10(771-782, no_mod);MYH9(764-775, no_mod);	MYH10; MYH9;	P35580; P35579;
p00592	ZCH18_HUMAN	Zinc finger CCCH domain-containing protein 18 OS=Homo sapiens GN=ZC3H18 PE=1 SV=2	AGVQSVGEKESLEAAK	Phospho (ST)	561.606	21.5141	3	x'000000000003000000	2.10727	-1.12142	2.10727	21.5141	21.8975	269.92	4.18e-05	4.18e-05	54.83	54.83	5	169	184	41.26	4070: Scan 7411 (rt=21.5141) [E:\Pedro Casado\b1370p29\Replicate 2\b1370p29_S38_R9318_PF_0nM_R.raw]	Q:/Pedro's Lab/Cell Signalling Proteomics/Pedro Casado/PF/Phosphoproteomics/Primary Cells/DAT/Replicate 2/F001935.dat	ZC3H18(S179);	ZC3H18;	Q86VM9;
p00593	ZCH18_HUMAN	Zinc finger CCCH domain-containing protein 18 OS=Homo sapiens GN=ZC3H18 PE=1 SV=2	AGVQSVGEKESLEAAK	Phospho (ST)	841.905	21.8374	2	x'000003000000000000	1.00488	-1.54003	0.838391	21.6017	21.8374	355.19	3.49e-05	0.003129	55.89	44.635	9	169	184	33.38	4408: Scan 7707 (rt=21.8374) [E:\Pedro Casado\b1370p29\Replicate 2\b1370p29_S48_T4628_PF_0nM_R.raw]	Q:/Pedro's Lab/Cell Signalling Proteomics/Pedro Casado/PF/Phosphoproteomics/Primary Cells/DAT/Replicate 2/F001930.dat	ZC3H18(S173);	ZC3H18;	Q86VM9;
p00594	DYN2_HUMAN	Dynamin-2 OS=Homo sapiens GN=DNM2 PE=1 SV=2	AGVYPEKDQAENEDGAQENTFSMDPQLER		1090.15	39.222	3	x'0000000000000000000000000000000	4.92097	-3.89329	2.25835	38.9436	39.5811	96.03	4.86e-09	4.86e-09	96.03	96.03	12	623	651	96.03	10857: Sum of 2 scans in range 15414 (rt=39.2193) to 15417 (rt=39.2248) [E:\Pedro Casado\b1370p29\Replicate 2\b1370p29_S53_GMPB_2_PF_0nM_R.raw]	Q:/Pedro's Lab/Cell Signalling Proteomics/Pedro Casado/PF/Phosphoproteomics/Primary Cells/DAT/Replicate 2/F002004.dat	DNM2(622-651, no_mod);	DNM2;	P50570;
p00595	DYN2_HUMAN	Dynamin-2 OS=Homo sapiens GN=DNM2 PE=1 SV=2	AGVYPEKDQAENEDGAQENTFSMDPQLER	Oxidation (M)	1095.48	32.8836	3	x'0000000000000000000000020000000	-1.44362	-1.44362	-1.44362	32.8836	32.8836	71.89	0.019118	0.019118	32.7	32.7	1	623	651	32.7	8639: Scan 12664 (rt=32.8836) [E:\Pedro Casado\b1370p29\Replicate 2\b1370p29_S41_GMPB_CM_0nM_R.raw]	Q:/Pedro's Lab/Cell Signalling Proteomics/Pedro Casado/PF/Phosphoproteomics/Primary Cells/DAT/Replicate 2/F001916.dat	DNM2(M645);	DNM2;	P50570;
p00596	PROF1_HUMAN	Profilin-1 OS=Homo sapiens GN=PFN1 PE=1 SV=2	AGWNAYIDNLMADGTCQDAAIVGYK	Phospho (Y)	933.074	82.7686	3	x'000000400000000000000000000	1.94836	1.94836	1.94836	82.7686	82.7686	204.552	0.015875	0.015875	30.31	30.31	1	2	26	16.66	24613: Scan 33039 (rt=82.7686) [E:\Pedro Casado\b1370p29\b1370p29_S41_GMPB_CM_0nM.raw]	Q:/Pedro's Lab/Cell Signalling Proteomics/Pedro Casado/PF/Phosphoproteomics/Primary Cells/DAT/Replicate 1/F001854.dat	PFN1(Y7);	PFN1;	P07737;
p00597	FGD3_HUMAN	FYVE, RhoGEF and PH domain-containing protein 3 OS=Homo sapiens GN=FGD3 PE=1 SV=1	AHCGDPVSLAAAGDGSPDIGPTGELSGSLK	Phospho (ST)	972.776	48.7784	3	x'00000000000000003000000000000000	4.45235	-4.28431	1.16969	48.6471	50.9361	161.71	5.8e-13	6.11e-05	134.99	75.778	95	41	70	61.37	14131: Scan 19462 (rt=48.7783) [E:\Pedro Casado\b1370p29\b1370p29_S41_GMPB_CM_0nM.raw]	Q:/Pedro's Lab/Cell Signalling Proteomics/Pedro Casado/PF/Phosphoproteomics/Primary Cells/DAT/Replicate 1/F001854.dat	FGD3(S56);	FGD3;	Q5JSP0;
p00598	SLTM_HUMAN	SAFB-like transcription modulator OS=Homo sapiens GN=SLTM PE=1 SV=2	AHELIEAEGIEDIEKEDIESQEIEAQEGEDDTFLTAQDGEEEENEK	Phospho (ST)	1329.08	59.2374	4	x'000000000000000000000000000000000003000000000000	3.86124	1.15054	2.88238	58.6845	59.5018	168.07	3.69e-10	9.1e-07	107.09	90.8967	20	151	196	67.94	18655: Scan 24199 (rt=59.2374) [E:\Pedro Casado\b1370p29\Replicate 2\b1370p29_S15_R2338_Ku_1000nM_R.raw]	Q:/Pedro's Lab/Cell Signalling Proteomics/Pedro Casado/PF/Phosphoproteomics/Primary Cells/DAT/Replicate 2/F001904.dat	SLTM(T185);	SLTM;	Q9NWH9;
p00599	TF3C2_HUMAN	General transcription factor 3C polypeptide 2 OS=Homo sapiens GN=GTF3C2 PE=1 SV=2	AHFNAMFQPSSPTR	Phospho (ST)	557.578	35.3578	3	x'0000000000000300	3.25685	1.54997	2.16085	35.0949	35.4838	65.7	0.003476	0.008576	34.32	31.3667	13	883	896	27.51	10272: Scan 14211 (rt=35.3578) [E:\Pedro Casado\b1370p29\Replicate 2\b1370p29_S16_T0741_PF_0nM_R.raw]	Q:/Pedro's Lab/Cell Signalling Proteomics/Pedro Casado/PF/Phosphoproteomics/Primary Cells/DAT/Replicate 2/F001905.dat	GTF3C2(T895);	GTF3C2;	Q8WUA4;
p00600	TF3C2_HUMAN	General transcription factor 3C polypeptide 2 OS=Homo sapiens GN=GTF3C2 PE=1 SV=2	AHFNAMFQPSSPTR	Phospho (ST)	835.862	34.3503	2	x'0000000000000300	0.894767	0.894767	0.894767	34.3503	34.3503	22.44	0.049889	0.052798	22.44	22.2067	3	883	896	21.74	8562: Scan 12839 (rt=34.3503) [E:\Pedro Casado\b1370p29\Replicate 2\b1370p29_S55_F3347_PF_0nM_R.raw]	Q:/Pedro's Lab/Cell Signalling Proteomics/Pedro Casado/PF/Phosphoproteomics/Primary Cells/DAT/Replicate 2/F002006.dat	GTF3C2(T895);	GTF3C2;	Q8WUA4;
p00601	RBM10_HUMAN	RNA-binding protein 10 OS=Homo sapiens GN=RBM10 PE=1 SV=3	AHLSENELEALEK	Phospho (ST)	521.577	38.1869	3	x'000030000000000	2.59204	1.5355	2.59204	38.1869	38.419	80.48	0.033419	0.033419	25.57	25.57	2	794	806	25.57	10146: Scan 14757 (rt=38.1869) [E:\Pedro Casado\b1370p29\b1370p29_S51_X7892_PF_100nM.raw]	Q:/Pedro's Lab/Cell Signalling Proteomics/Pedro Casado/PF/Phosphoproteomics/Primary Cells/DAT/Replicate 1/F001876.dat	RBM10(S797);	RBM10;	P98175;
p00602	RBM10_HUMAN	RNA-binding protein 10 OS=Homo sapiens GN=RBM10 PE=1 SV=3	AHLSENELEALEK	Phospho (ST)	781.859	38.0964	2	x'000030000000000	1.00787	-2.16815	-0.61856	38.0226	38.1799	174.732	3.18e-05	3.18e-05	55.69	55.69	5	794	806	55.69	10038: Scan 14650 (rt=38.0964) [E:\Pedro Casado\b1370p29\b1370p29_S38_R9318_PF_0nM.raw]	Q:/Pedro's Lab/Cell Signalling Proteomics/Pedro Casado/PF/Phosphoproteomics/Primary Cells/DAT/Replicate 1/F001850.dat	RBM10(S797);	RBM10;	P98175;
p00603	DCP1B_HUMAN	mRNA-decapping enzyme 1B OS=Homo sapiens GN=DCP1B PE=1 SV=2	AHQGTGAGISPVILNSGEGK	Phospho (ST)	658.321	33.8545	3	x'0000030000000000000000	1.71354	-1.93769	-1.35958	33.8387	34.5306	52.08	8.08e-05	0.006229	52.08	41.155	11	138	157	30.23	9097: Scan 13141 (rt=33.8545) [E:\Pedro Casado\b1370p29\Replicate 2\b1370p29_S50_X7892_PF_0nM_R.raw]	Q:/Pedro's Lab/Cell Signalling Proteomics/Pedro Casado/PF/Phosphoproteomics/Primary Cells/DAT/Replicate 2/F002001.dat	DCP1B(T142);	DCP1B;	Q8IZD4;
p00604	RL18A_HUMAN	60S ribosomal protein L18a OS=Homo sapiens GN=RPL18A PE=1 SV=2	AHSIQIMK	Phospho (ST)	504.243	23.6771	2	x'0003000000	3.45365	-4.177	3.45365	22.9386	23.6771	26.65	0.015355	0.015355	26.65	26.65	4	121	128	26.65	5847: Scan 8986 (rt=23.6771) [E:\Pedro Casado\b1370p29\Replicate 2\b1370p29_S16_T0741_PF_0nM_R.raw]	Q:/Pedro's Lab/Cell Signalling Proteomics/Pedro Casado/PF/Phosphoproteomics/Primary Cells/DAT/Replicate 2/F001905.dat	RPL18A(S123);	RPL18A;	Q02543;
p00605	PHAR4_HUMAN	Phosphatase and actin regulator 4 OS=Homo sapiens GN=PHACTR4 PE=1 SV=1	AHSLLFENSDSFSEDSSTLGR	Phospho (ST)	793.678	48.8066	3	x'00000000000003000000000	1.84356	-0.12447	1.46509	48.6549	48.8066	169.382	5.71e-07	0.003903	74.22	48.965	8	441	461	25.39	14465: Scan 19418 (rt=48.8066) [E:\Pedro Casado\b1370p29\Replicate 2\b1370p29_S10_R3221_Ku_1000nM_R.raw]	Q:/Pedro's Lab/Cell Signalling Proteomics/Pedro Casado/PF/Phosphoproteomics/Primary Cells/DAT/Replicate 2/F001899.dat	PHACTR4(S453);	PHACTR4;	Q8IZ21;
p00606	STIM1_HUMAN	Stromal interaction molecule 1 OS=Homo sapiens GN=STIM1 PE=1 SV=3	AHSLMELSPSAPPGGSPHLDSSR	Phospho (ST)	804.038	37.1881	3	x'0000000030000000000000000	4.95706	-1.43125	4.95706	37.1617	37.9468	186.39	0.000137	0.012682	50.81	36.188	27	593	615	19.17	10508: Scan 14711 (rt=37.1881) [E:\Pedro Casado\b1370p29\Replicate 2\b1370p29_S26_R3762_PF_100nM_R.raw]	Q:/Pedro's Lab/Cell Signalling Proteomics/Pedro Casado/PF/Phosphoproteomics/Primary Cells/DAT/Replicate 2/F001915.dat	STIM1(S600);	STIM1;	Q13586;
p00607	STRP1_HUMAN	Striatin-interacting protein 1 OS=Homo sapiens GN=STRIP1 PE=1 SV=1	AHSNPDFLPVDNCLQSVLGQR	Phospho (ST)	816.38	61.5964	3	x'00030000000000000000000	2.45696	2.45696	2.45696	61.5964	61.5964	132.37	0.002191	0.002191	39	39	1	786	806	38.3	17740: Scan 24208 (rt=61.5964) [E:\Pedro Casado\b1370p29\b1370p29_S39_R9318_PF_100nM.raw]	Q:/Pedro's Lab/Cell Signalling Proteomics/Pedro Casado/PF/Phosphoproteomics/Primary Cells/DAT/Replicate 1/F001852.dat	FAM40A(S788);	FAM40A;	Q5VSL9;
p00608	TRMB_HUMAN	tRNA (guanine-N(7)-)-methyltransferase OS=Homo sapiens GN=METTL1 PE=1 SV=1	AHSNPMADHTLR	Phospho (ST)	477.207	19.2191	3	x'00030000000000	0.964582	0.922583	0.922583	19.2191	19.31	37.79	0.001306	0.001306	37.79	37.79	2	25	36	37.79	3749: Scan 6738 (rt=19.2192) [E:\Pedro Casado\b1370p29\Replicate 2\b1370p29_S33_T3676_Ku_100nM_R.raw]	Q:/Pedro's Lab/Cell Signalling Proteomics/Pedro Casado/PF/Phosphoproteomics/Primary Cells/DAT/Replicate 2/F001929.dat	METTL1(S27);	METTL1;	Q9UBP6;
p00609	FLCN_HUMAN	Folliculin OS=Homo sapiens GN=FLCN PE=1 SV=1	AHSPAEGASVESSSPGPK	Phospho (ST)	592.26	16.1741	3	x'00000000030000000000	0.44651	-3.17294	0.311204	15.715	16.8896	47.45	0.000217	0.009948	47.45	37.66	11	60	77	20.1	2287: Scan 5126 (rt=16.1741) [E:\Pedro Casado\b1370p29\Replicate 2\b1370p29_S37_T0987_PF_1000nM_R.raw]	Q:/Pedro's Lab/Cell Signalling Proteomics/Pedro Casado/PF/Phosphoproteomics/Primary Cells/DAT/Replicate 2/F001934.dat	FLCN(S68);	FLCN;	Q8NFG4;
p00610	FLCN_HUMAN	Folliculin OS=Homo sapiens GN=FLCN PE=1 SV=1	AHSPAEGASVESSSPGPK	Phospho (ST)	887.885	15.9826	2	x'00030000000000000000	-1.44439	-1.44439	-1.44439	15.9826	15.9826	21.32	0.084859	0.084859	21.32	21.32	1	60	77	21.32	2139: Scan 4993 (rt=15.9826) [E:\Pedro Casado\b1370p29\b1370p29_S54_GMPB_1420_PF_0nM.raw]	Q:/Pedro's Lab/Cell Signalling Proteomics/Pedro Casado/PF/Phosphoproteomics/Primary Cells/DAT/Replicate 1/F001879.dat	FLCN(S62);	FLCN;	Q8NFG4;
p00611	PARP4_HUMAN	Poly [ADP-ribose] polymerase 4 OS=Homo sapiens GN=PARP4 PE=1 SV=3	AHSPASLSFASYR	Phospho (ST)	491.89	34.8627	3	x'000300000000000	2.17228	-1.86128	1.78522	34.7775	35.3136	103.114	0.010769	0.010769	30.36	30.36	6	1333	1345	14.19	9790: Scan 13783 (rt=34.8627) [E:\Pedro Casado\b1370p29\Replicate 2\b1370p29_S13_R2338_PF_1000nM_R.raw]	Q:/Pedro's Lab/Cell Signalling Proteomics/Pedro Casado/PF/Phosphoproteomics/Primary Cells/DAT/Replicate 2/F001902.dat	PARP4(S1335);	PARP4;	Q9UKK3;
p00612	SFSWA_HUMAN	Splicing factor, suppressor of white-apricot homolog OS=Homo sapiens GN=SFSWAP PE=1 SV=3	AHSPERR	Phospho (ST)	466.709	9.28327	2	x'000300000	-0.52394	-0.52394	-0.52394	9.28327	9.28327	128.114	0.063294	0.063294	19.39	19.39	1	813	819	17.81	64: Scan 2157 (rt=9.28327) [E:\Pedro Casado\b1370p29\Replicate 2\b1370p29_S20_T0741_Ku_1000nM_R.raw]	Q:/Pedro's Lab/Cell Signalling Proteomics/Pedro Casado/PF/Phosphoproteomics/Primary Cells/DAT/Replicate 2/F001909.dat	CACHD1(S1178);SFSWAP(S815);	CACHD1; SFSWAP;	Q5VU97; Q12872;
p00613	CCSAP_HUMAN	Centriole, cilia and spindle-associated protein OS=Homo sapiens GN=CCSAP PE=1 SV=2	AHSVDVEK	Phospho (ST)	482.711	13.031	2	x'0003000000	0.688183	-0.22524	-0.22524	12.2157	13.031	22.57	0.032371	0.032371	22.57	22.57	4	238	245	22.57	1096: Scan 3616 (rt=13.031) [E:\Pedro Casado\b1370p29\b1370p29_S17_T0741_PF_100nM.raw]	Q:/Pedro's Lab/Cell Signalling Proteomics/Pedro Casado/PF/Phosphoproteomics/Primary Cells/DAT/Replicate 1/F001829.dat	C1orf96(S240);	C1orf96;	Q6IQ19;
p00614	SETD2_HUMAN	Histone-lysine N-methyltransferase SETD2 OS=Homo sapiens GN=SETD2 PE=1 SV=3	AHTPLNTPDPSTK	Phospho (ST)	729.837	17.6898	2	x'000300000000000	1.64716	-2.88066	1.64716	17.618	18.3616	65.35	0.001109	0.001109	39.14	39.14	5	1851	1863	21.99	2982: Scan 5886 (rt=17.6898) [E:\Pedro Casado\b1370p29\Replicate 2\b1370p29_S24_T0746_Ku_1000nM_R.raw]	Q:/Pedro's Lab/Cell Signalling Proteomics/Pedro Casado/PF/Phosphoproteomics/Primary Cells/DAT/Replicate 2/F001913.dat	SETD2(T1853);	SETD2;	Q9BYW2;
p00615	TRA2A_HUMAN	Transformer-2 protein homolog alpha OS=Homo sapiens GN=TRA2A PE=1 SV=1	AHTPTPGIYMGRPTHSGGGGGGGGGGGGGGGGR	Oxidation (M); Phospho (ST)	722.568	18.953	4	x'00000000002000003000000000000000000	2.39169	-1.00373	1.0751	16.7812	19.4742	207.629	3.65e-05	0.001489	56.68	47.1825	33	200	232	27.62	2880: Scan 6076 (rt=18.953) [E:\Pedro Casado\b1370p29\b1370p29_S9_R3221_Ku_100nM.raw]	Q:/Pedro's Lab/Cell Signalling Proteomics/Pedro Casado/PF/Phosphoproteomics/Primary Cells/DAT/Replicate 1/F001799.dat	TRA2A(M209);TRA2A(S215);	TRA2A;	Q13595;
p00616	TRA2A_HUMAN	Transformer-2 protein homolog alpha OS=Homo sapiens GN=TRA2A PE=1 SV=1	AHTPTPGIYMGRPTHSGGGGGGGGGGGGGGGGR	Oxidation (M); Phospho (Y)	722.568	18.953	4	x'00000000042000000000000000000000000	2.39169	-1.00373	1.0751	16.7812	19.2827	207.629	0.000357	0.000357	46.78	46.78	8	200	232	3.66	2880: Scan 6076 (rt=18.953) [E:\Pedro Casado\b1370p29\b1370p29_S9_R3221_Ku_100nM.raw]	Q:/Pedro's Lab/Cell Signalling Proteomics/Pedro Casado/PF/Phosphoproteomics/Primary Cells/DAT/Replicate 1/F001799.dat	TRA2A(M209);TRA2A(Y208);	TRA2A;	Q13595;
p00617	TRA2A_HUMAN	Transformer-2 protein homolog alpha OS=Homo sapiens GN=TRA2A PE=1 SV=1	AHTPTPGIYMGRPTHSGGGGGGGGGGGGGGGGR	Phospho (ST)	718.568	21.4204	4	x'00000000000000003000000000000000000	1.38734	-3.36488	0.314259	21.0114	23.2507	239.91	1.47e-08	2.52e-05	90.76	71.645	233	200	232	52.86	4504: Scan 7701 (rt=21.4204) [E:\Pedro Casado\b1370p29\Replicate 2\b1370p29_S11_R2338_PF_0nM_R.raw]	Q:/Pedro's Lab/Cell Signalling Proteomics/Pedro Casado/PF/Phosphoproteomics/Primary Cells/DAT/Replicate 2/F001900.dat	TRA2A(S215);	TRA2A;	Q13595;
p00618	TRA2A_HUMAN	Transformer-2 protein homolog alpha OS=Homo sapiens GN=TRA2A PE=1 SV=1	AHTPTPGIYMGRPTHSGGGGGGGGGGGGGGGGR	Phospho (Y)	718.568	21.6177	4	x'00000000040000000000000000000000000	1.38734	-2.84925	-0.34074	21.0114	23.2507	165.07	6.21e-06	6.21e-06	64.49	64.49	58	200	232	2.62	4000: Scan 7143 (rt=21.6177) [E:\Pedro Casado\b1370p29\b1370p29_S20_T0741_Ku_1000nM.raw]	Q:/Pedro's Lab/Cell Signalling Proteomics/Pedro Casado/PF/Phosphoproteomics/Primary Cells/DAT/Replicate 1/F001832.dat	TRA2A(Y208);	TRA2A;	Q13595;
p00619	FIBB_HUMAN	Fibrinogen beta chain OS=Homo sapiens GN=FGB PE=1 SV=2	AHYGGFTVQNEANK		512.58	22.2433	3	x'0000000000000000	0.420924	-0.40007	0.391603	22.2433	22.2565	518.56	9.98e-05	0.000411	50.52	46.22	3	354	367	50.52	4945: Scan 8138 (rt=22.2433) [E:\Pedro Casado\b1370p29\Replicate 2\b1370p29_S30_T3676_PF_0nM_R.raw]	Q:/Pedro's Lab/Cell Signalling Proteomics/Pedro Casado/PF/Phosphoproteomics/Primary Cells/DAT/Replicate 2/F001923.dat	FGB(353-367, no_mod);	FGB;	P02675;
p00620	FIBB_HUMAN	Fibrinogen beta chain OS=Homo sapiens GN=FGB PE=1 SV=2	AHYGGFTVQNEANK		768.366	22.5182	2	x'0000000000000000	0.209811	0.209811	0.209811	22.5182	22.5182	403.93	1.71e-05	1.71e-05	58.21	58.21	1	354	367	58.21	4824: Scan 8226 (rt=22.5182) [E:\Pedro Casado\b1370p29\b1370p29_S30_T3676_PF_0nM.raw]	Q:/Pedro's Lab/Cell Signalling Proteomics/Pedro Casado/PF/Phosphoproteomics/Primary Cells/DAT/Replicate 1/F001842.dat	FGB(353-367, no_mod);	FGB;	P02675;
p00621	ATPB_HUMAN	ATP synthase subunit beta, mitochondrial OS=Homo sapiens GN=ATP5B PE=1 SV=3	AIAELGIYPAVDPLDSTSR		663.352	59.5679	3	x'000000000000000000000	3.80114	3.80114	3.80114	59.5679	59.5679	468.04	6.37e-07	6.37e-07	70.71	70.71	1	388	406	70.71	18185: Sum of 2 scans in range 23699 (rt=59.5613) to 23705 (rt=59.5744) [E:\Pedro Casado\b1370p29\b1370p29_S16_T0741_PF_0nM.raw]	Q:/Pedro's Lab/Cell Signalling Proteomics/Pedro Casado/PF/Phosphoproteomics/Primary Cells/DAT/Replicate 1/F001828.dat	ATP5B(387-406, no_mod);	ATP5B;	P06576;
p00622	ATPB_HUMAN	ATP synthase subunit beta, mitochondrial OS=Homo sapiens GN=ATP5B PE=1 SV=3	AIAELGIYPAVDPLDSTSR		994.525	59.5851	2	x'000000000000000000000	4.52383	-1.05233	3.76893	59.1576	59.73	468.04	3.75e-07	3.75e-07	73.01	73.01	10	388	406	73.01	18195: Scan 23710 (rt=59.5851) [E:\Pedro Casado\b1370p29\b1370p29_S16_T0741_PF_0nM.raw]	Q:/Pedro's Lab/Cell Signalling Proteomics/Pedro Casado/PF/Phosphoproteomics/Primary Cells/DAT/Replicate 1/F001828.dat	ATP5B(387-406, no_mod);	ATP5B;	P06576;
p00623	SAFB1_HUMAN	Scaffold attachment factor B1 OS=Homo sapiens GN=SAFB PE=1 SV=4	AIEDEGGNPDEIEITSEGNK		1058.98	33.4155	2	x'0000000000000000000000	-1.85166	-1.85166	-1.85166	33.4155	33.4155	509.892	0.000243	0.000243	47.87	47.87	1	64	83	47.87	7997: Scan 12373 (rt=33.4155) [E:\Pedro Casado\b1370p29\b1370p29_S55_F3347_PF_0nM.raw]	Q:/Pedro's Lab/Cell Signalling Proteomics/Pedro Casado/PF/Phosphoproteomics/Primary Cells/DAT/Replicate 1/F001880.dat	SAFB(63-83, no_mod);	SAFB;	Q15424;
p00624	SAFB1_HUMAN	Scaffold attachment factor B1 OS=Homo sapiens GN=SAFB PE=1 SV=4	AIEDEGGNPDEIEITSEGNKK		749.02	28.381	3	x'00000000000000000000000	2.37518	-4.32258	-1.10069	28.119	29.3031	409.502	7.66e-07	7.66e-07	73.2	73.2	49	64	84	72.78	6467: Scan 10294 (rt=28.381) [E:\Pedro Casado\b1370p29\Replicate 2\b1370p29_S55_F3347_PF_0nM_R.raw]	Q:/Pedro's Lab/Cell Signalling Proteomics/Pedro Casado/PF/Phosphoproteomics/Primary Cells/DAT/Replicate 2/F002006.dat	SAFB(63-84, no_mod);	SAFB;	Q15424;
p00625	SMCA2_HUMAN	Probable global transcription activator SNF2L2 OS=Homo sapiens GN=SMARCA2 PE=1 SV=2	AIEDGNLEEMEEEVR		881.895	44.5632	2	x'00000000000000000	1.17438	1.17438	1.17438	44.5632	44.5632	225.35	0.003958	0.003958	34.38	34.38	1	1328	1342	33.49	13944: Scan 18137 (rt=44.5632) [E:\Pedro Casado\b1370p29\Replicate 2\b1370p29_S22_T0746_PF_100nM_R.raw]	Q:/Pedro's Lab/Cell Signalling Proteomics/Pedro Casado/PF/Phosphoproteomics/Primary Cells/DAT/Replicate 2/F001911.dat	SMARCA2(1327-1342, no_mod);	SMARCA2;	P51531;
p00626	SMCA4_HUMAN	Transcription activator BRG1 OS=Homo sapiens GN=SMARCA4 PE=1 SV=2	AIEEGTLEEIEEEVR	Phospho (ST)	609.277	57.2968	3	x'00000030000000000	2.49835	2.49835	2.49835	57.2968	57.2968	24.38	0.045047	0.045047	24.38	24.38	1	1391	1405	24.38	16696: Scan 22661 (rt=57.2968) [E:\Pedro Casado\b1370p29\b1370p29_S15_R2338_Ku_1000nM.raw]	Q:/Pedro's Lab/Cell Signalling Proteomics/Pedro Casado/PF/Phosphoproteomics/Primary Cells/DAT/Replicate 1/F001818.dat	SMARCA4(T1396);	SMARCA4;	P51532;
p00627	SMCA4_HUMAN	Transcription activator BRG1 OS=Homo sapiens GN=SMARCA4 PE=1 SV=2	AIEEGTLEEIEEEVR	Phospho (ST)	913.413	57.1544	2	x'00000030000000000	4.73747	-2.50713	4.18948	56.872	57.4769	104.26	4.8e-10	4.8e-10	104.26	104.26	15	1391	1405	104.26	17260: Scan 22801 (rt=57.1544) [E:\Pedro Casado\b1370p29\b1370p29_S13_R2338_PF_1000nM.raw]	Q:/Pedro's Lab/Cell Signalling Proteomics/Pedro Casado/PF/Phosphoproteomics/Primary Cells/DAT/Replicate 1/F001810.dat	SMARCA4(T1396);	SMARCA4;	P51532;
p00628	STMN1_HUMAN	Stathmin OS=Homo sapiens GN=STMN1 PE=1 SV=3	AIEENNNFSK		583.278	18.1882	2	x	4.18275	-2.42929	-0.24817	16.3745	18.4627	188.91	5.94e-09	5.94e-09	91.63	91.63	267	86	95	0	3127: Scan 6175 (rt=18.1882) [E:\Pedro Casado\b1370p29\b1370p29_S29_R3762_Ku_1000nM.raw]	Q:/Pedro's Lab/Cell Signalling Proteomics/Pedro Casado/PF/Phosphoproteomics/Primary Cells/DAT/Replicate 1/F001841.dat	STMN1(85-95, no_mod);	STMN1;	P16949;
p00629	STMN1_HUMAN	Stathmin OS=Homo sapiens GN=STMN1 PE=1 SV=3	AIEENNNFSK		1165.55	17.1425	1	x	1.92951	-0.38899	1.92951	17.1425	18.2535	541.082	1.73e-05	1.73e-05	57.07	57.07	2	86	95	0	2700: Scan 5594 (rt=17.1425) [E:\Pedro Casado\b1370p29\Replicate 2\b1370p29_S59_T6096_PF_0nM_R.raw]	Q:/Pedro's Lab/Cell Signalling Proteomics/Pedro Casado/PF/Phosphoproteomics/Primary Cells/DAT/Replicate 2/F002010.dat	STMN1(85-95, no_mod);	STMN1;	P16949;
p00630	DHX9_HUMAN	ATP-dependent RNA helicase A OS=Homo sapiens GN=DHX9 PE=1 SV=4	AIEPPPLDAVIEAEHTLR		657.691	59.8386	3	x'00000000000000000000	0.87612	-0.35735	0.87612	59.8386	60.1394	290.84	0.001796	0.001796	34.27	34.27	2	820	837	34.27	18028: Scan 24134 (rt=59.8386) [E:\Pedro Casado\b1370p29\b1370p29_S41_GMPB_CM_0nM.raw]	Q:/Pedro's Lab/Cell Signalling Proteomics/Pedro Casado/PF/Phosphoproteomics/Primary Cells/DAT/Replicate 1/F001854.dat	DHX9(819-837, no_mod);	DHX9;	Q08211;
p00631	STX4_HUMAN	Syntaxin-4 OS=Homo sapiens GN=STX4 PE=1 SV=2	AIEPQKEEADENYNSVNTR	Phospho (ST)	763.003	22.0552	3	x'000000000000000000300	2.71874	-4.3942	2.71874	22.051	22.98	57.922	2.33e-05	0.004926	58.68	45.555	21	103	121	31.32	4438: Sum of 2 scans in range 7715 (rt=22.0477) to 7722 (rt=22.0627) [E:\Pedro Casado\b1370p29\Replicate 2\b1370p29_S40_R9318_PF_1000nM_R.raw]	Q:/Pedro's Lab/Cell Signalling Proteomics/Pedro Casado/PF/Phosphoproteomics/Primary Cells/DAT/Replicate 2/F001937.dat	STX4(T120);	STX4;	Q12846;
p00632	PGM1_HUMAN	Phosphoglucomutase-1 OS=Homo sapiens GN=PGM1 PE=1 SV=3	AIGGIILTASHNPGGPNGDFGIK	Phospho (ST)	572.288	52.1054	4	x'0000000030000000000000000	-0.17855	-0.17855	-0.17855	52.1054	52.1054	103.04	0.004334	0.004749	34.72	34.34	2	108	130	33.96	15934: Scan 21260 (rt=52.1054) [E:\Pedro Casado\b1370p29\b1370p29_S27_R3762_PF_1000nM.raw]	Q:/Pedro's Lab/Cell Signalling Proteomics/Pedro Casado/PF/Phosphoproteomics/Primary Cells/DAT/Replicate 1/F001839.dat	PGM1(T115);	PGM1;	P36871;
p00633	PGM1_HUMAN	Phosphoglucomutase-1 OS=Homo sapiens GN=PGM1 PE=1 SV=3	AIGGIILTASHNPGGPNGDFGIK	Phospho (ST)	762.714	52.0676	3	x'0000000030000000000000000	4.76034	-3.01167	-0.56977	51.261	52.5732	109.83	1.36e-10	6.46e-08	109.83	94.94	310	108	130	80.05	15094: Scan 20625 (rt=52.0676) [E:\Pedro Casado\b1370p29\b1370p29_S60_T6581_PF_0nM.raw]	Q:/Pedro's Lab/Cell Signalling Proteomics/Pedro Casado/PF/Phosphoproteomics/Primary Cells/DAT/Replicate 1/F001885.dat	PGM1(T115);	PGM1;	P36871;
p00634	PGM1_HUMAN	Phosphoglucomutase-1 OS=Homo sapiens GN=PGM1 PE=1 SV=3	AIGGIILTASHNPGGPNGDFGIK	Phospho (ST)	1143.56	52.2142	2	x'0000000030000000000000000	4.85924	-4.06807	-3.98055	51.5014	52.3563	132.39	7.32e-13	5.06e-10	132.39	116.69	48	108	130	100.99	15705: Scan 21161 (rt=52.2142) [E:\Pedro Casado\b1370p29\b1370p29_S28_R3762_Ku_100nM.raw]	Q:/Pedro's Lab/Cell Signalling Proteomics/Pedro Casado/PF/Phosphoproteomics/Primary Cells/DAT/Replicate 1/F001840.dat	PGM1(T115);	PGM1;	P36871;
p00635	TAB2_HUMAN	TGF-beta-activated kinase 1 and MAP3K7-binding protein 2 OS=Homo sapiens GN=TAB2 PE=1 SV=1	AIGNNSATSPR	Phospho (ST)	584.262	13.9156	2	x'0000000003000	0.378051	-2.34804	0.378051	13.5837	13.9156	31.6	0.013664	0.013664	31.6	31.6	3	442	452	10.29	1312: Scan 4045 (rt=13.9156) [E:\Pedro Casado\b1370p29\b1370p29_S41_GMPB_CM_0nM.raw]	Q:/Pedro's Lab/Cell Signalling Proteomics/Pedro Casado/PF/Phosphoproteomics/Primary Cells/DAT/Replicate 1/F001854.dat	TAB2(S450);	TAB2;	Q9NYJ8;
p00636	PSA5_HUMAN	Proteasome subunit alpha type-5 OS=Homo sapiens GN=PSMA5 PE=1 SV=3	AIGSASEGAQSSLQEVYHK		654.658	29.8022	3	x'000000000000000000000	1.17137	1.17137	1.17137	29.8022	29.8022	83.7	0.000306	0.000306	46.21	46.21	1	169	187	45.08	7971: Sum of 2 scans in range 11542 (rt=29.7389) to 11597 (rt=29.8655) [E:\Pedro Casado\b1370p29\Replicate 2\b1370p29_S23_T0746_PF_1000nM_R.raw]	Q:/Pedro's Lab/Cell Signalling Proteomics/Pedro Casado/PF/Phosphoproteomics/Primary Cells/DAT/Replicate 2/F001912.dat	PSMA5(168-187, no_mod);	PSMA5;	P28066;
p00637	XRCC1_HUMAN	DNA repair protein XRCC1 OS=Homo sapiens GN=XRCC1 PE=1 SV=2	AIGSTSKPQESPK	Phospho (ST)	705.337	10.5661	2	x'000000000003000	0.60412	-3.55587	-0.94345	10.1677	13.033	47.4	0.000232	0.029789	47.4	34.3	17	231	243	13.73	301: Scan 2638 (rt=10.5661) [E:\Pedro Casado\b1370p29\b1370p29_S38_R9318_PF_0nM.raw]	Q:/Pedro's Lab/Cell Signalling Proteomics/Pedro Casado/PF/Phosphoproteomics/Primary Cells/DAT/Replicate 1/F001850.dat	XRCC1(S241);	XRCC1;	P18887;
p00638	IRAK3_HUMAN	Interleukin-1 receptor-associated kinase 3 OS=Homo sapiens GN=IRAK3 PE=1 SV=2	AIHLITNYGAVLSPSEK	Phospho (ST)	631.659	47.3161	3	x'0000000000000003000	4.90974	-0.43395	4.57675	47.0324	47.6211	57.382	1.54e-05	0.000282	58.14	50.385	43	98	114	35.95	12900: Scan 18368 (rt=47.3161) [E:\Pedro Casado\b1370p29\b1370p29_S35_T0987_Ku_0nM.raw]	Q:/Pedro's Lab/Cell Signalling Proteomics/Pedro Casado/PF/Phosphoproteomics/Primary Cells/DAT/Replicate 1/F001847.dat	IRAK3(S112);	IRAK3;	Q9Y616;
p00639	IRAK3_HUMAN	Interleukin-1 receptor-associated kinase 3 OS=Homo sapiens GN=IRAK3 PE=1 SV=2	AIHLITNYGAVLSPSEK	Phospho (ST)	946.985	47.3102	2	x'0000000000000003000	4.73849	0.63691	4.73849	47.1739	47.5836	78.902	1.08e-07	1.37e-06	79.66	72.735	12	98	114	51.99	13396: Scan 18718 (rt=47.3102) [E:\Pedro Casado\b1370p29\b1370p29_S36_T0987_Ku_100nM.raw]	Q:/Pedro's Lab/Cell Signalling Proteomics/Pedro Casado/PF/Phosphoproteomics/Primary Cells/DAT/Replicate 1/F001848.dat	IRAK3(S112);	IRAK3;	Q9Y616;
p00640	WASP_HUMAN	Wiskott-Aldrich syndrome protein OS=Homo sapiens GN=WAS PE=1 SV=4	AIHSSDEGEDQAGDEDEDDEWDD		860.308	28.7411	3	x'0000000000000000000000000	1.31425	-0.47791	-0.47791	28.1568	28.7411	26.55	0.017594	0.017594	26.55	26.55	3	480	502	26.55	6603: Scan 10375 (rt=28.7411) [E:\Pedro Casado\b1370p29\b1370p29_S14_R2338_Ku_100nM.raw]	Q:/Pedro's Lab/Cell Signalling Proteomics/Pedro Casado/PF/Phosphoproteomics/Primary Cells/DAT/Replicate 1/F001812.dat	WAS(479-502, no_mod);	WAS;	P42768;
p00641	WASP_HUMAN	Wiskott-Aldrich syndrome protein OS=Homo sapiens GN=WAS PE=1 SV=4	AIHSSDEGEDQAGDEDEDDEWDD		1289.96	28.3755	2	x'0000000000000000000000000	0.346794	0.346794	0.346794	28.3755	28.3755	154.27	4.77e-06	4.77e-06	66.85	66.85	1	480	502	66.85	6769: Scan 10562 (rt=28.3755) [E:\Pedro Casado\b1370p29\Replicate 2\b1370p29_S49_T4628_PF_100nM_R.raw]	Q:/Pedro's Lab/Cell Signalling Proteomics/Pedro Casado/PF/Phosphoproteomics/Primary Cells/DAT/Replicate 2/F002000.dat	WAS(479-502, no_mod);	WAS;	P42768;
p00642	TB10A_HUMAN	TBC1 domain family member 10A OS=Homo sapiens GN=TBC1D10A PE=1 SV=1	AILDAEPGPRPALQPSPSIR	Phospho (ST)	722.376	41.5906	3	x'0000000000000000300000	4.78533	-1.4528	-0.12199	41.5728	42.5062	34.94	0.003014	0.008238	34.94	31.69	30	392	411	28.44	11483: Scan 16325 (rt=41.5906) [E:\Pedro Casado\b1370p29\b1370p29_S49_T4628_PF_100nM.raw]	Q:/Pedro's Lab/Cell Signalling Proteomics/Pedro Casado/PF/Phosphoproteomics/Primary Cells/DAT/Replicate 1/F001863.dat	TBC1D10A(S407);	TBC1D10A;	Q9BXI6;
p00643	COPZ1_HUMAN	Coatomer subunit zeta-1 OS=Homo sapiens GN=COPZ1 PE=1 SV=1	AILILDNDGDR		607.824	39.2995	2	x'0000000000000	4.25087	-3.13194	2.38869	39.2995	40.1026	53.21	3.37e-05	3.37e-05	53.21	53.21	15	15	25	53.21	11342: Scan 15635 (rt=39.2995) [E:\Pedro Casado\b1370p29\Replicate 2\b1370p29_S25_R3762_PF_0nM_R.raw]	Q:/Pedro's Lab/Cell Signalling Proteomics/Pedro Casado/PF/Phosphoproteomics/Primary Cells/DAT/Replicate 2/F001914.dat	COPZ1(14-25, no_mod);	COPZ1;	P61923;
p00644	TBB5_HUMAN	Tubulin beta chain OS=Homo sapiens GN=TUBB PE=1 SV=2	AILVDLEPGTMDSVR		808.421	51.7606	2	x'00000000000000000	4.5596	-4.06051	-1.89308	51.4527	52.0859	351.21	1.74e-05	1.74e-05	57.41	57.41	11	63	77	57.41	16037: Scan 21015 (rt=51.7606) [E:\Pedro Casado\b1370p29\Replicate 2\b1370p29_S14_R2338_Ku_100nM_R.raw]	Q:/Pedro's Lab/Cell Signalling Proteomics/Pedro Casado/PF/Phosphoproteomics/Primary Cells/DAT/Replicate 2/F001903.dat	TUBB2B(62-77, no_mod);TUBB2A(62-77, no_mod);TUBB3(62-77, no_mod);TUBB(62-77, no_mod);	TUBB2B; TUBB2A; TUBB3; TUBB;	Q9BVA1; Q13885; Q13509; P07437;
p00645	TBB5_HUMAN	Tubulin beta chain OS=Homo sapiens GN=TUBB PE=1 SV=2	AILVDLEPGTMDSVR	Oxidation (M); Phospho (ST)	856.403	50.8325	2	x'00000000003200000	2.23288	-2.01077	0.093524	50.8325	51.1501	382.5	0.001593	0.002512	39.5	37.835	10	63	77	36.17	14717: Scan 20120 (rt=50.8325) [E:\Pedro Casado\b1370p29\b1370p29_S38_R9318_PF_0nM.raw]	Q:/Pedro's Lab/Cell Signalling Proteomics/Pedro Casado/PF/Phosphoproteomics/Primary Cells/DAT/Replicate 1/F001850.dat	TUBB2B(M73);TUBB2B(T72);TUBB2A(M73);TUBB2A(T72);TUBB3(M73);TUBB3(T72);TUBB(M73);TUBB(T72);	TUBB2B; TUBB2A; TUBB3; TUBB;	Q9BVA1; Q13885; Q13509; P07437;
p00646	TBB5_HUMAN	Tubulin beta chain OS=Homo sapiens GN=TUBB PE=1 SV=2	AILVDLEPGTMDSVR	Phospho (ST)	565.939	56.6261	3	x'00000000000003000	-0.09264	-0.09264	-0.09264	56.6261	56.6261	455.382	0.087431	0.087431	21.5	21.5	1	63	77	20.22	16773: Scan 22630 (rt=56.6261) [E:\Pedro Casado\b1370p29\b1370p29_S40_R9318_PF_1000nM.raw]	Q:/Pedro's Lab/Cell Signalling Proteomics/Pedro Casado/PF/Phosphoproteomics/Primary Cells/DAT/Replicate 1/F001853.dat	TUBB2B(S75);TUBB2A(S75);TUBB3(S75);TUBB(S75);	TUBB2B; TUBB2A; TUBB3; TUBB;	Q9BVA1; Q13885; Q13509; P07437;
p00647	TBB5_HUMAN	Tubulin beta chain OS=Homo sapiens GN=TUBB PE=1 SV=2	AILVDLEPGTMDSVR	Phospho (ST)	848.406	57.0404	2	x'00000000003000000	3.40984	-3.08062	0.28263	56.3231	57.316	505.812	1.75e-07	2.74e-05	78.42	65.945	54	63	77	52.73	17157: Scan 22806 (rt=57.0404) [E:\Pedro Casado\b1370p29\Replicate 2\b1370p29_S38_R9318_PF_0nM_R.raw]	Q:/Pedro's Lab/Cell Signalling Proteomics/Pedro Casado/PF/Phosphoproteomics/Primary Cells/DAT/Replicate 2/F001935.dat	TUBB2B(T72);TUBB2A(T72);TUBB3(T72);TUBB(T72);	TUBB2B; TUBB2A; TUBB3; TUBB;	Q9BVA1; Q13885; Q13509; P07437;
p00648	MYLK_HUMAN	Myosin light chain kinase, smooth muscle OS=Homo sapiens GN=MYLK PE=1 SV=4	AINVYGTSEPSQESELTTVGEKPEEPKDEVEVSDDDEKEPEVDYR	Phospho (ST)	1287.82	41.6313	4	x'00000000000000000000000000000000030000000000000	2.91474	-0.1937	-0.1937	41.6313	41.642	48.612	0.000251	0.000251	49.37	49.37	2	1406	1450	36.51	11634: Scan 16324 (rt=41.6313) [E:\Pedro Casado\b1370p29\Replicate 2\b1370p29_S43_GMPB_1421_PF_0nM_R.raw]	Q:/Pedro's Lab/Cell Signalling Proteomics/Pedro Casado/PF/Phosphoproteomics/Primary Cells/DAT/Replicate 2/F001920.dat	MYLK(S1438);	MYLK;	Q15746;
p00649	VINC_HUMAN	Vinculin OS=Homo sapiens GN=VCL PE=1 SV=4	AIPDLTAPVAAVQAAVSNLVR		692.733	89.6419	3	x'00000000000000000000000	0.172516	-0.24673	0.172516	89.2952	89.6419	33.35	0.00074	0.00074	33.35	33.35	2	36	56	33.35	26719: Scan 35444 (rt=89.6419) [E:\Pedro Casado\b1370p29\b1370p29_S13_R2338_PF_1000nM.raw]	Q:/Pedro's Lab/Cell Signalling Proteomics/Pedro Casado/PF/Phosphoproteomics/Primary Cells/DAT/Replicate 1/F001810.dat	VCL(35-56, no_mod);	VCL;	P18206;
p00650	MCM2_HUMAN	DNA replication licensing factor MCM2 OS=Homo sapiens GN=MCM2 PE=1 SV=4	AIPELDAYEAEGLALDDEDVEELTASQR		1021.48	67.8076	3	x'000000000000000000000000000000	4.89214	-4.41724	1.2664	67.5874	68.2957	459.044	8.11e-08	8.11e-08	83.56	83.56	13	83	110	83.56	21051: Scan 27149 (rt=67.8076) [E:\Pedro Casado\b1370p29\b1370p29_S16_T0741_PF_0nM.raw]	Q:/Pedro's Lab/Cell Signalling Proteomics/Pedro Casado/PF/Phosphoproteomics/Primary Cells/DAT/Replicate 1/F001828.dat	MCM2(82-110, no_mod);	MCM2;	P49736;
p00651	MCM2_HUMAN	DNA replication licensing factor MCM2 OS=Homo sapiens GN=MCM2 PE=1 SV=4	AIPELDAYEAEGLALDDEDVEELTASQR	Phospho (ST)	786.359	70.5286	4	x'000000000000000000000000300000	4.6979	2.11307	4.6979	70.405	70.5286	374.136	0.000204	0.002783	49.94	42.845	3	83	110	34.76	21841: Scan 28704 (rt=70.5286) [E:\Pedro Casado\b1370p29\b1370p29_S25_R3762_PF_0nM.raw]	Q:/Pedro's Lab/Cell Signalling Proteomics/Pedro Casado/PF/Phosphoproteomics/Primary Cells/DAT/Replicate 1/F001834.dat	MCM2(T106);	MCM2;	P49736;
p00652	MCM2_HUMAN	DNA replication licensing factor MCM2 OS=Homo sapiens GN=MCM2 PE=1 SV=4	AIPELDAYEAEGLALDDEDVEELTASQR	Phospho (ST)	1048.14	70.3851	3	x'000000000000000000000000300000	4.34646	-2.62496	0.28777	69.8455	71.3161	444.966	1.69e-11	0.00624	120.89	72.2125	215	83	110	86.67	20618: Scan 27718 (rt=70.3851) [E:\Pedro Casado\b1370p29\b1370p29_S7_R3221_PF_100nM.raw]	Q:/Pedro's Lab/Cell Signalling Proteomics/Pedro Casado/PF/Phosphoproteomics/Primary Cells/DAT/Replicate 1/F001795.dat	MCM2(T106);	MCM2;	P49736;
p00653	MCM2_HUMAN	DNA replication licensing factor MCM2 OS=Homo sapiens GN=MCM2 PE=1 SV=4	AIPELDAYEAEGLALDDEDVEELTASQR	Phospho (ST)	1571.7	70.4808	2	x'000000000000000000000000300000	4.72082	-4.70176	0.709876	70.3433	70.4808	321.394	2.37e-11	2.18e-10	119.44	113.23	6	83	110	107.02	23566: Scan 29225 (rt=70.4808) [E:\Pedro Casado\b1370p29\Replicate 2\b1370p29_S13_R2338_PF_1000nM_R.raw]	Q:/Pedro's Lab/Cell Signalling Proteomics/Pedro Casado/PF/Phosphoproteomics/Primary Cells/DAT/Replicate 2/F001902.dat	MCM2(T106);	MCM2;	P49736;
p00654	MDC1_HUMAN	Mediator of DNA damage checkpoint protein 1 OS=Homo sapiens GN=MDC1 PE=1 SV=3	AIPGDQHPESPVHTEPMGIQGR	Phospho (ST)	811.707	29.063	3	x'000000000030000000000000	1.79927	-0.76642	0.849473	28.6452	29.5474	185.51	0.011396	0.011396	31.9	31.9	5	784	805	11.75	7765: Scan 11280 (rt=29.063) [E:\Pedro Casado\b1370p29\Replicate 2\b1370p29_S22_T0746_PF_100nM_R.raw]	Q:/Pedro's Lab/Cell Signalling Proteomics/Pedro Casado/PF/Phosphoproteomics/Primary Cells/DAT/Replicate 2/F001911.dat	MDC1(S793);	MDC1;	Q14676;
p00655	MID51_HUMAN	Mitochondrial dynamics protein MID51 OS=Homo sapiens GN=MIEF1 PE=1 SV=1	AISAPTSPTR	Phospho (ST)	540.758	19.0838	2	x'000000030000	1.95182	-2.29088	-1.40158	19.0838	20.3414	36.98	0.001233	0.014004	36.98	28.8567	48	53	62	12.14	3624: Scan 6620 (rt=19.0838) [E:\Pedro Casado\b1370p29\Replicate 2\b1370p29_S28_R3762_Ku_100nM_R.raw]	Q:/Pedro's Lab/Cell Signalling Proteomics/Pedro Casado/PF/Phosphoproteomics/Primary Cells/DAT/Replicate 2/F001919.dat	SMCR7L(S59);	SMCR7L;	Q9NQG6;
p00656	BCAP_HUMAN	Phosphoinositide 3-kinase adapter protein 1 OS=Homo sapiens GN=PIK3AP1 PE=1 SV=2	AISEDSGCDSVTDTEPEDEK	Phospho (ST)	1132.43	25.7261	2	x'0000000000300000000000	3.15577	-2.41247	1.91839	24.794	25.7373	178.562	5.54e-10	0.018018	100.86	58.9	33	140	159	33.86	6475: Sum of 2 scans in range 9849 (rt=25.6835) to 9887 (rt=25.7688) [E:\Pedro Casado\b1370p29\Replicate 2\b1370p29_S18_T0741_PF_1000nM_R.raw]	Q:/Pedro's Lab/Cell Signalling Proteomics/Pedro Casado/PF/Phosphoproteomics/Primary Cells/DAT/Replicate 2/F001907.dat	PIK3AP1(S149);	PIK3AP1;	Q6ZUJ8;
p00657	BCAP_HUMAN	Phosphoinositide 3-kinase adapter protein 1 OS=Homo sapiens GN=PIK3AP1 PE=1 SV=2	AISEDSGCDSVTDTEPEDEKVVSYSK	Phospho (ST)	976.407	33.1564	3	x'0000000000003000000000000000	2.85284	0.689632	0.689632	32.7694	33.1564	146.472	0.008882	0.030311	32.65	28.31	6	140	165	5.42	9435: Scan 13389 (rt=33.1564) [E:\Pedro Casado\b1370p29\Replicate 2\b1370p29_S17_T0741_PF_100nM_R.raw]	Q:/Pedro's Lab/Cell Signalling Proteomics/Pedro Casado/PF/Phosphoproteomics/Primary Cells/DAT/Replicate 2/F001906.dat	PIK3AP1(T151);	PIK3AP1;	Q6ZUJ8;
p00658	INT1_HUMAN	Integrator complex subunit 1 OS=Homo sapiens GN=INTS1 PE=1 SV=2	AISPSIK	Phospho (ST)	398.205	23.0656	2	x'000300000	2.38924	-4.28253	1.00454	21.6647	23.1242	49.1	0.000113	0.002726	49.1	40.72	146	102	108	16.76	4513: Scan 7755 (rt=23.0656) [E:\Pedro Casado\b1370p29\b1370p29_S20_T0741_Ku_1000nM.raw]	Q:/Pedro's Lab/Cell Signalling Proteomics/Pedro Casado/PF/Phosphoproteomics/Primary Cells/DAT/Replicate 1/F001832.dat	INTS1(S104);	INTS1;	Q8N201;
p00659	MYO5A_HUMAN	Unconventional myosin-Va OS=Homo sapiens GN=MYO5A PE=1 SV=2	AISPTSATSSGR	Phospho (ST)	607.774	18.1592	2	x'00000030000000	0.03873	-4.88905	-1.67528	17.7332	19.0314	50.16	8.39e-05	0.005951	50.16	38.3633	60	598	609	17.06	3102: Scan 6061 (rt=18.1592) [E:\Pedro Casado\b1370p29\Replicate 2\b1370p29_S43_GMPB_1421_PF_0nM_R.raw]	Q:/Pedro's Lab/Cell Signalling Proteomics/Pedro Casado/PF/Phosphoproteomics/Primary Cells/DAT/Replicate 2/F001920.dat	MYO5A(S603);	MYO5A;	Q9Y4I1;
p00660	EMAL3_HUMAN	Echinoderm microtubule-associated protein-like 3 OS=Homo sapiens GN=EML3 PE=1 SV=1	AISSANLLVR	Phospho (ST)	562.3	42.4241	2	x'000030000000	4.93504	-2.26265	3.20689	41.867	43.2205	87.68	1.56e-08	2.76e-07	87.68	77.3075	203	174	183	58.94	12251: Scan 16905 (rt=42.4241) [E:\Pedro Casado\b1370p29\Replicate 2\b1370p29_S15_R2338_Ku_1000nM_R.raw]	Q:/Pedro's Lab/Cell Signalling Proteomics/Pedro Casado/PF/Phosphoproteomics/Primary Cells/DAT/Replicate 2/F001904.dat	EML3(S177);	EML3;	Q32P44;
p00661	ARFG2_HUMAN	ADP-ribosylation factor GTPase-activating protein 2 OS=Homo sapiens GN=ARFGAP2 PE=1 SV=1	AISSDMFFGR	Oxidation (M); Phospho (ST)	613.749	44.6847	2	x'000300200000	3.00044	-1.81398	-1.81398	44.5447	53.5393	57.37	6.22e-05	0.000744	50.45	43.65	8	430	439	13.6	13482: Scan 18064 (rt=44.6847) [E:\Pedro Casado\b1370p29\Replicate 2\b1370p29_S33_T3676_Ku_100nM_R.raw]	Q:/Pedro's Lab/Cell Signalling Proteomics/Pedro Casado/PF/Phosphoproteomics/Primary Cells/DAT/Replicate 2/F001929.dat	ARFGAP2(M435);ARFGAP2(S432);	ARFGAP2;	Q8N6H7;
p00662	ARFG2_HUMAN	ADP-ribosylation factor GTPase-activating protein 2 OS=Homo sapiens GN=ARFGAP2 PE=1 SV=1	AISSDMFFGR	Phospho (ST)	605.753	53.4524	2	x'000030000000	4.77472	-3.19557	0.62423	52.9807	54.1805	71.58	4.97e-07	9.72e-06	71.58	63.675	144	430	439	55.77	17091: Scan 21957 (rt=53.4524) [E:\Pedro Casado\b1370p29\Replicate 2\b1370p29_S21_T0746_PF_0nM_R.raw]	Q:/Pedro's Lab/Cell Signalling Proteomics/Pedro Casado/PF/Phosphoproteomics/Primary Cells/DAT/Replicate 2/F001910.dat	ARFGAP2(S433);	ARFGAP2;	Q8N6H7;
p00663	ARFG3_HUMAN		AISSDMYFGR	Phospho (ST)	613.749	44.6847	2	x'000030000000	3.01268	-1.80174	-1.80174	44.6847	53.5393	28.672	0.007868	0.040562	29.43	24.585	4	426	435	17.58	13482: Scan 18064 (rt=44.6847) [E:\Pedro Casado\b1370p29\Replicate 2\b1370p29_S33_T3676_Ku_100nM_R.raw]	Q:/Pedro's Lab/Cell Signalling Proteomics/Pedro Casado/PF/Phosphoproteomics/Primary Cells/DAT/Replicate 2/F001929.dat	ARFGAP3(S429);	ARFGAP3;	Q9NP61;
p00664	RBM26_HUMAN	RNA-binding protein 26 OS=Homo sapiens GN=RBM26 PE=1 SV=3	AISSTEAVLNNR		637.839	25.8749	2	x'00000000000000	3.50955	-2.5517	0.117771	25.3897	26.6856	198.14	2.52e-10	2.52e-10	104.71	104.71	95	586	597	104.71	6562: Scan 9854 (rt=25.8749) [E:\Pedro Casado\b1370p29\Replicate 2\b1370p29_S22_T0746_PF_100nM_R.raw]	Q:/Pedro's Lab/Cell Signalling Proteomics/Pedro Casado/PF/Phosphoproteomics/Primary Cells/DAT/Replicate 2/F001911.dat	RBM27(653-665, no_mod);RBM26(585-597, no_mod);	RBM27; RBM26;	Q9P2N5; Q5T8P6;
p00665	SAMN1_HUMAN	SAM domain-containing protein SAMSN-1 OS=Homo sapiens GN=SAMSN1 PE=1 SV=1	AISWTMK	Oxidation (M); Phospho (ST)	466.702	30.1709	2	x'000003200	2.332	-1.55467	0.571191	29.8492	34.3905	161.87	0.003242	0.045862	33.28	26.1	11	72	78	18.92	7899: Scan 11679 (rt=30.1709) [E:\Pedro Casado\b1370p29\Replicate 2\b1370p29_S30_T3676_PF_0nM_R.raw]	Q:/Pedro's Lab/Cell Signalling Proteomics/Pedro Casado/PF/Phosphoproteomics/Primary Cells/DAT/Replicate 2/F001923.dat	SAMSN1(M77);SAMSN1(T76);	SAMSN1;	Q9NSI8;
p00666	SAMN1_HUMAN	SAM domain-containing protein SAMSN-1 OS=Homo sapiens GN=SAMSN1 PE=1 SV=1	AISWTMK	Phospho (ST)	458.705	41.1966	2	x'000300000	2.93971	-1.69217	2.69938	40.9397	41.5108	232.992	8.66e-05	0.036387	46.48	31.86	22	72	78	29.24	12255: Scan 16604 (rt=41.1966) [E:\Pedro Casado\b1370p29\Replicate 2\b1370p29_S11_R2338_PF_0nM_R.raw]	Q:/Pedro's Lab/Cell Signalling Proteomics/Pedro Casado/PF/Phosphoproteomics/Primary Cells/DAT/Replicate 2/F001900.dat	SAMSN1(S74);	SAMSN1;	Q9NSI8;
p00667	HNRPL_HUMAN	Heterogeneous nuclear ribonucleoprotein L OS=Homo sapiens GN=HNRNPL PE=1 SV=2	AITHLNNNFMFGQK		545.61	38.4261	3	x'0000000000000000	4.32119	-2.76656	0.942585	37.7416	38.4633	104.22	0.000645	0.000645	42.55	42.55	13	435	448	42.55	10473: Scan 14965 (rt=38.4261) [E:\Pedro Casado\b1370p29\Replicate 2\b1370p29_S8_R3221_PF_1000nM_R.raw]	Q:/Pedro's Lab/Cell Signalling Proteomics/Pedro Casado/PF/Phosphoproteomics/Primary Cells/DAT/Replicate 2/F001897.dat	HNRNPL(434-448, no_mod);	HNRNPL;	P14866;
p00668	HNRPL_HUMAN	Heterogeneous nuclear ribonucleoprotein L OS=Homo sapiens GN=HNRNPL PE=1 SV=2	AITHLNNNFMFGQK	Oxidation (M)	550.94	33.0406	3	x'0000000000200000	0.570372	-1.55716	-1.55716	32.622	33.3139	124.98	0.007978	0.007978	31.7	31.7	5	435	448	31.7	6422: Scan 11126 (rt=33.0405) [E:\Pedro Casado\b1370p29\b1370p29_S24_T0746_Ku_1000nM.raw]	Q:/Pedro's Lab/Cell Signalling Proteomics/Pedro Casado/PF/Phosphoproteomics/Primary Cells/DAT/Replicate 1/F001837.dat	HNRNPL(M444);	HNRNPL;	P14866;
p00669	CDK12_HUMAN	Cyclin-dependent kinase 12 OS=Homo sapiens GN=CDK12 PE=1 SV=2	AITPPQQPYK	Phospho (ST)	611.795	27.6476	2	x'000300000000	1.83369	-4.74797	-3.74926	27.2328	28.729	83.162	0.009081	0.009081	30.08	30.08	52	690	699	20.76	6575: Scan 10305 (rt=27.6476) [E:\Pedro Casado\b1370p29\Replicate 2\b1370p29_S37_T0987_PF_1000nM_R.raw]	Q:/Pedro's Lab/Cell Signalling Proteomics/Pedro Casado/PF/Phosphoproteomics/Primary Cells/DAT/Replicate 2/F001934.dat	CDK12(T692);	CDK12;	Q9NYV4;
p00670	NIPBL_HUMAN	Nipped-B-like protein OS=Homo sapiens GN=NIPBL PE=1 SV=2	AITSLLGGGSPK	Phospho (ST)	590.803	43.3548	2	x'00000000003000	4.49815	-2.57209	-0.1136	42.8582	44.0963	95.172	4.4e-06	4.4e-06	63.71	63.71	148	2649	2660	54.51	7336: Scan 14115 (rt=43.3548) [E:\Pedro Casado\b1370p29\Replicate 2\b1370p29_S61_T7387_PF_0nM_R.raw]	Q:/Pedro's Lab/Cell Signalling Proteomics/Pedro Casado/PF/Phosphoproteomics/Primary Cells/DAT/Replicate 2/F002012.dat	NIPBL(S2658);	NIPBL;	Q6KC79;
p00671	DX39A_HUMAN	ATP-dependent RNA helicase DDX39A OS=Homo sapiens GN=DDX39A PE=1 SV=2	AIVDCGFEHPSEVQHECIPQAILGMDVLCQAK		913.685	60.107	4	x'0000000000000000000000000000000000	2.91067	0.642616	2.91067	60.0659	60.4679	31.41	0.013154	0.013154	31.41	31.41	4	58	89	31.41	17694: Scan 23844 (rt=60.107) [E:\Pedro Casado\b1370p29\b1370p29_S15_R2338_Ku_1000nM.raw]	Q:/Pedro's Lab/Cell Signalling Proteomics/Pedro Casado/PF/Phosphoproteomics/Primary Cells/DAT/Replicate 1/F001818.dat	DDX39B(58-90, no_mod);DDX39A(57-89, no_mod);	DDX39B; DDX39A;	Q13838; O00148;
p00672	SODM_HUMAN	Superoxide dismutase [Mn], mitochondrial OS=Homo sapiens GN=SOD2 PE=1 SV=2	AIWNVINWENVTER		872.445	64.1175	2	x'0000000000000000	2.68234	-0.06025	-0.06025	64.1175	64.4052	55.68	2.72e-05	2.72e-05	55.68	55.68	2	203	216	55.68	19475: Scan 25908 (rt=64.1175) [E:\Pedro Casado\b1370p29\b1370p29_S41_GMPB_CM_0nM.raw]	Q:/Pedro's Lab/Cell Signalling Proteomics/Pedro Casado/PF/Phosphoproteomics/Primary Cells/DAT/Replicate 1/F001854.dat	SOD2(202-216, no_mod);	SOD2;	P04179;
p00673	CCNL2_HUMAN	Cyclin-L2 OS=Homo sapiens GN=CCNL2 PE=1 SV=1	AKADSPVNGLPK	Phospho (ST)	638.819	20.7607	2	x'00000300000000	2.88251	-3.23216	0.499364	20.2623	21.5809	86.68	0.001817	0.001817	36.9	36.9	18	365	376	36.9	4521: Scan 7505 (rt=20.7607) [E:\Pedro Casado\b1370p29\Replicate 2\b1370p29_S22_T0746_PF_100nM_R.raw]	Q:/Pedro's Lab/Cell Signalling Proteomics/Pedro Casado/PF/Phosphoproteomics/Primary Cells/DAT/Replicate 2/F001911.dat	CCNL2(S369);	CCNL2;	Q96S94;
p00674	MORC2_HUMAN	MORC family CW-type zinc finger protein 2 OS=Homo sapiens GN=MORC2 PE=1 SV=2	AKASEESLR	Phospho (ST)	535.747	12.5052	2	x'00003000000	0.294535	-1.08932	-1.08932	12.4771	12.5052	66.13	0.048	0.048	22.73	22.73	2	973	981	9.84	775: Scan 3375 (rt=12.5052) [E:\Pedro Casado\b1370p29\Replicate 2\b1370p29_S36_T0987_Ku_100nM_R.raw]	Q:/Pedro's Lab/Cell Signalling Proteomics/Pedro Casado/PF/Phosphoproteomics/Primary Cells/DAT/Replicate 2/F001933.dat	MORC2(S976);	MORC2;	Q9Y6X9;
p00675	MFAP1_HUMAN	Microfibrillar-associated protein 1 OS=Homo sapiens GN=MFAP1 PE=1 SV=2	AKEQEAEPEEQEEDSSSDPR		763.993	13.7626	3	x'0000000000000000000000	1.75975	0.160772	1.48452	12.6004	13.7626	204.512	0.002714	0.002714	36.87	36.87	4	66	85	36.87	1413: Scan 4057 (rt=13.7626) [E:\Pedro Casado\b1370p29\Replicate 2\b1370p29_S24_T0746_Ku_1000nM_R.raw]	Q:/Pedro's Lab/Cell Signalling Proteomics/Pedro Casado/PF/Phosphoproteomics/Primary Cells/DAT/Replicate 2/F001913.dat	MFAP1(65-85, no_mod);	MFAP1;	P55081;
p00676	MOES_HUMAN	Moesin OS=Homo sapiens GN=MSN PE=1 SV=3	AKFYPEDVSEELIQDITQR		761.052	66.9105	3	x'000000000000000000000	1.867	1.867	1.867	66.9105	66.9105	506.524	0.000121	0.000121	49.2	49.2	1	82	100	49.2	20746: Scan 26780 (rt=66.9105) [E:\Pedro Casado\b1370p29\b1370p29_S16_T0741_PF_0nM.raw]	Q:/Pedro's Lab/Cell Signalling Proteomics/Pedro Casado/PF/Phosphoproteomics/Primary Cells/DAT/Replicate 1/F001828.dat	MSN(81-100, no_mod);	MSN;	P26038;
p00677	WRIP1_HUMAN	ATPase WRNIP1 OS=Homo sapiens GN=WRNIP1 PE=1 SV=2	AKGPSPPGAK	Phospho (ST)	495.244	9.97864	2	x'000003000000	0.43906	-5.0037	-2.23173	9.93127	12.6907	213.652	1.21e-05	1.21e-05	58.13	58.13	47	61	70	57.82	114: Scan 2361 (rt=9.97864) [E:\Pedro Casado\b1370p29\Replicate 2\b1370p29_S57_R9368_PF_0nM_R.raw]	Q:/Pedro's Lab/Cell Signalling Proteomics/Pedro Casado/PF/Phosphoproteomics/Primary Cells/DAT/Replicate 2/F002008.dat	WRNIP1(S65);	WRNIP1;	Q96S55;
p00678	ACLY_HUMAN	ATP-citrate synthase OS=Homo sapiens GN=ACLY PE=1 SV=3	AKPAMPQDSVPSPR	Oxidation (M); Phospho (ST)	526.245	18.2953	3	x'0000020000003000	-0.88341	-0.88341	-0.88341	18.2953	18.2953	86.42	0.057434	0.057434	24.49	24.49	1	470	483	13.68	3487: Scan 6359 (rt=18.2953) [E:\Pedro Casado\b1370p29\Replicate 2\b1370p29_S32_T3676_PF_1000nM_R.raw]	Q:/Pedro's Lab/Cell Signalling Proteomics/Pedro Casado/PF/Phosphoproteomics/Primary Cells/DAT/Replicate 2/F001927.dat	ACLY(M474);ACLY(S481);	ACLY;	P53396;
p00679	ACLY_HUMAN	ATP-citrate synthase OS=Homo sapiens GN=ACLY PE=1 SV=3	AKPAMPQDSVPSPR	Phospho (ST)	520.914	22.7991	3	x'0000000000003000	1.78045	-0.0468	0.530224	22.7991	24.1639	87.75	0.018544	0.018544	28.39	28.39	7	470	483	12.28	4582: Scan 7995 (rt=22.7991) [E:\Pedro Casado\b1370p29\Replicate 2\b1370p29_S38_R9318_PF_0nM_R.raw]	Q:/Pedro's Lab/Cell Signalling Proteomics/Pedro Casado/PF/Phosphoproteomics/Primary Cells/DAT/Replicate 2/F001935.dat	ACLY(S481);	ACLY;	P53396;
p00680	ACLY_HUMAN	ATP-citrate synthase OS=Homo sapiens GN=ACLY PE=1 SV=3	AKPAMPQDSVPSPR	Phospho (ST)	780.867	23.4351	2	x'0000000003000000	3.70771	-3.3192	0.752059	22.768	24.1563	106.63	5.14e-05	0.001602	54.13	43.725	168	470	483	37.4	5651: Scan 8939 (rt=23.4351) [E:\Pedro Casado\b1370p29\Replicate 2\b1370p29_S17_T0741_PF_100nM_R.raw]	Q:/Pedro's Lab/Cell Signalling Proteomics/Pedro Casado/PF/Phosphoproteomics/Primary Cells/DAT/Replicate 2/F001906.dat	ACLY(S478);	ACLY;	P53396;
p00681	SMCA2_HUMAN	Probable global transcription activator SNF2L2 OS=Homo sapiens GN=SMARCA2 PE=1 SV=2	AKPVVSDFDSDEEQDER	2 Phospho (ST)	709.273	32.5412	3	x'0000003000300000000	4.26157	-2.9956	-0.03059	31.3255	32.7785	197.07	8.83e-09	3.74e-05	88.8	69.01	99	1563	1579	88.8	8386: Scan 12647 (rt=32.5412) [E:\Pedro Casado\b1370p29\b1370p29_S29_R3762_Ku_1000nM.raw]	Q:/Pedro's Lab/Cell Signalling Proteomics/Pedro Casado/PF/Phosphoproteomics/Primary Cells/DAT/Replicate 1/F001841.dat	SMARCA2(S1568);SMARCA2(S1572);	SMARCA2;	P51531;
p00682	SMCA2_HUMAN	Probable global transcription activator SNF2L2 OS=Homo sapiens GN=SMARCA2 PE=1 SV=2	AKPVVSDFDSDEEQDER	2 Phospho (ST)	1063.41	32.2472	2	x'0000003000300000000	4.82915	-3.83051	3.41726	31.4168	32.51	326.97	1.74e-08	1.74e-08	85.94	85.94	103	1563	1579	85.94	7891: Scan 12106 (rt=32.2472) [E:\Pedro Casado\b1370p29\Replicate 2\b1370p29_S6_R3221_PF_0nM_R.raw]	Q:/Pedro's Lab/Cell Signalling Proteomics/Pedro Casado/PF/Phosphoproteomics/Primary Cells/DAT/Replicate 2/F001895.dat	SMARCA2(S1568);SMARCA2(S1572);	SMARCA2;	P51531;
p00683	SMCA2_HUMAN	Probable global transcription activator SNF2L2 OS=Homo sapiens GN=SMARCA2 PE=1 SV=2	AKPVVSDFDSDEEQDER	Phospho (ST)	682.616	27.5103	3	x'0000000000300000000	1.68669	-3.40421	-0.89543	26.8285	27.836	266.46	3.2e-10	0.000272	104.97	73.82	47	1563	1579	62.3	6617: Scan 10320 (rt=27.5103) [E:\Pedro Casado\b1370p29\Replicate 2\b1370p29_S15_R2338_Ku_1000nM_R.raw]	Q:/Pedro's Lab/Cell Signalling Proteomics/Pedro Casado/PF/Phosphoproteomics/Primary Cells/DAT/Replicate 2/F001904.dat	SMARCA2(S1572);	SMARCA2;	P51531;
p00684	SMCA2_HUMAN	Probable global transcription activator SNF2L2 OS=Homo sapiens GN=SMARCA2 PE=1 SV=2	AKPVVSDFDSDEEQDER	Phospho (ST)	1023.42	26.7824	2	x'0000003000000000000	3.90496	-3.91966	-0.39857	26.7824	27.6687	251.04	6.44e-09	4.15e-05	92	71.45	60	1563	1579	50.9	6094: Scan 9762 (rt=26.7824) [E:\Pedro Casado\b1370p29\Replicate 2\b1370p29_S38_R9318_PF_0nM_R.raw]	Q:/Pedro's Lab/Cell Signalling Proteomics/Pedro Casado/PF/Phosphoproteomics/Primary Cells/DAT/Replicate 2/F001935.dat	SMARCA2(S1568);	SMARCA2;	P51531;
p00685	DHE3_HUMAN	Glutamate dehydrogenase 1, mitochondrial OS=Homo sapiens GN=GLUD1 PE=1 SV=2	AKPYEGSILEADCDILIPAASEK		830.753	52.3493	3	x'0000000000000000000000000	1.22166	0.317768	0.390079	52.1437	52.9229	63.49	0.000936	0.000936	41.22	41.22	3	364	386	41.22	15537: Scan 20626 (rt=52.3493) [E:\Pedro Casado\b1370p29\b1370p29_S16_T0741_PF_0nM.raw]	Q:/Pedro's Lab/Cell Signalling Proteomics/Pedro Casado/PF/Phosphoproteomics/Primary Cells/DAT/Replicate 1/F001828.dat	GLUD1(363-386, no_mod);	GLUD1;	P00367;
p00686	NASP_HUMAN	Nuclear autoantigenic sperm protein OS=Homo sapiens GN=NASP PE=1 SV=2	AKQEPEVNGGSGDAVPSGNEVSENMEEEAENQAESR		944.417	37.5331	4	x'00000000000000000000000000000000000000	4.35018	-4.05554	4.11698	37.0512	39.4061	246.72	3.81e-09	3.81e-09	97.4	97.4	42	735	770	97.4	10722: Scan 14927 (rt=37.5331) [E:\Pedro Casado\b1370p29\Replicate 2\b1370p29_S32_T3676_PF_1000nM_R.raw]	Q:/Pedro's Lab/Cell Signalling Proteomics/Pedro Casado/PF/Phosphoproteomics/Primary Cells/DAT/Replicate 2/F001927.dat	NASP(734-770, no_mod);	NASP;	P49321;
p00687	NASP_HUMAN	Nuclear autoantigenic sperm protein OS=Homo sapiens GN=NASP PE=1 SV=2	AKQEPEVNGGSGDAVPSGNEVSENMEEEAENQAESR		1258.88	37.6752	3	x'00000000000000000000000000000000000000	5.00101	-4.9364	-0.32542	37.0468	38.9011	198.68	1.56e-10	1.56e-10	111.23	111.23	44	735	770	111.23	10423: Scan 14821 (rt=37.6752) [E:\Pedro Casado\b1370p29\Replicate 2\b1370p29_S15_R2338_Ku_1000nM_R.raw]	Q:/Pedro's Lab/Cell Signalling Proteomics/Pedro Casado/PF/Phosphoproteomics/Primary Cells/DAT/Replicate 2/F001904.dat	NASP(734-770, no_mod);	NASP;	P49321;
p00688	CAR11_HUMAN	Caspase recruitment domain-containing protein 11 OS=Homo sapiens GN=CARD11 PE=1 SV=3	AKSPISLK	Phospho (ST)	462.252	18.3678	2	x'0003000000	-0.01951	-0.01951	-0.01951	18.3678	18.3678	27.16	0.013462	0.013462	27.16	27.16	1	510	517	20.94	3570: Scan 6397 (rt=18.3678) [E:\Pedro Casado\b1370p29\Replicate 2\b1370p29_S22_T0746_PF_100nM_R.raw]	Q:/Pedro's Lab/Cell Signalling Proteomics/Pedro Casado/PF/Phosphoproteomics/Primary Cells/DAT/Replicate 2/F001911.dat	CARD11(S512);	CARD11;	Q9BXL7;
p00689	HNRPU_HUMAN	Heterogeneous nuclear ribonucleoprotein U OS=Homo sapiens GN=HNRNPU PE=1 SV=6	AKSPQPPVEEEDEHFDDTVVCLDTYNCDLHFK	Phospho (ST)	783.741	52.3881	5	x'0000000000000000003000000000000000	4.89438	-1.2763	0.574764	52.219	54.1844	494.084	1.35e-05	0.006502	61.51	42.3289	235	269	300	50.08	14959: Scan 20460 (rt=52.3881) [E:\Pedro Casado\b1370p29\b1370p29_S9_R3221_Ku_100nM.raw]	Q:/Pedro's Lab/Cell Signalling Proteomics/Pedro Casado/PF/Phosphoproteomics/Primary Cells/DAT/Replicate 1/F001799.dat	HNRNPU(T286);	HNRNPU;	Q00839;
p00690	HNRPU_HUMAN	Heterogeneous nuclear ribonucleoprotein U OS=Homo sapiens GN=HNRNPU PE=1 SV=6	AKSPQPPVEEEDEHFDDTVVCLDTYNCDLHFK	Phospho (ST)	979.423	52.536	4	x'0000000000000000003000000000000000	4.9138	-2.7721	0.476365	52.1442	59.4212	319.924	1.67e-06	0.016751	70.62	41.6992	1223	269	300	50.65	15568: Scan 20968 (rt=52.536) [E:\Pedro Casado\b1370p29\b1370p29_S51_X7892_PF_100nM.raw]	Q:/Pedro's Lab/Cell Signalling Proteomics/Pedro Casado/PF/Phosphoproteomics/Primary Cells/DAT/Replicate 1/F001876.dat	HNRNPU(T286);	HNRNPU;	Q00839;
p00691	HNRPU_HUMAN	Heterogeneous nuclear ribonucleoprotein U OS=Homo sapiens GN=HNRNPU PE=1 SV=6	AKSPQPPVEEEDEHFDDTVVCLDTYNCDLHFK	Phospho (ST)	1305.56	52.8118	3	x'0003000000000000000000000000000000	4.90767	-4.44421	0.078443	52.2289	54.1659	286.098	8e-09	0.022217	93.7	45.02	112	269	300	63.56	16948: Scan 21592 (rt=52.8118) [E:\Pedro Casado\b1370p29\Replicate 2\b1370p29_S60_T6581_PF_0nM_R.raw]	Q:/Pedro's Lab/Cell Signalling Proteomics/Pedro Casado/PF/Phosphoproteomics/Primary Cells/DAT/Replicate 2/F002011.dat	HNRNPU(S271);	HNRNPU;	Q00839;
p00692	YTDC1_HUMAN	YTH domain-containing protein 1 OS=Homo sapiens GN=YTHDC1 PE=1 SV=3	AKSPTPDGSER	2 Phospho (ST)	652.748	10.0209	2	x'0003030000000	1.14923	-3.8988	-2.67131	9.87494	10.0323	95.33	0.00309	0.00309	31.68	31.68	11	144	154	19.72	81: Scan 2331 (rt=10.0209) [E:\Pedro Casado\b1370p29\b1370p29_S16_T0741_PF_0nM.raw]	Q:/Pedro's Lab/Cell Signalling Proteomics/Pedro Casado/PF/Phosphoproteomics/Primary Cells/DAT/Replicate 1/F001828.dat	YTHDC1(S146);YTHDC1(T148);	YTHDC1;	Q96MU7;
p00693	YTDC1_HUMAN	YTH domain-containing protein 1 OS=Homo sapiens GN=YTHDC1 PE=1 SV=3	AKSPTPDGSER	Phospho (ST)	612.765	9.88603	2	x'0003000000000	-3.12052	-3.12052	-3.12052	9.88603	9.88603	70.54	0.083655	0.083655	19.64	19.64	1	144	154	6.16	42: Scan 2285 (rt=9.88603) [E:\Pedro Casado\b1370p29\b1370p29_S3_X1100_PF_1000nM.raw]	Q:/Pedro's Lab/Cell Signalling Proteomics/Pedro Casado/PF/Phosphoproteomics/Primary Cells/DAT/Replicate 1/F001783.dat	YTHDC1(S146);	YTHDC1;	Q96MU7;
p00694	PKHA5_HUMAN	Pleckstrin homology domain-containing family A member 5 OS=Homo sapiens GN=PLEKHA5 PE=1 SV=1	AKSPTPESSTIASYVTLR	Phospho (ST)	663.33	45.1614	3	x'00000000003000000000	4.5914	-1.87069	-0.20987	44.6665	45.4341	59.512	1.15e-05	0.002134	60.27	47.538	100	853	870	22.98	14021: Scan 18392 (rt=45.1614) [E:\Pedro Casado\b1370p29\Replicate 2\b1370p29_S21_T0746_PF_0nM_R.raw]	Q:/Pedro's Lab/Cell Signalling Proteomics/Pedro Casado/PF/Phosphoproteomics/Primary Cells/DAT/Replicate 2/F001910.dat	PLEKHA5(T862);	PLEKHA5;	Q9HAU0;
p00695	BIN2_HUMAN	Bridging integrator 2 OS=Homo sapiens GN=BIN2 PE=1 SV=3	AKSQEEVLPSSTTPSPGGALSPSGQPSSSATEVVLR	2 Phospho (ST)	925.436	49.8539	4	x'00000000000000000000030300000000000000	3.40804	-1.80598	0.357518	49.8197	49.9087	681.02	2.43e-05	0.002767	58.86	50.4725	35	355	390	17.91	14650: Scan 19840 (rt=49.8539) [E:\Pedro Casado\b1370p29\Replicate 2\b1370p29_S36_T0987_Ku_100nM_R.raw]	Q:/Pedro's Lab/Cell Signalling Proteomics/Pedro Casado/PF/Phosphoproteomics/Primary Cells/DAT/Replicate 2/F001933.dat	BIN2(S375);BIN2(S377);	BIN2;	Q9UBW5;
p00696	BIN2_HUMAN	Bridging integrator 2 OS=Homo sapiens GN=BIN2 PE=1 SV=3	AKSQEEVLPSSTTPSPGGALSPSGQPSSSATEVVLR	2 Phospho (ST)	1233.58	49.8167	3	x'00000000000000000000030300000000000000	4.53738	-0.57387	0.724231	49.7345	49.9324	711.01	1.26e-06	0.002659	71.9	46.2687	41	355	390	21.41	14352: Scan 19802 (rt=49.8167) [E:\Pedro Casado\b1370p29\b1370p29_S36_T0987_Ku_100nM.raw]	Q:/Pedro's Lab/Cell Signalling Proteomics/Pedro Casado/PF/Phosphoproteomics/Primary Cells/DAT/Replicate 1/F001848.dat	BIN2(S375);BIN2(S377);	BIN2;	Q9UBW5;
p00697	BIN2_HUMAN	Bridging integrator 2 OS=Homo sapiens GN=BIN2 PE=1 SV=3	AKSQEEVLPSSTTPSPGGALSPSGQPSSSATEVVLR	Phospho (ST)	905.444	46.1127	4	x'00000000000000000000000300000000000000	4.8002	-4.25515	-0.25264	46.0181	46.8427	731.64	2e-05	0.001673	58.69	51.08	210	355	390	11.23	13462: Scan 18369 (rt=46.1127) [E:\Pedro Casado\b1370p29\Replicate 2\b1370p29_S37_T0987_PF_1000nM_R.raw]	Q:/Pedro's Lab/Cell Signalling Proteomics/Pedro Casado/PF/Phosphoproteomics/Primary Cells/DAT/Replicate 2/F001934.dat	BIN2(S377);	BIN2;	Q9UBW5;
p00698	BIN2_HUMAN	Bridging integrator 2 OS=Homo sapiens GN=BIN2 PE=1 SV=3	AKSQEEVLPSSTTPSPGGALSPSGQPSSSATEVVLR	Phospho (ST)	1206.92	46.1889	3	x'00000000000000030000000000000000000000	2.433	-4.20098	-2.21077	45.7509	47.1762	771.82	5.19e-13	0.000378	134.78	98.4025	476	355	390	57.3	13181: Scan 18381 (rt=46.1889) [E:\Pedro Casado\b1370p29\b1370p29_S37_T0987_PF_1000nM.raw]	Q:/Pedro's Lab/Cell Signalling Proteomics/Pedro Casado/PF/Phosphoproteomics/Primary Cells/DAT/Replicate 1/F001849.dat	BIN2(S369);	BIN2;	Q9UBW5;
p00699	THMS2_HUMAN	Protein THEMIS2 OS=Homo sapiens GN=THEMIS2 PE=2 SV=1	AKTLPEFIK	Phospho (ST)	376.203	34.6224	3	x'00030000000	2.87939	-2.158	1.41349	34.5144	35.0256	89.21	0.004707	0.004707	34.64	34.64	7	591	599	23.61	9277: Scan 13439 (rt=34.6224) [E:\Pedro Casado\b1370p29\Replicate 2\b1370p29_S44_GMPB_1421_PF_100nM_R.raw]	Q:/Pedro's Lab/Cell Signalling Proteomics/Pedro Casado/PF/Phosphoproteomics/Primary Cells/DAT/Replicate 2/F001922.dat	THEMIS2(T593);	THEMIS2;	Q5TEJ8;
p00700	THMS2_HUMAN	Protein THEMIS2 OS=Homo sapiens GN=THEMIS2 PE=2 SV=1	AKTLPEFIK	Phospho (ST)	563.801	34.7974	2	x'00030000000	4.48388	0.592581	2.22728	34.4784	35.2772	30.45	0.006041	0.006041	30.45	30.45	4	591	599	30.45	9489: Scan 13586 (rt=34.7974) [E:\Pedro Casado\b1370p29\Replicate 2\b1370p29_S12_R2338_PF_100nM_R.raw]	Q:/Pedro's Lab/Cell Signalling Proteomics/Pedro Casado/PF/Phosphoproteomics/Primary Cells/DAT/Replicate 2/F001901.dat	THEMIS2(T593);	THEMIS2;	Q5TEJ8;
p00701	ZN408_HUMAN	Zinc finger protein 408 OS=Homo sapiens GN=ZNF408 PE=1 SV=1	AKTPEPGAQQSGFPTLSR	Phospho (ST)	651.316	33.0016	3	x'00030000000000000000	1.91089	-1.57977	1.54183	32.3563	33.0118	61.37	8.86e-06	8.86e-06	61.37	61.37	9	320	337	42.88	8439: Scan 12634 (rt=33.0016) [E:\Pedro Casado\b1370p29\Replicate 2\b1370p29_S9_R3221_Ku_100nM_R.raw]	Q:/Pedro's Lab/Cell Signalling Proteomics/Pedro Casado/PF/Phosphoproteomics/Primary Cells/DAT/Replicate 2/F001898.dat	ZNF408(T322);	ZNF408;	Q9H9D4;
p00702	LAP2B_HUMAN	Lamina-associated polypeptide 2, isoforms beta/gamma OS=Homo sapiens GN=TMPO PE=1 SV=2	AKTPVTLK	Phospho (ST)	469.26	13.9766	2	x'0003000000	3.98395	-3.68286	0.31073	13.3873	15.9933	333.132	0.000104	0.035358	47.78	33.625	117	206	213	28.31	1347: Scan 4062 (rt=13.9766) [E:\Pedro Casado\b1370p29\b1370p29_S38_R9318_PF_0nM.raw]	Q:/Pedro's Lab/Cell Signalling Proteomics/Pedro Casado/PF/Phosphoproteomics/Primary Cells/DAT/Replicate 1/F001850.dat	TMPO(T208);	TMPO;	P42167;
p00703	H14_HUMAN	Histone H1.4 OS=Homo sapiens GN=HIST1H1E PE=1 SV=2	ALAAAGYDVEK		554.289	24.6504	2	x'0000000000000	2.77255	-3.96907	0.603672	24.5579	26.0212	351.46	1.32e-06	7.88e-06	68.37	63.205	198	65	75	59.75	5687: Scan 9036 (rt=24.6504) [E:\Pedro Casado\b1370p29\Replicate 2\b1370p29_S24_T0746_Ku_1000nM_R.raw]	Q:/Pedro's Lab/Cell Signalling Proteomics/Pedro Casado/PF/Phosphoproteomics/Primary Cells/DAT/Replicate 2/F001913.dat	HIST1H1A(67-78, no_mod);HIST1H1T(68-79, no_mod);HIST1H1C(64-75, no_mod);HIST1H1D(65-76, no_mod);HIST1H1E(64-75, no_mod);	HIST1H1A; HIST1H1T; HIST1H1C; HIST1H1D; HIST1H1E;	Q02539; P22492; P16403; P16402; P10412;
p00704	TB10B_HUMAN	TBC1 domain family member 10B OS=Homo sapiens GN=TBC1D10B PE=1 SV=3	ALAAGADSPK	Phospho (ST)	490.726	14.9494	2	x'000000003000	0.716737	-2.81591	-0.30426	14.9494	15.3537	140.51	0.000273	0.000273	43.01	43.01	7	125	134	43.01	2191: Scan 4803 (rt=14.9494) [E:\Pedro Casado\b1370p29\Replicate 2\b1370p29_S31_T3676_PF_100nM_R.raw]	Q:/Pedro's Lab/Cell Signalling Proteomics/Pedro Casado/PF/Phosphoproteomics/Primary Cells/DAT/Replicate 2/F001925.dat	TBC1D10B(S132);	TBC1D10B;	Q4KMP7;
p00705	H15_HUMAN	Histone H1.5 OS=Homo sapiens GN=HIST1H1B PE=1 SV=3	ALAAGGYDVEK		547.281	24.3924	2	x'0000000000000	3.17423	-1.89649	0.81278	23.2147	24.6172	146.43	2.22e-07	2.22e-07	74.49	74.49	100	68	78	74.49	6117: Scan 9311 (rt=24.3924) [E:\Pedro Casado\b1370p29\Replicate 2\b1370p29_S16_T0741_PF_0nM_R.raw]	Q:/Pedro's Lab/Cell Signalling Proteomics/Pedro Casado/PF/Phosphoproteomics/Primary Cells/DAT/Replicate 2/F001905.dat	HIST1H1B(67-78, no_mod);	HIST1H1B;	P16401;
p00706	H15_HUMAN	Histone H1.5 OS=Homo sapiens GN=HIST1H1B PE=1 SV=3	ALAAGGYDVEKNNSR		522.263	19.6284	3	x'00000000000000000	0.12342	0.12342	0.12342	19.6284	19.6284	264.15	4.36e-06	4.36e-06	63.73	63.73	1	68	82	63.73	3965: Scan 6944 (rt=19.6284) [E:\Pedro Casado\b1370p29\Replicate 2\b1370p29_S23_T0746_PF_1000nM_R.raw]	Q:/Pedro's Lab/Cell Signalling Proteomics/Pedro Casado/PF/Phosphoproteomics/Primary Cells/DAT/Replicate 2/F001912.dat	HIST1H1B(67-82, no_mod);	HIST1H1B;	P16401;
p00707	ESF1_HUMAN	ESF1 homolog OS=Homo sapiens GN=ESF1 PE=1 SV=1	ALAEEASEEELPSDVDLNDPYFAEEVK	2 Phospho (ST)	1057.11	68.8676	3	x'00000003000003000000000000000	-0.27018	-0.93299	-0.36486	68.7428	68.9842	57.992	2.15e-05	2.15e-05	58.75	58.75	3	651	677	44.52	22036: Scan 28229 (rt=68.8676) [E:\Pedro Casado\b1370p29\Replicate 2\b1370p29_S30_T3676_PF_0nM_R.raw]	Q:/Pedro's Lab/Cell Signalling Proteomics/Pedro Casado/PF/Phosphoproteomics/Primary Cells/DAT/Replicate 2/F001923.dat	ESF1(S657);ESF1(S663);	ESF1;	Q9H501;
p00708	KANK2_HUMAN	KN motif and ankyrin repeat domain-containing protein 2 OS=Homo sapiens GN=KANK2 PE=1 SV=1	ALAMPGRPESPPVFR	Phospho (ST)	568.95	41.5071	3	x'00000000003000000	2.08003	2.08003	2.08003	41.5071	41.5071	21.86	0.082431	0.082431	21.86	21.86	1	366	380	21.86	12617: Scan 16776 (rt=41.5071) [E:\Pedro Casado\b1370p29\Replicate 2\b1370p29_S27_R3762_PF_1000nM_R.raw]	Q:/Pedro's Lab/Cell Signalling Proteomics/Pedro Casado/PF/Phosphoproteomics/Primary Cells/DAT/Replicate 2/F001917.dat	KANK2(S375);	KANK2;	Q63ZY3;
p00709	RLA1_HUMAN	60S acidic ribosomal protein P1 OS=Homo sapiens GN=RPLP1 PE=1 SV=1	ALANVNIGSLICNVGAGGPAPAAGAAPAGGPAPSTAAAPAEEK		762.591	59.7897	5	x'000000000000000000000000000000000000000000000	-1.06909	-1.06909	-1.06909	59.7897	59.7897	161.79	2.37e-05	2.37e-05	55.17	55.17	1	50	92	55.17	17465: Scan 23538 (rt=59.7897) [E:\Pedro Casado\b1370p29\b1370p29_S9_R3221_Ku_100nM.raw]	Q:/Pedro's Lab/Cell Signalling Proteomics/Pedro Casado/PF/Phosphoproteomics/Primary Cells/DAT/Replicate 1/F001799.dat	RPLP1(49-92, no_mod);	RPLP1;	P05386;
p00710	RLA1_HUMAN	60S acidic ribosomal protein P1 OS=Homo sapiens GN=RPLP1 PE=1 SV=1	ALANVNIGSLICNVGAGGPAPAAGAAPAGGPAPSTAAAPAEEK		952.99	60.1774	4	x'000000000000000000000000000000000000000000000	4.57859	-0.42149	1.63212	59.4049	60.1774	216.17	2.25e-12	6.31e-09	125.18	106.475	24	50	92	125.18	17210: Scan 23126 (rt=60.1774) [E:\Pedro Casado\b1370p29\b1370p29_S23_T0746_PF_1000nM.raw]	Q:/Pedro's Lab/Cell Signalling Proteomics/Pedro Casado/PF/Phosphoproteomics/Primary Cells/DAT/Replicate 1/F001836.dat	RPLP1(49-92, no_mod);	RPLP1;	P05386;
p00711	RLA1_HUMAN	60S acidic ribosomal protein P1 OS=Homo sapiens GN=RPLP1 PE=1 SV=1	ALANVNIGSLICNVGAGGPAPAAGAAPAGGPAPSTAAAPAEEK		1270.32	59.5586	3	x'000000000000000000000000000000000000000000000	4.89267	-4.40373	4.10485	59.391	60.1987	205.4	1.63e-09	1.63e-09	96.59	96.59	21	50	92	96.59	19687: Scan 24658 (rt=59.5586) [E:\Pedro Casado\b1370p29\Replicate 2\b1370p29_S13_R2338_PF_1000nM_R.raw]	Q:/Pedro's Lab/Cell Signalling Proteomics/Pedro Casado/PF/Phosphoproteomics/Primary Cells/DAT/Replicate 2/F001902.dat	RPLP1(49-92, no_mod);	RPLP1;	P05386;
p00712	PDIA1_HUMAN	Protein disulfide-isomerase OS=Homo sapiens GN=P4HB PE=1 SV=3	ALAPEYAK		431.738	19.6345	2	x'0000000000	0.846237	0.846237	0.846237	19.6345	19.6345	550.23	0.030331	0.030331	23.14	23.14	1	58	65	20.52	3314: Scan 6386 (rt=19.6345) [E:\Pedro Casado\b1370p29\b1370p29_S14_R2338_Ku_100nM.raw]	Q:/Pedro's Lab/Cell Signalling Proteomics/Pedro Casado/PF/Phosphoproteomics/Primary Cells/DAT/Replicate 1/F001812.dat	P4HB(57-65, no_mod);	P4HB;	P07237;
p00713	MBD1_HUMAN	Methyl-CpG-binding domain protein 1 OS=Homo sapiens GN=MBD1 PE=1 SV=2	ALAPSPPAEFIYYCVDEDELQPYTNR	Phospho (ST)	1046.8	71.3884	3	x'0000030000000000000000000000	0.534842	-1.09072	0.056735	70.9908	71.3884	62.262	8.88e-06	8.88e-06	63.02	63.02	5	307	332	22.1	22903: Scan 29273 (rt=71.3884) [E:\Pedro Casado\b1370p29\Replicate 2\b1370p29_S15_R2338_Ku_1000nM_R.raw]	Q:/Pedro's Lab/Cell Signalling Proteomics/Pedro Casado/PF/Phosphoproteomics/Primary Cells/DAT/Replicate 2/F001904.dat	MBD1(S311);	MBD1;	Q9UIS9;
p00714	MBD1_HUMAN	Methyl-CpG-binding domain protein 1 OS=Homo sapiens GN=MBD1 PE=1 SV=2	ALAPSPPAEFIYYCVDEDELQPYTNR	Phospho (Y)	1046.8	70.8525	3	x'0000000000000400000000000000	0.534842	-1.09072	-1.09072	70.8525	71.3884	50.952	0.00033	0.000434	47.09	46.03	8	307	332	44.97	21811: Scan 28571 (rt=70.8525) [E:\Pedro Casado\b1370p29\b1370p29_S51_X7892_PF_100nM.raw]	Q:/Pedro's Lab/Cell Signalling Proteomics/Pedro Casado/PF/Phosphoproteomics/Primary Cells/DAT/Replicate 1/F001876.dat	MBD1(Y319);	MBD1;	Q9UIS9;
p00715	PDLI2_HUMAN	PDZ and LIM domain protein 2 OS=Homo sapiens GN=PDLIM2 PE=1 SV=1	ALATPPK	Phospho (ST)	389.199	18.9617	2	x'000030000	-0.08115	-1.9359	-0.54483	18.5424	19.2461	133.09	0.005169	0.005169	35.71	35.71	6	276	282	29.3	3797: Scan 6682 (rt=18.9617) [E:\Pedro Casado\b1370p29\Replicate 2\b1370p29_S21_T0746_PF_0nM_R.raw]	Q:/Pedro's Lab/Cell Signalling Proteomics/Pedro Casado/PF/Phosphoproteomics/Primary Cells/DAT/Replicate 2/F001910.dat	PDLIM2(T279);	PDLIM2;	Q96JY6;
p00716	TLN1_HUMAN	Talin-1 OS=Homo sapiens GN=TLN1 PE=1 SV=3	ALCGFTEAAAQAAYLVGVSDPNSQAGQQGLVEPTQFAR		981.482	71.8557	4	x'0000000000000000000000000000000000000000	2.02121	-4.53686	0.715725	71.8557	72.4187	907.16	0.000195	0.000195	49.14	49.14	10	1432	1469	49.14	21019: Scan 27877 (rt=71.8557) [E:\Pedro Casado\b1370p29\b1370p29_S23_T0746_PF_1000nM.raw]	Q:/Pedro's Lab/Cell Signalling Proteomics/Pedro Casado/PF/Phosphoproteomics/Primary Cells/DAT/Replicate 1/F001836.dat	TLN1(1431-1469, no_mod);	TLN1;	Q9Y490;
p00717	TLN1_HUMAN	Talin-1 OS=Homo sapiens GN=TLN1 PE=1 SV=3	ALCGFTEAAAQAAYLVGVSDPNSQAGQQGLVEPTQFAR		1308.31	71.9948	3	x'0000000000000000000000000000000000000000	2.14258	-2.906	-0.84067	71.8491	72.5035	1070.19	1.19e-07	1.19e-07	81	81	8	1432	1469	81	24053: Scan 29838 (rt=71.9949) [E:\Pedro Casado\b1370p29\Replicate 2\b1370p29_S13_R2338_PF_1000nM_R.raw]	Q:/Pedro's Lab/Cell Signalling Proteomics/Pedro Casado/PF/Phosphoproteomics/Primary Cells/DAT/Replicate 2/F001902.dat	TLN1(1431-1469, no_mod);	TLN1;	Q9Y490;
p00718	WIPF1_HUMAN	WAS/WASL-interacting protein family member 1 OS=Homo sapiens GN=WIPF1 PE=1 SV=3	ALDDKPPPPPPPVGNRPSIHR	Phospho (ST)	585.053	28.0944	4	x'00000000000000000030000	1.21951	-3.67739	-0.19819	27.2983	30.6033	184.36	0.00599	0.013374	32.64	29.596	31	259	279	32.64	6626: Scan 10403 (rt=28.0944) [E:\Pedro Casado\b1370p29\Replicate 2\b1370p29_S36_T0987_Ku_100nM_R.raw]	Q:/Pedro's Lab/Cell Signalling Proteomics/Pedro Casado/PF/Phosphoproteomics/Primary Cells/DAT/Replicate 2/F001933.dat	WIPF1(S276);	WIPF1;	O43516;
p00719	LMNB1_HUMAN	Lamin-B1 OS=Homo sapiens GN=LMNB1 PE=1 SV=2	ALDDTAR		381.193	10.6271	2	x'000000000	-1.01661	-1.01661	-1.01661	10.6271	10.6271	190.21	0.039362	0.039362	23.24	23.24	1	92	98	21.05	219: Scan 2571 (rt=10.6271) [E:\Pedro Casado\b1370p29\Replicate 2\b1370p29_S61_T7387_PF_0nM_R.raw]	Q:/Pedro's Lab/Cell Signalling Proteomics/Pedro Casado/PF/Phosphoproteomics/Primary Cells/DAT/Replicate 2/F002012.dat	LMNB1(91-98, no_mod);	LMNB1;	P20700;
p00720	UBP7_HUMAN	Ubiquitin carboxyl-terminal hydrolase 7 OS=Homo sapiens GN=USP7 PE=1 SV=2	ALDELMDGDIIVFQKDDPENDNSELPTAK		1078.18	60.4011	3	x'0000000000000000000000000000000	4.60401	-0.96611	0.890604	59.8535	60.5569	180.154	5.36e-08	5.36e-08	85.21	85.21	20	756	784	85.21	19190: Scan 24731 (rt=60.4011) [E:\Pedro Casado\b1370p29\Replicate 2\b1370p29_S30_T3676_PF_0nM_R.raw]	Q:/Pedro's Lab/Cell Signalling Proteomics/Pedro Casado/PF/Phosphoproteomics/Primary Cells/DAT/Replicate 2/F001923.dat	USP7(755-784, no_mod);	USP7;	Q93009;
p00721	TLN1_HUMAN	Talin-1 OS=Homo sapiens GN=TLN1 PE=1 SV=3	ALDGAFTEENR		611.788	27.1347	2	x'0000000000000	0.775236	-3.59623	-1.12397	27.0233	28.0666	1070.19	2.93e-06	2.93e-06	64.75	64.75	18	1545	1555	64.75	6844: Scan 10331 (rt=27.1347) [E:\Pedro Casado\b1370p29\Replicate 2\b1370p29_S13_R2338_PF_1000nM_R.raw]	Q:/Pedro's Lab/Cell Signalling Proteomics/Pedro Casado/PF/Phosphoproteomics/Primary Cells/DAT/Replicate 2/F001902.dat	TLN1(1544-1555, no_mod);	TLN1;	Q9Y490;
p00722	BC11B_HUMAN	B-cell lymphoma/leukemia 11B OS=Homo sapiens GN=BCL11B PE=1 SV=1	ALDKDSPPPSSR	Phospho (ST)	450.541	11.6474	3	x'00000030000000	-0.18834	-2.43512	-2.47961	11.6474	12.2579	220.002	0.002166	0.002568	36.73	36.055	5	92	103	24.75	403: Scan 2912 (rt=11.6474) [E:\Pedro Casado\b1370p29\b1370p29_S57_R9368_PF_0nM.raw]	Q:/Pedro's Lab/Cell Signalling Proteomics/Pedro Casado/PF/Phosphoproteomics/Primary Cells/DAT/Replicate 1/F001882.dat	BCL11B(S97);	BCL11B;	Q9C0K0;
p00723	BC11B_HUMAN	B-cell lymphoma/leukemia 11B OS=Homo sapiens GN=BCL11B PE=1 SV=1	ALDKDSPPPSSR	Phospho (ST)	675.31	11.2875	2	x'00000000003000	0.861632	-0.05784	-1.03239	11.1407	12.2872	220.002	1.46e-05	0.021632	60.06	35.8143	10	92	103	24.89	307: Scan 2776 (rt=11.2875) [E:\Pedro Casado\b1370p29\b1370p29_S57_R9368_PF_0nM.raw]	Q:/Pedro's Lab/Cell Signalling Proteomics/Pedro Casado/PF/Phosphoproteomics/Primary Cells/DAT/Replicate 1/F001882.dat	BCL11B(S101);	BCL11B;	Q9C0K0;
p00724	SRSF6_HUMAN	Serine/arginine-rich splicing factor 6 OS=Homo sapiens GN=SRSF6 PE=1 SV=2	ALDKLDGTEINGR		467.917	25.1712	3	x'000000000000000	1.30289	1.30289	1.30289	25.1712	25.1712	292.52	0.041976	0.041976	23.66	23.66	1	162	174	23.66	6074: Scan 9469 (rt=25.1712) [E:\Pedro Casado\b1370p29\Replicate 2\b1370p29_S30_T3676_PF_0nM_R.raw]	Q:/Pedro's Lab/Cell Signalling Proteomics/Pedro Casado/PF/Phosphoproteomics/Primary Cells/DAT/Replicate 2/F001923.dat	SRSF6(161-174, no_mod);	SRSF6;	Q13247;
p00725	PDIA6_HUMAN	Protein disulfide-isomerase A6 OS=Homo sapiens GN=PDIA6 PE=1 SV=1	ALDLFSDNAPPPELLEIINEDIAK		879.793	86.8136	3	x'00000000000000000000000000	1.26424	-2.87784	-0.97749	86.3853	87.6207	164.85	4.75e-10	0.003476	101.75	65.89	49	265	288	101.75	26169: Scan 34496 (rt=86.8136) [E:\Pedro Casado\b1370p29\b1370p29_S13_R2338_PF_1000nM.raw]	Q:/Pedro's Lab/Cell Signalling Proteomics/Pedro Casado/PF/Phosphoproteomics/Primary Cells/DAT/Replicate 1/F001810.dat	PDIA6(264-288, no_mod);	PDIA6;	Q15084;
p00726	PDIA6_HUMAN	Protein disulfide-isomerase A6 OS=Homo sapiens GN=PDIA6 PE=1 SV=1	ALDLFSDNAPPPELLEIINEDIAKR		931.828	81.029	3	x'000000000000000000000000000	3.53379	-1.11801	0.12283	80.9293	81.5559	242.89	4.02e-08	7.83e-07	82.38	74.705	5	265	289	82.38	25155: Scan 32449 (rt=81.029) [E:\Pedro Casado\b1370p29\b1370p29_S16_T0741_PF_0nM.raw]	Q:/Pedro's Lab/Cell Signalling Proteomics/Pedro Casado/PF/Phosphoproteomics/Primary Cells/DAT/Replicate 1/F001828.dat	PDIA6(264-289, no_mod);	PDIA6;	Q15084;
p00727	MAP2_HUMAN	Methionine aminopeptidase 2 OS=Homo sapiens GN=METAP2 PE=1 SV=1	ALDQASEEIWNDFR		847.395	56.6558	2	x'0000000000000000	2.04989	-0.46669	-0.46669	56.6558	56.8628	75.24	3.83e-07	3.83e-07	75.24	75.24	3	157	170	70.89	17071: Scan 22720 (rt=56.6558) [E:\Pedro Casado\b1370p29\b1370p29_S51_X7892_PF_100nM.raw]	Q:/Pedro's Lab/Cell Signalling Proteomics/Pedro Casado/PF/Phosphoproteomics/Primary Cells/DAT/Replicate 1/F001876.dat	METAP2(156-170, no_mod);	METAP2;	P50579;
p00728	FRYL_HUMAN	Protein furry homolog-like OS=Homo sapiens GN=FRYL PE=1 SV=2	ALDSILRHLDK	Phospho (ST)	454.238	36.621	3	x'0000300000000	-0.84578	-4.81729	-0.84578	35.6046	37.1315	26.19	0.019836	0.019836	26.19	26.19	4	514	524	24.4	9526: Scan 14088 (rt=36.6211) [E:\Pedro Casado\b1370p29\b1370p29_S40_R9318_PF_1000nM.raw]	Q:/Pedro's Lab/Cell Signalling Proteomics/Pedro Casado/PF/Phosphoproteomics/Primary Cells/DAT/Replicate 1/F001853.dat	FRYL(S517);	FRYL;	O94915;
p00729	LRRF1_HUMAN	Leucine-rich repeat flightless-interacting protein 1 OS=Homo sapiens GN=LRRFIP1 PE=1 SV=2	ALDSNSLENDDLSAPGR		887.419	34.2583	2	x'0000000000000000000	3.67267	-0.49018	2.28506	33.5354	34.2583	676.95	3.2e-09	3.2e-09	96.64	96.64	6	763	779	96.64	7965: Scan 12191 (rt=34.2583) [E:\Pedro Casado\b1370p29\b1370p29_S23_T0746_PF_1000nM.raw]	Q:/Pedro's Lab/Cell Signalling Proteomics/Pedro Casado/PF/Phosphoproteomics/Primary Cells/DAT/Replicate 1/F001836.dat	LRRFIP1(762-779, no_mod);	LRRFIP1;	Q32MZ4;
p00730	LRRF1_HUMAN	Leucine-rich repeat flightless-interacting protein 1 OS=Homo sapiens GN=LRRFIP1 PE=1 SV=2	ALDSNSLENDDLSAPGR	Phospho (ST)	618.604	39.0149	3	x'0000003000000000000	2.41852	1.18794	2.41852	38.8152	39.0149	653.33	2.39e-05	6.96e-05	57.54	54.12	6	763	779	39.62	10721: Scan 15188 (rt=39.0149) [E:\Pedro Casado\b1370p29\Replicate 2\b1370p29_S36_T0987_Ku_100nM_R.raw]	Q:/Pedro's Lab/Cell Signalling Proteomics/Pedro Casado/PF/Phosphoproteomics/Primary Cells/DAT/Replicate 2/F001933.dat	LRRFIP1(S768);	LRRFIP1;	Q32MZ4;
p00731	LRRF1_HUMAN	Leucine-rich repeat flightless-interacting protein 1 OS=Homo sapiens GN=LRRFIP1 PE=1 SV=2	ALDSNSLENDDLSAPGR	Phospho (ST)	927.4	36.5093	2	x'0000000000000300000	4.86131	-4.48678	0.33841	36.393	39.1809	585.342	1.01e-12	1.9e-05	131.12	94.0233	121	763	779	53.6	9746: Scan 14107 (rt=36.5093) [E:\Pedro Casado\b1370p29\Replicate 2\b1370p29_S43_GMPB_1421_PF_0nM_R.raw]	Q:/Pedro's Lab/Cell Signalling Proteomics/Pedro Casado/PF/Phosphoproteomics/Primary Cells/DAT/Replicate 2/F001920.dat	LRRFIP1(S775);	LRRFIP1;	Q32MZ4;
p00732	LRRF1_HUMAN	Leucine-rich repeat flightless-interacting protein 1 OS=Homo sapiens GN=LRRFIP1 PE=1 SV=2	ALDSNSLENDDLSAPGREPGHFNPESR		731.843	35.082	4	x'00000000000000000000000000000	2.47491	2.43386	2.43386	34.8598	35.082	440.462	0.000367	0.000367	47.74	47.74	3	763	789	45.96	10086: Scan 13943 (rt=35.082) [E:\Pedro Casado\b1370p29\Replicate 2\b1370p29_S22_T0746_PF_100nM_R.raw]	Q:/Pedro's Lab/Cell Signalling Proteomics/Pedro Casado/PF/Phosphoproteomics/Primary Cells/DAT/Replicate 2/F001911.dat	LRRFIP1(762-789, no_mod);	LRRFIP1;	Q32MZ4;
p00733	LRRF1_HUMAN	Leucine-rich repeat flightless-interacting protein 1 OS=Homo sapiens GN=LRRFIP1 PE=1 SV=2	ALDSNSLENDDLSAPGREPGHFNPESR	Phospho (ST)	751.833	36.1355	4	x'00003000000000000000000000000	3.48649	-3.62569	0.409882	35.9746	36.5516	405.02	0.000628	0.001522	45.58	42.655	30	763	789	29.96	9392: Scan 13943 (rt=36.1355) [E:\Pedro Casado\b1370p29\b1370p29_S43_GMPB_1421_PF_0nM.raw]	Q:/Pedro's Lab/Cell Signalling Proteomics/Pedro Casado/PF/Phosphoproteomics/Primary Cells/DAT/Replicate 1/F001856.dat	LRRFIP1(S766);	LRRFIP1;	Q32MZ4;
p00734	LRRF1_HUMAN	Leucine-rich repeat flightless-interacting protein 1 OS=Homo sapiens GN=LRRFIP1 PE=1 SV=2	ALDSNSLENDDLSAPGREPGHFNPESR	Phospho (ST)	1002.11	36.1483	3	x'00000000000003000000000000000	4.67051	-3.52047	-3.12091	35.6712	37.3809	649.12	1.44e-11	1.66e-05	122.28	89.4567	81	763	789	44.38	9522: Scan 14041 (rt=36.1483) [E:\Pedro Casado\b1370p29\b1370p29_S37_T0987_PF_1000nM.raw]	Q:/Pedro's Lab/Cell Signalling Proteomics/Pedro Casado/PF/Phosphoproteomics/Primary Cells/DAT/Replicate 1/F001849.dat	LRRFIP1(S775);	LRRFIP1;	Q32MZ4;
p00735	LIME1_HUMAN	Lck-interacting transmembrane adapter 1 OS=Homo sapiens GN=LIME1 PE=1 SV=1	ALDVDSGPLENVYESIR	Phospho (ST)	978.954	59.4451	2	x	2.77214	2.77214	2.77214	59.4451	59.4451	48.982	0.000142	0.000142	49.74	49.74	1	242	258	0	18597: Scan 24143 (rt=59.4451) [E:\Pedro Casado\b1370p29\Replicate 2\b1370p29_S47_T1805_Ku_1000nM_R.raw]	Q:/Pedro's Lab/Cell Signalling Proteomics/Pedro Casado/PF/Phosphoproteomics/Primary Cells/DAT/Replicate 2/F001928.dat	LIME1(241-258, no_mod);	LIME1;	Q9H400;
p00736	LIME1_HUMAN	Lck-interacting transmembrane adapter 1 OS=Homo sapiens GN=LIME1 PE=1 SV=1	ALDVDSGPLENVYESIR	Phospho (Y)	978.954	59.4451	2	x'0000000000000400000	2.77214	2.77214	2.77214	59.4451	59.4451	48.982	0.000142	0.000142	49.74	49.74	1	242	258	49.74	18597: Scan 24143 (rt=59.4451) [E:\Pedro Casado\b1370p29\Replicate 2\b1370p29_S47_T1805_Ku_1000nM_R.raw]	Q:/Pedro's Lab/Cell Signalling Proteomics/Pedro Casado/PF/Phosphoproteomics/Primary Cells/DAT/Replicate 2/F001928.dat	LIME1(Y254);	LIME1;	Q9H400;
p00737	S10A4_HUMAN	Protein S100-A4 OS=Homo sapiens GN=S100A4 PE=1 SV=1	ALDVMVSTFHK		416.553	36.5932	3	x'0000000000000	-1.16955	-1.16955	-1.16955	36.5932	36.5932	109.91	0.023259	0.023259	26.42	26.42	1	8	18	26.42	10290: Scan 14506 (rt=36.5932) [E:\Pedro Casado\b1370p29\Replicate 2\b1370p29_S30_T3676_PF_0nM_R.raw]	Q:/Pedro's Lab/Cell Signalling Proteomics/Pedro Casado/PF/Phosphoproteomics/Primary Cells/DAT/Replicate 2/F001923.dat	S100A4(7-18, no_mod);	S100A4;	P26447;
p00738	S10A4_HUMAN	Protein S100-A4 OS=Homo sapiens GN=S100A4 PE=1 SV=1	ALDVMVSTFHK	Oxidation (M)	421.885	30.3839	3	x'0000020000000	0.081576	-0.1085	0.081576	30.3262	30.3839	113.43	0.000373	0.000373	44.19	44.19	2	8	18	44.19	7260: Scan 11377 (rt=30.3839) [E:\Pedro Casado\b1370p29\b1370p29_S36_T0987_Ku_100nM.raw]	Q:/Pedro's Lab/Cell Signalling Proteomics/Pedro Casado/PF/Phosphoproteomics/Primary Cells/DAT/Replicate 1/F001848.dat	S100A4(M12);	S100A4;	P26447;
p00739	ACPH_HUMAN	Acylamino-acid-releasing enzyme OS=Homo sapiens GN=APEH PE=1 SV=4	ALDVSASDDEIAR	Phospho (ST)	721.315	34.5813	2	x'000003000000000	3.16947	-4.45229	0.503952	34.3204	34.99	67.66	3.15e-06	2.2e-05	67.66	62.095	21	181	193	48.46	9136: Scan 13345 (rt=34.5813) [E:\Pedro Casado\b1370p29\Replicate 2\b1370p29_S37_T0987_PF_1000nM_R.raw]	Q:/Pedro's Lab/Cell Signalling Proteomics/Pedro Casado/PF/Phosphoproteomics/Primary Cells/DAT/Replicate 2/F001934.dat	APEH(S185);	APEH;	P13798;
p00740	TBD2A_HUMAN	TBC1 domain family member 2A OS=Homo sapiens GN=TBC1D2 PE=1 SV=3	ALEAAQQEK		494.26	23.7754	2	x	0.621386	0.621386	0.621386	23.7754	23.7754	43.73	0.083365	0.083365	19.21	19.21	1	335	343	0	4809: Scan 8283 (rt=23.7754) [E:\Pedro Casado\b1370p29\b1370p29_S15_R2338_Ku_1000nM.raw]	Q:/Pedro's Lab/Cell Signalling Proteomics/Pedro Casado/PF/Phosphoproteomics/Primary Cells/DAT/Replicate 1/F001818.dat	TBC1D2(334-343, no_mod);	TBC1D2;	Q9BYX2;
p00741	RRP8_HUMAN	Ribosomal RNA-processing protein 8 OS=Homo sapiens GN=RRP8 PE=1 SV=2	ALEAASLSQHPPSLCISDSEEEEEER	Phospho (ST)	998.43	44.4162	3	x'0000000000000300000000000000	3.24402	0.607232	0.607232	44.415	44.4162	66.9	3.74e-06	0.014454	66.9	48.24	7	46	71	24.09	12546: Scan 17539 (rt=44.4162) [E:\Pedro Casado\b1370p29\Replicate 2\b1370p29_S48_T4628_PF_0nM_R.raw]	Q:/Pedro's Lab/Cell Signalling Proteomics/Pedro Casado/PF/Phosphoproteomics/Primary Cells/DAT/Replicate 2/F001930.dat	RRP8(S58);	RRP8;	O43159;
p00742	CTDP1_HUMAN	RNA polymerase II subunit A C-terminal domain phosphatase OS=Homo sapiens GN=CTDP1 PE=1 SV=3	ALEAELNDLM		559.774	58.8465	2	x'000000000000	3.95692	0.234445	0.234445	58.7878	58.8465	68.74	0.001378	0.001378	37.33	37.33	3	952	961	37.33	17939: Scan 23404 (rt=58.8465) [E:\Pedro Casado\b1370p29\b1370p29_S16_T0741_PF_0nM.raw]	Q:/Pedro's Lab/Cell Signalling Proteomics/Pedro Casado/PF/Phosphoproteomics/Primary Cells/DAT/Replicate 1/F001828.dat	CTDP1(951-961, no_mod);	CTDP1;	Q9Y5B0;
p00743	TLN1_HUMAN	Talin-1 OS=Homo sapiens GN=TLN1 PE=1 SV=3	ALEATTEHIR		380.872	17.9987	3	x'000000000000	-0.086	-0.086	-0.086	17.9987	17.9987	886.814	0.000367	0.000367	43.52	43.52	1	2145	2154	43.52	3052: Scan 6019 (rt=17.9987) [E:\Pedro Casado\b1370p29\Replicate 2\b1370p29_S14_R2338_Ku_100nM_R.raw]	Q:/Pedro's Lab/Cell Signalling Proteomics/Pedro Casado/PF/Phosphoproteomics/Primary Cells/DAT/Replicate 2/F001903.dat	TLN1(2144-2154, no_mod);	TLN1;	Q9Y490;
p00744	MYH9_HUMAN	Myosin-9 OS=Homo sapiens GN=MYH9 PE=1 SV=4	ALEEAMEQK		524.754	19.2683	2	x'00000000000	2.51267	-4.66641	1.06158	19.2683	20.1923	1996.95	0.000301	0.000301	42.7	42.7	9	1484	1492	40.88	3582: Scan 6604 (rt=19.2683) [E:\Pedro Casado\b1370p29\Replicate 2\b1370p29_S24_T0746_Ku_1000nM_R.raw]	Q:/Pedro's Lab/Cell Signalling Proteomics/Pedro Casado/PF/Phosphoproteomics/Primary Cells/DAT/Replicate 2/F001913.dat	MYH9(1483-1492, no_mod);	MYH9;	P35579;
p00745	STMN2_HUMAN	Stathmin-2 OS=Homo sapiens GN=STMN2 PE=1 SV=3	ALEENNNFSK		583.278	18.1882	2	x'000000000000	4.18275	-2.42929	-0.24817	16.3745	18.4627	123.97	5.94e-09	5.94e-09	91.63	91.63	267	120	129	91.63	3127: Scan 6175 (rt=18.1882) [E:\Pedro Casado\b1370p29\b1370p29_S29_R3762_Ku_1000nM.raw]	Q:/Pedro's Lab/Cell Signalling Proteomics/Pedro Casado/PF/Phosphoproteomics/Primary Cells/DAT/Replicate 1/F001841.dat	STMN2(119-129, no_mod);	STMN2;	Q93045;
p00746	STMN2_HUMAN	Stathmin-2 OS=Homo sapiens GN=STMN2 PE=1 SV=3	ALEENNNFSK		1165.55	17.1425	1	x'000000000000	1.92951	-0.38899	1.92951	17.1425	18.2535	138.392	1.73e-05	1.73e-05	57.07	57.07	2	120	129	56.97	2700: Scan 5594 (rt=17.1425) [E:\Pedro Casado\b1370p29\Replicate 2\b1370p29_S59_T6096_PF_0nM_R.raw]	Q:/Pedro's Lab/Cell Signalling Proteomics/Pedro Casado/PF/Phosphoproteomics/Primary Cells/DAT/Replicate 2/F002010.dat	STMN2(119-129, no_mod);	STMN2;	Q93045;
p00747	SLX4_HUMAN	Structure-specific endonuclease subunit SLX4 OS=Homo sapiens GN=SLX4 PE=1 SV=3	ALEISPR	Phospho (ST)	433.212	27.1248	2	x'000003000	1.79197	-1.88684	-1.88684	27.1248	27.2814	34.04	0.003037	0.003037	34.04	34.04	2	1181	1187	30.38	6302: Scan 10042 (rt=27.1248) [E:\Pedro Casado\b1370p29\Replicate 2\b1370p29_S9_R3221_Ku_100nM_R.raw]	Q:/Pedro's Lab/Cell Signalling Proteomics/Pedro Casado/PF/Phosphoproteomics/Primary Cells/DAT/Replicate 2/F001898.dat	SLX4(S1185);	SLX4;	Q8IY92;
p00748	FKBP4_HUMAN	Peptidyl-prolyl cis-trans isomerase FKBP4 OS=Homo sapiens GN=FKBP4 PE=1 SV=3	ALELDSNNEK		566.779	20.5106	2	x'000000000000	2.19788	-1.58457	1.38484	19.4367	21.0582	58.25	1.21e-05	1.21e-05	58.25	58.25	53	345	354	58.25	4442: Scan 7461 (rt=20.5106) [E:\Pedro Casado\b1370p29\Replicate 2\b1370p29_S19_T0741_Ku_100nM_R.raw]	Q:/Pedro's Lab/Cell Signalling Proteomics/Pedro Casado/PF/Phosphoproteomics/Primary Cells/DAT/Replicate 2/F001908.dat	FKBP4(344-354, no_mod);	FKBP4;	Q02790;
p00749	LMNB2_HUMAN	Lamin-B2 OS=Homo sapiens GN=LMNB2 PE=1 SV=3	ALELENDR		480.244	21.5841	2	x'0000000000	1.78304	-4.89427	0.030256	21.0737	22.1783	311.39	2.08e-06	2.08e-06	64.67	64.67	59	46	53	59.79	4657: Scan 7799 (rt=21.5841) [E:\Pedro Casado\b1370p29\Replicate 2\b1370p29_S13_R2338_PF_1000nM_R.raw]	Q:/Pedro's Lab/Cell Signalling Proteomics/Pedro Casado/PF/Phosphoproteomics/Primary Cells/DAT/Replicate 2/F001902.dat	LMNB2(45-53, no_mod);	LMNB2;	Q03252;
p00750	MOES_HUMAN	Moesin OS=Homo sapiens GN=MSN PE=1 SV=3	ALELEQER		494.26	22.9699	2	x'0000000000	4.37199	-3.49417	1.43233	22.257	23.7754	415.394	1.26e-06	1.26e-06	67.43	67.43	58	372	379	48.25	5110: Scan 8388 (rt=22.9699) [E:\Pedro Casado\b1370p29\Replicate 2\b1370p29_S42_GMPB_CM_PF_100nM_R.raw]	Q:/Pedro's Lab/Cell Signalling Proteomics/Pedro Casado/PF/Phosphoproteomics/Primary Cells/DAT/Replicate 2/F001918.dat	MSN(371-379, no_mod);	MSN;	P26038;
p00751	NUCL_HUMAN	Nucleolin OS=Homo sapiens GN=NCL PE=1 SV=3	ALELTGLK		422.762	35.6457	2	x'0000000000	1.33016	-0.32958	0.85595	34.7768	35.6457	812.946	1.32e-05	1.32e-05	57.4	57.4	5	363	370	44.58	8841: Scan 13005 (rt=35.6457) [E:\Pedro Casado\b1370p29\b1370p29_S18_T0741_PF_1000nM.raw]	Q:/Pedro's Lab/Cell Signalling Proteomics/Pedro Casado/PF/Phosphoproteomics/Primary Cells/DAT/Replicate 1/F001830.dat	NCL(362-370, no_mod);	NCL;	P19338;
p00752	PLSL_HUMAN	Plastin-2 OS=Homo sapiens GN=LCP1 PE=1 SV=6	ALENDPDCR		545.236	13.511	2	x'00000000000	2.47139	-4.27213	-0.02756	12.2751	14.6381	800.982	6.85e-06	6.85e-06	60	60	70	133	141	60	1321: Scan 3939 (rt=13.511) [E:\Pedro Casado\b1370p29\Replicate 2\b1370p29_S44_GMPB_1421_PF_100nM_R.raw]	Q:/Pedro's Lab/Cell Signalling Proteomics/Pedro Casado/PF/Phosphoproteomics/Primary Cells/DAT/Replicate 2/F001922.dat	PLS3(135-144, no_mod);LCP1(132-141, no_mod);	PLS3; LCP1;	P13797; P13796;
p00753	EIF3B_HUMAN	Eukaryotic translation initiation factor 3 subunit B OS=Homo sapiens GN=EIF3B PE=1 SV=3	ALENGDADEPSFSDPEDFVDDVSEEELLGDVLK	2 Phospho (ST)	1252.51	92.3558	3	x'00000000000300000000000300000000000	0.137967	-2.97828	-2.97828	92.3558	93.0546	166.04	0.004044	0.004044	35.75	35.75	4	142	174	27.42	29956: Scan 37832 (rt=92.3558) [E:\Pedro Casado\b1370p29\Replicate 2\b1370p29_S16_T0741_PF_0nM_R.raw]	Q:/Pedro's Lab/Cell Signalling Proteomics/Pedro Casado/PF/Phosphoproteomics/Primary Cells/DAT/Replicate 2/F001905.dat	EIF3B(S152);EIF3B(S164);	EIF3B;	P55884;
p00754	EIF3B_HUMAN	Eukaryotic translation initiation factor 3 subunit B OS=Homo sapiens GN=EIF3B PE=1 SV=3	ALENGDADEPSFSDPEDFVDDVSEEELLGDVLK	Phospho (ST)	919.645	89.0978	4	x'00000000000000000000000300000000000	0.8997	-1.99589	-1.99589	88.7057	89.4825	166.04	0.001499	0.006978	40.56	36.9667	8	142	174	29.78	29146: Scan 36642 (rt=89.0978) [E:\Pedro Casado\b1370p29\Replicate 2\b1370p29_S16_T0741_PF_0nM_R.raw]	Q:/Pedro's Lab/Cell Signalling Proteomics/Pedro Casado/PF/Phosphoproteomics/Primary Cells/DAT/Replicate 2/F001905.dat	EIF3B(S164);	EIF3B;	P55884;
p00755	EIF3B_HUMAN	Eukaryotic translation initiation factor 3 subunit B OS=Homo sapiens GN=EIF3B PE=1 SV=3	ALENGDADEPSFSDPEDFVDDVSEEELLGDVLK	Phospho (ST)	1225.86	89.0276	3	x'00000000000300000000000000000000000	3.35876	-4.15236	-1.21321	88.2992	92.2928	221.95	3.69e-14	0.001274	146.65	83.6844	534	142	174	89.91	25482: Scan 34794 (rt=89.0276) [E:\Pedro Casado\b1370p29\b1370p29_S15_R2338_Ku_1000nM.raw]	Q:/Pedro's Lab/Cell Signalling Proteomics/Pedro Casado/PF/Phosphoproteomics/Primary Cells/DAT/Replicate 1/F001818.dat	EIF3B(S152);	EIF3B;	P55884;
p00756	MAK16_HUMAN	Protein MAK16 homolog OS=Homo sapiens GN=MAK16 PE=1 SV=2	ALEQQEAESDSSDTEEKDDDDDDEEDVGKR	2 Phospho (ST)	890.578	22.0075	4	x'00000000030000300000000000000000	-0.52132	-0.52132	-0.52132	22.0075	22.0075	40.89	0.000672	0.001801	40.89	37.2767	6	189	218	34.62	5179: Scan 8205 (rt=22.0075) [E:\Pedro Casado\b1370p29\Replicate 2\b1370p29_S16_T0741_PF_0nM_R.raw]	Q:/Pedro's Lab/Cell Signalling Proteomics/Pedro Casado/PF/Phosphoproteomics/Primary Cells/DAT/Replicate 2/F001905.dat	MAK16(S197);MAK16(T202);	MAK16;	Q9BXY0;
p00757	MYH9_HUMAN	Myosin-9 OS=Homo sapiens GN=MYH9 PE=1 SV=4	ALEQQVEEMKTQLEELEDELQATEDAK	Oxidation (M)	1055.17	62.8189	3	x'00000000020000000000000000000	3.14215	-4.16226	0.770598	61.9116	63.1416	2488.37	3.24e-07	3.24e-07	78.22	78.22	7	1529	1555	78.22	19471: Scan 25453 (rt=62.8189) [E:\Pedro Casado\b1370p29\Replicate 2\b1370p29_S37_T0987_PF_1000nM_R.raw]	Q:/Pedro's Lab/Cell Signalling Proteomics/Pedro Casado/PF/Phosphoproteomics/Primary Cells/DAT/Replicate 2/F001934.dat	MYH9(M1537);	MYH9;	P35579;
p00758	PGK1_HUMAN	Phosphoglycerate kinase 1 OS=Homo sapiens GN=PGK1 PE=1 SV=3	ALESPERPFLAILGGAK		590.338	56.5013	3	x'0000000000000000000	3.32071	-1.668	1.1827	56.181	56.7237	337.3	1.4e-05	1.4e-05	53.67	53.67	9	200	216	53.67	17776: Scan 23076 (rt=56.5013) [E:\Pedro Casado\b1370p29\Replicate 2\b1370p29_S30_T3676_PF_0nM_R.raw]	Q:/Pedro's Lab/Cell Signalling Proteomics/Pedro Casado/PF/Phosphoproteomics/Primary Cells/DAT/Replicate 2/F001923.dat	PGK1(199-216, no_mod);	PGK1;	P00558;
p00759	PGK1_HUMAN	Phosphoglycerate kinase 1 OS=Homo sapiens GN=PGK1 PE=1 SV=3	ALESPERPFLAILGGAK	Phospho (ST)	616.994	64.9007	3	x'0000300000000000000	4.66838	-4.22794	0.496223	63.8719	65.2868	299.63	7.65e-08	1.87e-05	80.68	67.125	143	200	216	80.68	20683: Scan 26585 (rt=64.9007) [E:\Pedro Casado\b1370p29\Replicate 2\b1370p29_S15_R2338_Ku_1000nM_R.raw]	Q:/Pedro's Lab/Cell Signalling Proteomics/Pedro Casado/PF/Phosphoproteomics/Primary Cells/DAT/Replicate 2/F001904.dat	PGK1(S203);	PGK1;	P00558;
p00760	PGK1_HUMAN	Phosphoglycerate kinase 1 OS=Homo sapiens GN=PGK1 PE=1 SV=3	ALESPERPFLAILGGAK	Phospho (ST)	924.986	64.4847	2	x'0000300000000000000	4.1792	-4.19763	0.423712	63.9682	64.9528	197.36	3.49e-07	3.49e-07	74.04	74.04	96	200	216	70.6	20991: Scan 26532 (rt=64.4847) [E:\Pedro Casado\b1370p29\Replicate 2\b1370p29_S20_T0741_Ku_1000nM_R.raw]	Q:/Pedro's Lab/Cell Signalling Proteomics/Pedro Casado/PF/Phosphoproteomics/Primary Cells/DAT/Replicate 2/F001909.dat	PGK1(S203);	PGK1;	P00558;
p00761	ENL_HUMAN	Protein ENL OS=Homo sapiens GN=MLLT1 PE=1 SV=2	ALEVEESNSEDEASFK	Phospho (ST)	932.379	35.0379	2	x'000000030000000000	-1.50423	-1.50423	-1.50423	35.0379	35.0379	44.52	0.000346	0.000911	44.52	41.37	2	353	368	26.18	9172: Scan 13472 (rt=35.0379) [E:\Pedro Casado\b1370p29\Replicate 2\b1370p29_S49_T4628_PF_100nM_R.raw]	Q:/Pedro's Lab/Cell Signalling Proteomics/Pedro Casado/PF/Phosphoproteomics/Primary Cells/DAT/Replicate 2/F002000.dat	MLLT1(S359);	MLLT1;	Q03111;
p00762	CRK_HUMAN	Adapter molecule crk OS=Homo sapiens GN=CRK PE=1 SV=2	ALFDFNGNDEEDLPFK		935.927	62.7605	2	x'000000000000000000	1.03003	-3.23772	-1.86861	62.6596	63.021	53.33	6.02e-05	6.02e-05	53.33	53.33	3	139	154	53.33	20593: Scan 25824 (rt=62.7605) [E:\Pedro Casado\b1370p29\Replicate 2\b1370p29_S60_T6581_PF_0nM_R.raw]	Q:/Pedro's Lab/Cell Signalling Proteomics/Pedro Casado/PF/Phosphoproteomics/Primary Cells/DAT/Replicate 2/F002011.dat	CRK(138-154, no_mod);	CRK;	P46108;
p00763	MBB1A_HUMAN	Myb-binding protein 1A OS=Homo sapiens GN=MYBBP1A PE=1 SV=2	ALGGEDSENEEELGDEAMMALDQSLASLFAEQK	Phospho (ST)	1203.18	106.624	3	x'00000003000000000000000000000000000	2.90473	-0.67212	-0.67212	106.342	107.126	122.56	1.21e-06	1.21e-06	71.86	71.86	3	769	801	54.58	30160: Scan 41021 (rt=106.624) [E:\Pedro Casado\b1370p29\b1370p29_S16_T0741_PF_0nM.raw]	Q:/Pedro's Lab/Cell Signalling Proteomics/Pedro Casado/PF/Phosphoproteomics/Primary Cells/DAT/Replicate 1/F001828.dat	MYBBP1A(S775);	MYBBP1A;	Q9BQG0;
p00764	MYL6_HUMAN	Myosin light polypeptide 6 OS=Homo sapiens GN=MYL6 PE=1 SV=2	ALGQNPTNAEVLK		677.871	27.6886	2	x'000000000000000	0.446176	0.446176	0.446176	27.6886	27.6886	153.82	0.000792	0.000792	39.04	39.04	1	38	50	39.04	6299: Scan 10189 (rt=27.6886) [E:\Pedro Casado\b1370p29\b1370p29_S36_T0987_Ku_100nM.raw]	Q:/Pedro's Lab/Cell Signalling Proteomics/Pedro Casado/PF/Phosphoproteomics/Primary Cells/DAT/Replicate 1/F001848.dat	MYL6(37-50, no_mod);MYL6B(94-107, no_mod);	MYL6; MYL6B;	P60660; P14649;
p00765	MX1_HUMAN	Interferon-induced GTP-binding protein Mx1 OS=Homo sapiens GN=MX1 PE=1 SV=4	ALGVEQDLALPAIAVIGDQSSGK		751.409	66.2162	3	x'0000000000000000000000000	-0.92439	-0.95105	-0.95105	66.2162	66.3102	169.82	2.64e-07	2.64e-07	71.92	71.92	2	61	83	71.92	19160: Scan 25578 (rt=66.2162) [E:\Pedro Casado\b1370p29\b1370p29_S23_T0746_PF_1000nM.raw]	Q:/Pedro's Lab/Cell Signalling Proteomics/Pedro Casado/PF/Phosphoproteomics/Primary Cells/DAT/Replicate 1/F001836.dat	MX2(108-131, no_mod);MX1(60-83, no_mod);	MX2; MX1;	P20592; P20591;
p00766	MX1_HUMAN	Interferon-induced GTP-binding protein Mx1 OS=Homo sapiens GN=MX1 PE=1 SV=4	ALGVEQDLALPAIAVIGDQSSGK		1126.61	66.4831	2	x'0000000000000000000000000	-3.69359	-3.69359	-3.69359	66.4831	66.4831	181.44	2.48e-05	2.48e-05	53.69	53.69	1	61	83	53.69	17395: Scan 24776 (rt=66.4831) [E:\Pedro Casado\b1370p29\b1370p29_S24_T0746_Ku_1000nM.raw]	Q:/Pedro's Lab/Cell Signalling Proteomics/Pedro Casado/PF/Phosphoproteomics/Primary Cells/DAT/Replicate 1/F001837.dat	MX2(108-131, no_mod);MX1(60-83, no_mod);	MX2; MX1;	P20592; P20591;
p00767	MACF1_HUMAN	Microtubule-actin cross-linking factor 1, isoforms 1/2/3/5 OS=Homo sapiens GN=MACF1 PE=1 SV=4	ALIAQLPSPAIDHEQLR	Phospho (ST)	976.503	49.7558	2	x'0000000030000000000	-1.24808	-1.24808	-1.24808	49.7558	49.7558	186.69	0.004439	0.004439	33.57	33.57	1	5801	5817	33.57	14539: Scan 19838 (rt=49.7558) [E:\Pedro Casado\b1370p29\Replicate 2\b1370p29_S48_T4628_PF_0nM_R.raw]	Q:/Pedro's Lab/Cell Signalling Proteomics/Pedro Casado/PF/Phosphoproteomics/Primary Cells/DAT/Replicate 2/F001930.dat	MACF1(S5808);	MACF1;	Q9UPN3;
p00768	SNX5_HUMAN	Sorting nexin-5 OS=Homo sapiens GN=SNX5 PE=1 SV=1	ALIDYENSNK		583.79	26.1351	2	x'000000000000	1.86176	-0.52335	1.86176	25.6563	26.4555	36.26	0.001857	0.001857	36.26	36.26	8	315	324	36.26	5018: Scan 8965 (rt=26.1351) [E:\Pedro Casado\b1370p29\Replicate 2\b1370p29_S1_X1100_PF_0nM_R.raw]	Q:/Pedro's Lab/Cell Signalling Proteomics/Pedro Casado/PF/Phosphoproteomics/Primary Cells/DAT/Replicate 2/F001890.dat	SNX5(314-324, no_mod);	SNX5;	Q9Y5X3;
p00769	SPTN1_HUMAN	Spectrin alpha chain, non-erythrocytic 1 OS=Homo sapiens GN=SPTAN1 PE=1 SV=3	ALINADELASDVAGAEALLDR		709.703	79.2702	3	x'00000000000000000000000	-0.44589	-0.44589	-0.44589	79.2702	79.2702	302.784	1.85e-08	1.85e-08	86.9	86.9	1	382	402	86.51	23850: Scan 31529 (rt=79.2702) [E:\Pedro Casado\b1370p29\Replicate 2\b1370p29_S39_R9318_PF_100nM_R.raw]	Q:/Pedro's Lab/Cell Signalling Proteomics/Pedro Casado/PF/Phosphoproteomics/Primary Cells/DAT/Replicate 2/F001936.dat	SPTAN1(381-402, no_mod);	SPTAN1;	Q13813;
p00770	SRF_HUMAN	Serum response factor OS=Homo sapiens GN=SRF PE=1 SV=1	ALIQTCLNSPDSPPR	Phospho (ST)	583.606	40.5641	3	x'00000000000030000	4.39122	-3.34994	-1.58199	40.4077	41.2107	56.52	0.003454	0.003454	35.79	35.79	14	213	227	28.88	10828: Scan 15489 (rt=40.5641) [E:\Pedro Casado\b1370p29\Replicate 2\b1370p29_S55_F3347_PF_0nM_R.raw]	Q:/Pedro's Lab/Cell Signalling Proteomics/Pedro Casado/PF/Phosphoproteomics/Primary Cells/DAT/Replicate 2/F002006.dat	SRF(S224);	SRF;	P11831;
p00771	SRF_HUMAN	Serum response factor OS=Homo sapiens GN=SRF PE=1 SV=1	ALIQTCLNSPDSPPR	Phospho (ST)	874.907	40.3434	2	x'00000000030000000	4.58347	-2.16788	0.933174	40.2105	41.2171	76.91	2.77e-07	0.02518	76.91	50.1233	54	213	227	28.34	11622: Scan 15993 (rt=40.3433) [E:\Pedro Casado\b1370p29\Replicate 2\b1370p29_S50_X7892_PF_0nM_R.raw]	Q:/Pedro's Lab/Cell Signalling Proteomics/Pedro Casado/PF/Phosphoproteomics/Primary Cells/DAT/Replicate 2/F002001.dat	SRF(S221);	SRF;	P11831;
p00772	SRF_HUMAN	Serum response factor OS=Homo sapiens GN=SRF PE=1 SV=1	ALIQTCLNSPDSPPRSDPTTDQR	Phospho (ST)	883.74	36.4431	3	x'0000000000003000000000000	3.59376	-0.30323	1.83786	35.7733	36.4761	33.1	0.009698	0.038087	33.1	28.92	9	213	235	8.36	9553: Scan 13848 (rt=36.4431) [E:\Pedro Casado\b1370p29\b1370p29_S13_R2338_PF_1000nM.raw]	Q:/Pedro's Lab/Cell Signalling Proteomics/Pedro Casado/PF/Phosphoproteomics/Primary Cells/DAT/Replicate 1/F001810.dat	SRF(S224);	SRF;	P11831;
p00773	NUPL1_HUMAN	Nucleoporin p58/p45 OS=Homo sapiens GN=NUPL1 PE=1 SV=1	ALKDENLPPVICQDVENLQK		775.074	49.4821	3	x'0000000000000000000000	3.70899	2.4817	3.70899	49.2086	49.4821	42.48	0.000466	0.000466	42.48	42.48	2	241	260	42.48	15386: Scan 20115 (rt=49.4821) [E:\Pedro Casado\b1370p29\Replicate 2\b1370p29_S28_R3762_Ku_100nM_R.raw]	Q:/Pedro's Lab/Cell Signalling Proteomics/Pedro Casado/PF/Phosphoproteomics/Primary Cells/DAT/Replicate 2/F001919.dat	NUPL1(240-260, no_mod);	NUPL1;	Q9BVL2;
p00774	SYSM_HUMAN	Serine--tRNA ligase, mitochondrial OS=Homo sapiens GN=SARS2 PE=1 SV=1	ALLANQDSGEVQQDPK		856.927	24.1348	2	x'000000000000000000	0.92941	0.205043	0.777526	24.1348	24.2115	88.58	1.82e-08	1.82e-08	88.58	88.58	3	119	134	85.87	4343: Scan 8115 (rt=24.1348) [E:\Pedro Casado\b1370p29\Replicate 2\b1370p29_S1_X1100_PF_0nM_R.raw]	Q:/Pedro's Lab/Cell Signalling Proteomics/Pedro Casado/PF/Phosphoproteomics/Primary Cells/DAT/Replicate 2/F001890.dat	SARS2(118-134, no_mod);	SARS2;	Q9NP81;
p00775	EF2_HUMAN	Elongation factor 2 OS=Homo sapiens GN=EEF2 PE=1 SV=4	ALLELQLEPEELYQTFQR		740.724	72.5931	3	x'00000000000000000000	1.8782	-2.33964	0.81022	72.5103	72.9185	121.3	3.67e-07	3.67e-07	74.04	74.04	5	163	180	74.04	22564: Scan 29085 (rt=72.5931) [E:\Pedro Casado\b1370p29\b1370p29_S16_T0741_PF_0nM.raw]	Q:/Pedro's Lab/Cell Signalling Proteomics/Pedro Casado/PF/Phosphoproteomics/Primary Cells/DAT/Replicate 1/F001828.dat	EEF2(162-180, no_mod);	EEF2;	P13639;
p00776	ANXA5_HUMAN	Annexin A5 OS=Homo sapiens GN=ANXA5 PE=1 SV=2	ALLLLCGEDD		559.775	56.3768	2	x'000000000000	1.56774	-0.68723	1.47826	56.1	56.9168	21.8	0.048561	0.048561	21.8	21.8	10	311	320	21.8	18433: Scan 23272 (rt=56.3768) [E:\Pedro Casado\b1370p29\Replicate 2\b1370p29_S13_R2338_PF_1000nM_R.raw]	Q:/Pedro's Lab/Cell Signalling Proteomics/Pedro Casado/PF/Phosphoproteomics/Primary Cells/DAT/Replicate 2/F001902.dat	ANXA5(310-320, no_mod);	ANXA5;	P08758;
p00777	ANXA5_HUMAN	Annexin A5 OS=Homo sapiens GN=ANXA5 PE=1 SV=2	ALLLLCGEDD		1118.54	56.3397	1	x'000000000000	2.06526	1.3494	1.3494	56.2892	56.3397	178.42	0.000246	0.000246	44.75	44.75	2	311	320	44.75	16338: Scan 22155 (rt=56.3397) [E:\Pedro Casado\b1370p29\b1370p29_S12_R2338_PF_100nM.raw]	Q:/Pedro's Lab/Cell Signalling Proteomics/Pedro Casado/PF/Phosphoproteomics/Primary Cells/DAT/Replicate 1/F001808.dat	ANXA5(310-320, no_mod);	ANXA5;	P08758;
p00778	RM46_HUMAN	39S ribosomal protein L46, mitochondrial OS=Homo sapiens GN=MRPL46 PE=1 SV=1	ALLLTGDFSQAGNK		717.885	43.9668	2	x'0000000000000000	1.76739	1.76739	1.76739	43.9668	43.9668	24.24	0.028629	0.028629	24.24	24.24	1	236	249	24.24	13684: Scan 17865 (rt=43.9668) [E:\Pedro Casado\b1370p29\Replicate 2\b1370p29_S23_T0746_PF_1000nM_R.raw]	Q:/Pedro's Lab/Cell Signalling Proteomics/Pedro Casado/PF/Phosphoproteomics/Primary Cells/DAT/Replicate 2/F001912.dat	MRPL46(235-249, no_mod);	MRPL46;	Q9H2W6;
[truncated: 16,962 more rows]

## Sheet: Quantitative
sites	ids	R2338_PF_0nM	R2338_PF_0nM_R	R3221_PF_0nM	R3221_PF_0nM_R	R3762_PF_0nM	R3762_PF_0nM_R	R9318_PF_0nM	R9318_PF_0nM_R	T0741_PF_0nM	T0741_PF_0nM_R	T0746_PF_0nM	T0746_PF_0nM_R	T3676_PF_0nM	T3676_PF_0nM_R	X1100_PF_0nM	X1100_PF_0nM_R	R2338_PF_100nM	R2338_PF_100nM_R	R3221_PF_100nM	R3221_PF_100nM_R	R3762_PF_100nM	R3762_PF_100nM_R	R9318_PF_100nM	R9318_PF_100nM_R	T0741_PF_100nM	T0741_PF_100nM_R	T0746_PF_100nM	T0746_PF_100nM_R	T3676_PF_100nM	T3676_PF_100nM_R	X1100_PF_100nM	X1100_PF_100nM_R	R2338_PF_1000nM	R2338_PF_1000nM_R	R3221_PF_1000nM	R3221_PF_1000nM_R	R3762_PF_1000nM	R3762_PF_1000nM_R	R9318_PF_1000nM	R9318_PF_1000nM_R	T0741_PF_1000nM	T0741_PF_1000nM_R	T0746_PF_1000nM	T0746_PF_1000nM_R	T3676_PF_1000nM	T3676_PF_1000nM_R	X1100_PF_1000nM	X1100_PF_1000nM_R
[truncated: 9,225 more rows]
[truncated: 4 more columns]

[truncated: 1 more sheets: PRIDE_Links]
